# Supplementary material for: A pharmacoproteomic landscape of organotypic intervention responses in Gram-negative sepsis
Source: Nat Commun. 2023 Jun 17;14:3603. doi: 10.1038/s41467-023-39269-9 (PMC10276868; doi:10.1038/s41467-023-39269-9)
Supplement: Supplementary file 4 — Source Data [file 41467_2023_39269_MOESM4_ESM.xlsx]

## Sheet: Fig1D
FileName	Rank	Organ	Protein
TM_P2012_070	1	Heart	3785
TM_P2012_071	2	Heart	3824
TM_P2012_072	3	Heart	3805
TM_P2012_073	4	Heart	4065
TM_P2012_074	5	Heart	4032
TM_P2012_076	6	Heart	3987
TM_P2012_077	7	Heart	4040
TM_P2012_078	8	Heart	4033
TM_P2012_079	9	Heart	3978
TM_P2012_080	10	Heart	4035
TM_P2012_084	11	Heart	3976
TM_P2012_085	12	Heart	4138
TM_P2012_086	13	Heart	4037
TM_P2012_087	14	Heart	4119
TM_P2012_088	15	Heart	4246
TM_P2012_090	16	Heart	4222
TM_P2012_091	17	Heart	4390
TM_P2012_092	18	Heart	4474
TM_P2012_093	19	Heart	4446
TM_P2012_094	20	Heart	4223
TM_P2012_098	21	Heart	2607
TM_P2012_099	22	Heart	4190
TM_P2012_100	23	Heart	4208
TM_P2012_101	24	Heart	4378
TM_P2012_102	25	Heart	4234
TM_P2012_104	26	Heart	4192
TM_P2012_105	27	Heart	4480
TM_P2012_106	28	Heart	4053
TM_P2012_107	29	Heart	4496
TM_P2012_108	30	Heart	3786
TM_P2012_110	31	Heart	3827
TM_P2012_111	32	Heart	3549
TM_P2012_112	33	Heart	3277
TM_P2012_113	34	Heart	3722
TM_P2012_114	35	Heart	4035
TM_P2012_118	36	Heart	4311
TM_P2012_119	37	Heart	4217
TM_P2012_120	38	Heart	4220
TM_P2012_121	39	Heart	4264
TM_P2012_122	40	Heart	4159
TM_P2012_124	41	Heart	4093
TM_P2012_125	42	Heart	4026
TM_P2012_126	43	Heart	4142
TM_P2012_127	44	Heart	4076
TM_P2012_128	45	Heart	4202
TIM_P1908_122	46	Heart	4034
TIM_P1908_123	47	Heart	4071
TIM_P1908_124	48	Heart	3854
TIM_P1908_126	49	Heart	3817
TIM_P1908_127	50	Heart	3571
TIM_P1908_129	51	Heart	4077
TIM_P1908_130	52	Heart	4041
TIM_P1908_131	53	Heart	3632
TIM_P1908_133	54	Heart	4163
TIM_P1908_134	55	Heart	4204
TIM_P1908_135	56	Heart	4676
TIM_P1908_139	57	Heart	4184
TIM_P1908_140	58	Heart	4667
TIM_P1908_141	59	Heart	4264
TIM_P1908_143	60	Heart	4117
TIM_P1908_144	61	Heart	4518
TIM_P1908_145	62	Heart	4446
TIM_P1908_147	63	Heart	4207
TIM_P1908_148	64	Heart	3964
TIM_P1908_149	65	Heart	4231
TIM_P1908_151	66	Heart	3975
TIM_P1908_152	67	Heart	4471
TIM_P1908_153	68	Heart	4319
CK_P1912_187	69	Kidney	4659
CK_P1912_188	70	Kidney	4691
CK_P1912_189	71	Kidney	4987
CK_P1912_191	72	Kidney	4752
CK_P1912_192	73	Kidney	4980
CK_P1912_193	74	Kidney	4992
CK_P1912_195	75	Kidney	4744
CK_P1912_196	76	Kidney	4625
CK_P1912_197	77	Kidney	4282
CK_P1912_199	78	Kidney	4883
CK_P1912_200	79	Kidney	5186
CK_P1912_201	80	Kidney	4981
CK_P1912_203	81	Kidney	4964
CK_P1912_204	82	Kidney	4763
CK_P1912_205	83	Kidney	4754
CK_P1912_209	84	Kidney	4724
CK_P1912_210	85	Kidney	4808
CK_P1912_211	86	Kidney	5260
CK_P1912_213	87	Kidney	4518
CK_P1912_214	88	Kidney	4659
CK_P1912_215	89	Kidney	4492
CK_P1912_217	90	Kidney	4831
CK_P1912_218	91	Kidney	4763
CK_P1912_219	92	Kidney	4453
CK_P1912_220	93	Kidney	5487
CK_P1912_222	94	Kidney	3893
CK_P1912_223	95	Kidney	4480
CK_P1912_224	96	Kidney	4747
CK_P1912_226	97	Kidney	5095
CK_P1912_227	98	Kidney	5275
CK_P1912_228	99	Kidney	5112
CK_P1912_232	100	Kidney	4548
CK_P1912_233	101	Kidney	4389
CK_P1912_234	102	Kidney	4300
CK_P1912_236	103	Kidney	4560
CK_P1912_237	104	Kidney	4988
CK_P1912_238	105	Kidney	4798
CK_P1912_239	106	Kidney	4941
CK_P1912_241	107	Kidney	4427
CK_P1912_242	108	Kidney	4377
CK_P1912_243	109	Kidney	4497
CK_P1912_245	110	Kidney	4459
CK_P1912_246	111	Kidney	4537
CK_P1912_247	112	Kidney	4659
CK_P1912_248	113	Kidney	4988
CK_P2003_200	114	Kidney	5175
CK_P2003_201	115	Kidney	5421
CK_P2003_202	116	Kidney	5569
CK_P2003_204	117	Kidney	5213
CK_P2003_205	118	Kidney	5379
CK_P2003_206	119	Kidney	5322
CK_P2003_208	120	Kidney	5218
CK_P2003_209	121	Kidney	5235
CK_P2003_210	122	Kidney	5204
CK_P2003_211	123	Kidney	5201
CK_P2003_212	124	Kidney	5405
CK_P2003_214	125	Kidney	5404
CK_P2003_215	126	Kidney	5311
CK_P2003_216	127	Kidney	5370
CK_P2003_217	128	Kidney	5497
CK_P2003_218	129	Kidney	5660
CK_P2003_222	130	Kidney	5141
CK_P2003_223	131	Kidney	5653
CK_P2003_224	132	Kidney	5413
CK_P2003_225	133	Kidney	5329
CK_P2003_226	134	Kidney	5507
CK_P2003_228	135	Kidney	4854
CK_P2003_229	136	Kidney	5149
CK_P2003_230	137	Kidney	5158
CK_P2003_231	138	Kidney	5374
CK_P2003_232	139	Kidney	5479
CK_P2003_234	140	Kidney	5450
CK_P2003_235	141	Kidney	5501
CK_P2003_236	142	Kidney	5540
CK_P2003_237	143	Kidney	5652
CK_P2003_238	144	Kidney	5723
TM_M1810_132	145	Kidney	5961
TM_M1810_133	146	Kidney	5918
TM_M1810_134	147	Kidney	5990
TM_M1810_135	148	Kidney	5807
TM_M1810_137	149	Kidney	6050
TM_M1810_138	150	Kidney	6185
TM_M1810_139	151	Kidney	6330
TM_M1810_140	152	Kidney	6335
TM_M1810_142	153	Kidney	6305
TM_M1810_143	154	Kidney	6268
TM_M1810_144	155	Kidney	6228
TM_M1810_145	156	Kidney	6283
TM_M1810_147	157	Kidney	6300
TM_M1810_148	158	Kidney	6102
TM_M1810_149	159	Kidney	6369
TM_M1810_150	160	Kidney	6287
TM_M1810_152	161	Kidney	6445
TM_M1810_153	162	Kidney	6381
TM_M1810_154	163	Kidney	6394
TM_M1810_155	164	Kidney	6310
TM_M1810_157	165	Kidney	6217
TM_M1810_158	166	Kidney	6385
TM_M1810_159	167	Kidney	6410
CK_P2002_180	168	Leukocytes	3016
CK_P2002_181	169	Leukocytes	3086
CK_P2002_182	170	Leukocytes	3175
CK_P2002_184	171	Leukocytes	3072
CK_P2002_185	172	Leukocytes	3316
CK_P2002_186	173	Leukocytes	3650
CK_P2002_188	174	Leukocytes	3953
CK_P2002_189	175	Leukocytes	3781
CK_P2002_190	176	Leukocytes	3671
CK_P2002_192	177	Leukocytes	3568
CK_P2002_193	178	Leukocytes	3039
CK_P2002_194	179	Leukocytes	3054
CK_P2002_198	180	Leukocytes	3265
CK_P2002_199	181	Leukocytes	3314
CK_P2002_201	182	Leukocytes	3610
CK_P2002_202	183	Leukocytes	3735
CK_P2002_203	184	Leukocytes	3425
CK_P2002_205	185	Leukocytes	4189
CK_P2002_206	186	Leukocytes	4267
CK_P2002_207	187	Leukocytes	4444
CK_P2002_209	188	Leukocytes	4326
CK_P2002_210	189	Leukocytes	4347
CK_P2002_211	190	Leukocytes	4414
CK_P2002_213	191	Leukocytes	4274
CK_P2002_214	192	Leukocytes	2417
CK_P2002_215	193	Leukocytes	4530
CK_P2002_217	194	Leukocytes	4636
CK_P2002_218	195	Leukocytes	4232
CK_P2002_219	196	Leukocytes	3768
CK_P2002_223	197	Leukocytes	3695
CK_P2002_224	198	Leukocytes	3426
CK_P2002_225	199	Leukocytes	2554
CK_P2002_227	200	Leukocytes	2620
CK_P2002_228	201	Leukocytes	2897
CK_P2002_230	202	Leukocytes	3164
CK_P2002_231	203	Leukocytes	3107
CK_P2002_232	204	Leukocytes	4055
CK_P2002_234	205	Leukocytes	3572
CK_P2002_235	206	Leukocytes	2366
CK_P2002_236	207	Leukocytes	3369
CK_P2002_237	208	Leukocytes	2975
CK_P2002_239	209	Leukocytes	3788
CK_P2002_240	210	Leukocytes	4421
CK_P2002_241	211	Leukocytes	4244
CK_P2002_245	212	Leukocytes	3706
CK_P2002_246	213	Leukocytes	3906
CK_P2002_248	214	Leukocytes	3220
CK_P2002_249	215	Leukocytes	4027
CK_P2002_250	216	Leukocytes	2477
CK_P2002_252	217	Leukocytes	2664
CK_P2002_253	218	Leukocytes	3825
CK_P2002_254	219	Leukocytes	3839
CK_P2002_257	220	Leukocytes	4147
CK_P2002_258	221	Leukocytes	4426
CK_P2002_260	222	Leukocytes	3691
CK_P2002_261	223	Leukocytes	3240
CK_P2002_262	224	Leukocytes	3650
CK_P2004_257	225	Leukocytes	4275
CK_P2004_258	226	Leukocytes	3962
CK_P2004_259	227	Leukocytes	4324
CK_P2004_260	228	Leukocytes	4099
CK_P2004_261	229	Leukocytes	4228
CK_P2004_263	230	Leukocytes	3671
CK_P2004_264	231	Leukocytes	3838
CK_P2004_265	232	Leukocytes	4292
CK_P2004_266	233	Leukocytes	3535
CK_P2004_267	234	Leukocytes	3315
CK_P2004_269	235	Leukocytes	4326
CK_P2004_270	236	Leukocytes	4199
CK_P2004_271	237	Leukocytes	4607
CK_P2004_272	238	Leukocytes	4298
CK_P2004_273	239	Leukocytes	3618
CK_P2004_277	240	Leukocytes	3968
CK_P2004_278	241	Leukocytes	4334
CK_P2004_279	242	Leukocytes	3512
CK_P2004_280	243	Leukocytes	3977
CK_P2004_281	244	Leukocytes	3677
CK_P2004_283	245	Leukocytes	4396
CK_P2004_284	246	Leukocytes	4278
CK_P2004_285	247	Leukocytes	4242
CK_P2004_286	248	Leukocytes	4040
CK_P2004_287	249	Leukocytes	3702
CK_P2004_289	250	Leukocytes	4205
CK_P2004_290	251	Leukocytes	3867
CK_P2004_291	252	Leukocytes	4027
CK_P2004_292	253	Leukocytes	3485
CK_P2004_293	254	Leukocytes	3557
TM_P1812_006	255	Liver	5739
TM_P1812_007	256	Liver	4754
TM_P1812_008	257	Liver	5636
TM_P1812_009	258	Liver	5458
TM_P1812_010	259	Liver	5335
TM_P1812_014	260	Liver	4965
TM_P1812_015	261	Liver	5086
TM_P1812_016	262	Liver	5084
TM_P1812_018	263	Liver	5023
TM_P1812_019	264	Liver	4696
TM_P1812_020	265	Liver	5416
TM_P1812_024	266	Liver	5010
TM_P1812_025	267	Liver	5367
TM_P1812_026	268	Liver	5118
TM_P1812_028	269	Liver	5133
TM_P1812_029	270	Liver	4987
TM_P1812_030	271	Liver	4858
TM_P1812_034	272	Liver	4989
TM_P1812_035	273	Liver	5397
TM_P1812_036	274	Liver	4857
TM_P1812_038	275	Liver	4800
TM_P1812_039	276	Liver	4949
TM_P1812_040	277	Liver	5031
TM_P2012_005	278	Liver	5631
TM_P2012_006	279	Liver	5589
TM_P2012_007	280	Liver	5569
TM_P2012_008	281	Liver	5662
TM_P2012_009	282	Liver	5649
TM_P2012_011	283	Liver	5563
TM_P2012_012	284	Liver	5656
TM_P2012_013	285	Liver	5640
TM_P2012_014	286	Liver	5676
TM_P2012_015	287	Liver	5758
TM_P2012_019	288	Liver	5705
TM_P2012_020	289	Liver	3103
TM_P2012_021	290	Liver	5763
TM_P2012_022	291	Liver	5596
TM_P2012_023	292	Liver	5876
TM_P2012_025	293	Liver	5800
TM_P2012_026	294	Liver	5759
TM_P2012_027	295	Liver	5851
TM_P2012_028	296	Liver	5738
TM_P2012_029	297	Liver	5677
TM_P2012_033	298	Liver	5665
TM_P2012_034	299	Liver	5839
TM_P2012_035	300	Liver	5825
TM_P2012_036	301	Liver	5687
TM_P2012_037	302	Liver	5552
TM_P2012_039	303	Liver	5732
TM_P2012_040	304	Liver	5601
TM_P2012_041	305	Liver	5765
TM_P2012_042	306	Liver	5628
TM_P2012_043	307	Liver	5611
TM_P2012_045	308	Liver	5754
TM_P2012_046	309	Liver	5684
TM_P2012_047	310	Liver	5703
TM_P2012_048	311	Liver	5426
TM_P2012_049	312	Liver	5772
TM_P2012_053	313	Liver	5714
TM_P2012_054	314	Liver	5650
TM_P2012_055	315	Liver	5671
TM_P2012_056	316	Liver	5716
TM_P2012_059	317	Liver	5707
TM_P2012_060	318	Liver	5710
TM_P2012_061	319	Liver	5723
TM_P2012_062	320	Liver	5597
TM_P2012_063	321	Liver	5891
TIM_P1908_159	322	Lungs	5969
TIM_P1908_160	323	Lungs	5672
TIM_P1908_161	324	Lungs	6019
TIM_P1908_163	325	Lungs	6016
TIM_P1908_164	326	Lungs	5911
TIM_P1908_166	327	Lungs	6042
TIM_P1908_167	328	Lungs	6160
TIM_P1908_168	329	Lungs	5817
TIM_P1908_170	330	Lungs	6321
TIM_P1908_171	331	Lungs	6300
TIM_P1908_172	332	Lungs	5833
TIM_P1908_176	333	Lungs	6179
TIM_P1908_177	334	Lungs	6168
TIM_P1908_178	335	Lungs	6050
TIM_P1908_180	336	Lungs	5283
TIM_P1908_181	337	Lungs	6407
TIM_P1908_182	338	Lungs	6091
TIM_P1908_184	339	Lungs	6114
TIM_P1908_185	340	Lungs	6298
TIM_P1908_186	341	Lungs	5878
TIM_P1908_188	342	Lungs	6057
TIM_P1908_189	343	Lungs	6327
TIM_P1908_190	344	Lungs	5987
CK_P1910_090	345	Plasma	1062
CK_P1910_091	346	Plasma	1117
CK_P1910_093	347	Plasma	1635
CK_P1910_094	348	Plasma	1349
CK_P1910_096	349	Plasma	1186
CK_P1910_097	350	Plasma	1204
CK_P1910_098	351	Plasma	1162
CK_P1910_102	352	Plasma	1488
CK_P1910_103	353	Plasma	1568
CK_P1910_104	354	Plasma	1611
CK_P1910_105	355	Plasma	1422
CK_P1910_106	356	Plasma	1540
CK_P1910_108	357	Plasma	1294
CK_P1910_109	358	Plasma	1128
CK_P1910_110	359	Plasma	1222
CK_P1910_111	360	Plasma	1430
CK_P1910_112	361	Plasma	1080
CK_P1910_114	362	Plasma	1358
CK_P1910_115	363	Plasma	1349
CK_P1910_116	364	Plasma	1448
CK_P1910_117	365	Plasma	1302
CK_P1910_119	366	Plasma	1169
CK_P1910_120	367	Plasma	1174
CK_P1910_121	368	Plasma	1234
CK_P1910_125	369	Plasma	1086
CK_P1910_126	370	Plasma	1067
CK_P1910_127	371	Plasma	1040
CK_P1910_128	372	Plasma	1112
CK_P1910_129	373	Plasma	1015
CK_P1910_131	374	Plasma	1081
CK_P1910_132	375	Plasma	1135
CK_P1910_133	376	Plasma	1125
CK_P1910_134	377	Plasma	1033
CK_P1910_135	378	Plasma	1124
CK_P1912_254	379	Plasma	796
CK_P1912_255	380	Plasma	850
CK_P1912_256	381	Plasma	790
CK_P1912_258	382	Plasma	777
CK_P1912_259	383	Plasma	795
CK_P1912_260	384	Plasma	791
CK_P1912_262	385	Plasma	1335
CK_P1912_263	386	Plasma	1274
CK_P1912_264	387	Plasma	1227
CK_P1912_266	388	Plasma	1265
CK_P1912_267	389	Plasma	1014
CK_P1912_268	390	Plasma	982
CK_P1912_272	391	Plasma	869
CK_P1912_273	392	Plasma	1073
CK_P1912_274	393	Plasma	904
CK_P1912_276	394	Plasma	1030
CK_P1912_277	395	Plasma	1096
CK_P1912_279	396	Plasma	1150
CK_P1912_280	397	Plasma	1005
CK_P1912_281	398	Plasma	1077
CK_P1912_283	399	Plasma	892
CK_P1912_284	400	Plasma	880
CK_P1912_285	401	Plasma	1032
CK_P1912_286	402	Plasma	900
CK_P1912_288	403	Plasma	1096
CK_P1912_289	404	Plasma	1005
CK_P1912_290	405	Plasma	1064
CK_P1912_294	406	Plasma	1067
CK_P1912_295	407	Plasma	1024
CK_P1912_297	408	Plasma	918
CK_P1912_298	409	Plasma	820
CK_P1912_299	410	Plasma	700
CK_P1912_301	411	Plasma	808
CK_P1912_302	412	Plasma	1191
CK_P1912_303	413	Plasma	879
CK_P1912_305	414	Plasma	1092
CK_P1912_306	415	Plasma	835
CK_P1912_307	416	Plasma	993
CK_P1912_309	417	Plasma	1033
CK_P1912_310	418	Plasma	1043
CK_P1912_311	419	Plasma	985
CK_P2004_162	420	Plasma	759
CK_P2004_163	421	Plasma	801
CK_P2004_164	422	Plasma	830
CK_P2004_166	423	Plasma	761
CK_P2004_167	424	Plasma	761
CK_P2004_168	425	Plasma	785
CK_P2004_170	426	Plasma	1266
CK_P2004_171	427	Plasma	1164
CK_P2004_172	428	Plasma	1126
CK_P2004_173	429	Plasma	1130
CK_P2004_174	430	Plasma	1101
CK_P2004_176	431	Plasma	787
CK_P2004_177	432	Plasma	749
CK_P2004_178	433	Plasma	885
CK_P2004_179	434	Plasma	724
CK_P2004_180	435	Plasma	844
CK_P2004_184	436	Plasma	1019
CK_P2004_185	437	Plasma	775
CK_P2004_186	438	Plasma	898
CK_P2004_187	439	Plasma	975
CK_P2004_188	440	Plasma	893
CK_P2004_190	441	Plasma	872
CK_P2004_191	442	Plasma	1083
CK_P2004_192	443	Plasma	822
CK_P2004_193	444	Plasma	1067
CK_P2004_194	445	Plasma	1033
CK_P2004_196	446	Plasma	828
CK_P2004_197	447	Plasma	1048
CK_P2004_198	448	Plasma	832
CK_P2004_199	449	Plasma	1130
CK_P2004_200	450	Plasma	1008
TM_M1809_120	451	Plasma	875
TM_M1809_121	452	Plasma	886
TM_M1809_122	453	Plasma	784
TM_M1809_123	454	Plasma	757
TM_M1809_125	455	Plasma	916
TM_M1809_126	456	Plasma	825
TM_M1809_127	457	Plasma	912
TM_M1809_128	458	Plasma	1109
TM_M1809_132	459	Plasma	981
TM_M1809_133	460	Plasma	950
TM_M1809_135	461	Plasma	1458
TM_M1809_137	462	Plasma	1293
TM_M1809_138	463	Plasma	1160
TM_M1809_139	464	Plasma	1434
TM_M1809_140	465	Plasma	1090
TM_M1809_144	466	Plasma	1396
TM_M1809_145	467	Plasma	1165
TM_M1809_146	468	Plasma	1240
TM_M1809_147	469	Plasma	1380
TM_M1809_149	470	Plasma	1545
TM_M1809_150	471	Plasma	1396
CK_P2003_033	472	Spleen	6224
CK_P2003_034	473	Spleen	4642
CK_P2003_035	474	Spleen	6028
CK_P2003_037	475	Spleen	6007
CK_P2003_038	476	Spleen	6094
CK_P2003_039	477	Spleen	6042
CK_P2003_041	478	Spleen	6035
CK_P2003_042	479	Spleen	5595
CK_P2003_043	480	Spleen	5844
CK_P2003_045	481	Spleen	5857
CK_P2003_046	482	Spleen	5326
CK_P2003_047	483	Spleen	5602
CK_P2003_051	484	Spleen	5370
CK_P2003_052	485	Spleen	5817
CK_P2003_053	486	Spleen	5790
CK_P2003_055	487	Spleen	5929
CK_P2003_056	488	Spleen	5700
CK_P2003_057	489	Spleen	5762
CK_P2003_059	490	Spleen	5757
CK_P2003_061	491	Spleen	6185
CK_P2003_063	492	Spleen	6033
CK_P2003_064	493	Spleen	6113
CK_P2003_065	494	Spleen	6099
CK_P2003_066	495	Spleen	6092
CK_P2003_068	496	Spleen	6179
CK_P2003_069	497	Spleen	5947
CK_P2003_070	498	Spleen	6120
CK_P2003_074	499	Spleen	5936
CK_P2003_075	500	Spleen	6033
CK_P2003_076	501	Spleen	6178
CK_P2003_078	502	Spleen	4811
CK_P2003_079	503	Spleen	6104
CK_P2003_080	504	Spleen	5741
CK_P2003_082	505	Spleen	5889
CK_P2003_083	506	Spleen	6002
CK_P2003_084	507	Spleen	5314
CK_P2003_085	508	Spleen	6077
CK_P2003_087	509	Spleen	5405
CK_P2003_088	510	Spleen	5816
CK_P2003_089	511	Spleen	6188
CK_P2003_091	512	Spleen	6019
CK_P2003_092	513	Spleen	5884
CK_P2003_093	514	Spleen	6026
CK_P2004_212	515	Spleen	5785
CK_P2004_213	516	Spleen	5989
CK_P2004_214	517	Spleen	5686
CK_P2004_216	518	Spleen	6025
CK_P2004_217	519	Spleen	6142
CK_P2004_218	520	Spleen	6017
CK_P2004_220	521	Spleen	5554
CK_P2004_221	522	Spleen	5590
CK_P2004_222	523	Spleen	5791
CK_P2004_223	524	Spleen	5758
CK_P2004_224	525	Spleen	5404
CK_P2004_226	526	Spleen	5720
CK_P2004_227	527	Spleen	5754
CK_P2004_228	528	Spleen	5834
CK_P2004_229	529	Spleen	5951
CK_P2004_230	530	Spleen	5856
CK_P2004_234	531	Spleen	5748
CK_P2004_235	532	Spleen	5664
CK_P2004_236	533	Spleen	5674
CK_P2004_237	534	Spleen	5678
CK_P2004_238	535	Spleen	5640
CK_P2004_240	536	Spleen	5809
CK_P2004_241	537	Spleen	5261
CK_P2004_242	538	Spleen	5821
CK_P2004_243	539	Spleen	5558
CK_P2004_244	540	Spleen	5616
CK_P2004_246	541	Spleen	5870
CK_P2004_247	542	Spleen	5745
CK_P2004_248	543	Spleen	4859
CK_P2004_249	544	Spleen	5805
CK_P2004_250	545	Spleen	5938
TIM_P1908_229	546	Spleen	6030
TIM_P1908_230	547	Spleen	6226
TIM_P1908_231	548	Spleen	5915
TIM_P1908_233	549	Spleen	6214
TIM_P1908_234	550	Spleen	5756
TIM_P1908_236	551	Spleen	5691
TIM_P1908_237	552	Spleen	5664
TIM_P1908_238	553	Spleen	6036
TIM_P1908_240	554	Spleen	5730
TIM_P1908_241	555	Spleen	5781
TIM_P1908_242	556	Spleen	5767
TIM_P1908_246	557	Spleen	5592
TIM_P1908_247	558	Spleen	5833
TIM_P1908_248	559	Spleen	5902
TIM_P1908_250	560	Spleen	5672
TIM_P1908_251	561	Spleen	5713
TIM_P1908_252	562	Spleen	5889
TIM_P1908_254	563	Spleen	5839
TIM_P1908_255	564	Spleen	5833
TIM_P1908_256	565	Spleen	5647
TIM_P1908_258	566	Spleen	5827
TIM_P1908_259	567	Spleen	5842
TIM_P1908_260	568	Spleen	5688

## Sheet: Fig1E
Total WBC
Healthy	6h	12h	18h
9.8	6.97	3.8	3.58
10.93	6.68	3.8	2.55
8.8	9.3	3.4	3.49
7.48		3.48	3.47
		5.68	1.59
		3.5	3.04
Platelet count
Healthy	6h	12h	18h
547	471	248	217
631	483	314	261
674	602	215	205
655		300	83
		302	203
		422	140
% Circulating neutrophils
Healthy	6h	12h	18h
22	22	37	31
10	19	52	28
7	24	60	33
6		27	61
		53	29
		31	31
Neutrophil Activation
Healthy	6h	12h	18h
51000	55000	66250	65000
17000	36000	80200	50000
14000	12000	51300	80000
19000	45300	91000	43000
	37000	63000	73000
		75000	91000

## Sheet: Fig1F
IL6
0h	6h	12h	18h
0	19	58	115
0	41	87	118
0	0	42	133
0	53	38	10
0	28	18	124
	13	18
TNFalpha
0h	6h	12h	18h
0	150	97	103
0	277	134	129
0	11	71	110
0	301	80	36
0	311	46
	114	63	121
MCP-1
0h	6h	12h	18h
0.2	116	86	106
0.2	195	124	120
0.2	3	58	146
0	196	73	11
0	129	38
	98	45	118
IL10
0h	6h	12h	18h
0	13	93	94
0	21	72	121
0.2		42	127
0	18	40	30
0	11	24
	7	38	127

## Sheet: Fig1G
CFUperg_6hours_post_infection
Spleen	Liver	Kidney	Heart	Lung
1231250	591549	549603	147321	213415
1.05357e+06	406915	445578	240458	231250
6329.11	5952.38	1414.21	1414.21	1414.21
6.57407e+06	628834	380357	392857	360215
901235	411232	259615	127907	160000
715217	411538	246350	93949	265000
CFUperg_12hours_post_infection
Spleen	Liver	Kidney	Heart	Lung
122750000	42187500	6.72727e+06	8.06897e+06	9.19291e+06
11024096386	9.86559e+07	5.38462e+07	7.38333e+07	1.41837e+07
8.9486e+08	9.87745e+07	5.27027e+07	5.35948e+08	1.46354e+07
59000000	3.93617e+07	7.00949e+06		2.18229e+06
7.44505e+07	6.38112e+07	8.68243e+06	26562500	1.00664e+07
5578947368	5.67708e+07	5.12987e+07	5.5117e+06	7.85354e+07
CFUperg_18hours_post_infection
Spleen	Liver	Kidney	Heart	Lung
6.74479e+08	6.92434e+08	4.17647e+08	7197452229	12424242424
17669902913	4732824427	6.8038e+08	1185000000	9460784314
16911764706	7.5885e+08	3.82622e+08	3.81679e+08	1012195122
4.90099e+06	9.85714e+06	4.53571e+06	2.16549e+07	4.60526e+06
18433734940	8507751938	7.71959e+08	6.14815e+08	1968750000
11261904762	1201086957	537414966	651119403	2.4717e+08

## Sheet: Fig1H_1_UMAP
FileName	Organ	Group	A0A075B5J7	A0A075B5K2	A0A075B5K7	A0A075B5L1	A0A075B5L2	A0A075B5L3	A0A075B5L4	A0A075B5L7	A0A075B5M1	A0A075B5M7	A0A075B5N3	A0A075B5N4	A0A075B5N7	A0A075B5P8	A0A075B5P9	A0A075B5Q2	A0A075B5Q3	A0A075B5Q4	A0A075B5Q5	A0A075B5Q6	A0A075B5R0	A0A075B5R1	A0A075B5R2	A0A075B5R4	A0A075B5R5	A0A075B5R7	A0A075B5S2	A0A075B5S5	A0A075B5S9	A0A075B5T2	A0A075B5T3	A0A075B5T4	A0A075B5T5	A0A075B5T6	A0A075B5T9	A0A075B5U0	A0A075B5U4	A0A075B5V2	A0A075B5V3	A0A075B5V5	A0A075B5V6	A0A075B5V7	A0A075B5V8	A0A075B5W2	A0A075B5W3	A0A075B5W5	A0A075B5W6
TIM_P1908_122	Heart	Naive	0	0	0	0	0	0	0	0	0	20.9821	0	20.4143	0	0	0	0	0	0	0	0	19.9731	0	0	0	20.827	0	17.9346	0	0	19.4245	0	0	19.4294	0	16.716	0	0	0	0	7.13388	0	21.8053	21.2845	0	0	0	18.7101
TIM_P1908_123	Heart	Naive	0	0	0	0	0	0	0	0	0	20.5899	0	18.0436	0	0	0	0	0	0	0	0	19.7168	0	0	0	20.4447	0	18.6666	0	0	18.499	0	0	19.4053	0	3.47874	0	0	0	0	18.3094	0	21.0808	2.95745	0	0	0	7.61825
TIM_P1908_124	Heart	Naive	0	0	0	0	0	0	0	0	0	21.2726	0	18.2002	0	0	0	0	0	0	0	0	19.5978	0	0	0	20.0343	0	6.51074	0	0	19.2481	0	0	20.4935	0	17.0136	0	0	0	0	18.1289	0	21.3978	19.4558	0	0	0	17.9045
TIM_P1908_126	Heart	Naive	0	0	0	0	0	0	0	0	0	19.155	0	18.9774	0	0	0	0	0	0	0	0	19.4087	0	0	0	20.1243	0	19.3232	0	0	19.2489	0	0	19.0442	0	18.374	0	0	0	0	15.8795	0	21.8403	7.37846	0	0	0	7.31058
TIM_P1908_127	Heart	Naive	0	0	0	0	0	0	0	0	0	20.302	0	19.9284	0	0	0	0	0	0	0	0	19.9007	0	0	0	20.7422	0	6.51465	0	0	19.5494	0	0	20.2174	0	18.5166	0	0	0	0	17.7323	0	21.3745	20.4832	0	0	0	3.96609
TIM_P1908_129	Heart	Inf_6h	0	0	0	0	0	0	0	0	0	19.5335	0	18.7392	0	0	0	0	0	0	0	0	19.0975	0	0	0	20.6608	0	17.219	0	0	18.6995	0	0	19.2148	0	18.7575	0	0	0	0	19.4092	0	21.2263	16.8137	0	0	0	18.3451
TIM_P1908_130	Heart	Inf_6h	0	0	0	0	0	0	0	0	0	22.7773	0	19.3808	0	0	0	0	0	0	0	0	19.0432	0	0	0	20.5188	0	7.4107	0	0	20.0347	0	0	19.9556	0	16.395	0	0	0	0	18.8594	0	21.3557	20.6462	0	0	0	18.7551
TIM_P1908_131	Heart	Inf_6h	0	0	0	0	0	0	0	0	0	22.6247	0	18.7839	0	0	0	0	0	0	0	0	20.0988	0	0	0	21.1592	0	20.3849	0	0	22.057	0	0	19.3714	0	18.8901	0	0	0	0	16.6527	0	22.1389	20.0601	0	0	0	19.2877
TIM_P1908_133	Heart	Inf_6h	0	0	0	0	0	0	0	0	0	22.3414	0	18.2754	0	0	0	0	0	0	0	0	19.3861	0	0	0	20.6	0	7.14233	0	0	19.677	0	0	19.606	0	17.0353	0	0	0	0	19.2286	0	21.657	16.4885	0	0	0	18.8457
TIM_P1908_134	Heart	Inf_6h	0	0	0	0	0	0	0	0	0	20.0486	0	18.253	0	0	0	0	0	0	0	0	20.4445	0	0	0	20.7504	0	18.1236	0	0	20.4308	0	0	18.8085	0	7.47083	0	0	0	0	16.61	0	21.5219	14.6109	0	0	0	5.55588
TIM_P1908_135	Heart	Inf_6h	0	0	0	0	0	0	0	0	0	21.9208	0	18.8145	0	0	0	0	0	0	0	0	19.3249	0	0	0	20.7759	0	16.8679	0	0	19.6035	0	0	19.8342	0	17.2913	0	0	0	0	17.7428	0	21.5985	17.9319	0	0	0	19.4542
TIM_P1908_139	Heart	Inf_12h	0	0	0	0	0	0	0	0	0	19.8431	0	17.7162	0	0	0	0	0	0	0	0	19.5044	0	0	0	20.3984	0	17.8832	0	0	21.9708	0	0	19.0202	0	17.5021	0	0	0	0	5.64627	0	21.1112	7.18798	0	0	0	18.4547
TIM_P1908_140	Heart	Inf_12h	0	0	0	0	0	0	0	0	0	19.9858	0	20.0903	0	0	0	0	0	0	0	0	20.2462	0	0	0	20.8767	0	7.2587	0	0	21.2054	0	0	20.2437	0	18.6513	0	0	0	0	16.7904	0	21.8134	18.2347	0	0	0	18.4374
TIM_P1908_141	Heart	Inf_12h	0	0	0	0	0	0	0	0	0	21.068	0	19.8112	0	0	0	0	0	0	0	0	20.8019	0	0	0	20.9454	0	18.4424	0	0	19.8103	0	0	20.2236	0	18.487	0	0	0	0	17.6738	0	22.0277	16.3935	0	0	0	19.3024
TIM_P1908_143	Heart	Inf_12h	0	0	0	0	0	0	0	0	0	22.3811	0	20.1509	0	0	0	0	0	0	0	0	19.4411	0	0	0	20.695	0	18.0156	0	0	22.5331	0	0	19.003	0	19.1992	0	0	0	0	5.37706	0	21.6348	4.6629	0	0	0	18.5704
TIM_P1908_144	Heart	Inf_12h	0	0	0	0	0	0	0	0	0	19.1248	0	18.083	0	0	0	0	0	0	0	0	19.6177	0	0	0	20.8613	0	18.7082	0	0	19.0614	0	0	19.6677	0	18.383	0	0	0	0	7.46691	0	21.6596	18.1495	0	0	0	17.5345
TIM_P1908_145	Heart	Inf_12h	0	0	0	0	0	0	0	0	0	20.7969	0	18.9775	0	0	0	0	0	0	0	0	20.9518	0	0	0	19.497	0	17.7973	0	0	20.1606	0	0	20.7676	0	20.0128	0	0	0	0	19.2075	0	21.9013	16.2401	0	0	0	21.4735
TIM_P1908_147	Heart	Inf_18h	0	0	0	0	0	0	0	0	0	22.7137	0	19.7917	0	0	0	0	0	0	0	0	19.0024	0	0	0	20.7788	0	17.5925	0	0	20.6521	0	0	19.7925	0	18.1531	0	0	0	0	19.091	0	21.4066	18.9684	0	0	0	18.981
TIM_P1908_148	Heart	Inf_18h	0	0	0	0	0	0	0	0	0	19.8759	0	17.5845	0	0	0	0	0	0	0	0	21.1028	0	0	0	20.3534	0	18.138	0	0	18.2459	0	0	18.8694	0	19.0024	0	0	0	0	18.4182	0	21.2201	7.25138	0	0	0	18.6797
TIM_P1908_149	Heart	Inf_18h	0	0	0	0	0	0	0	0	0	20.5049	0	18.1361	0	0	0	0	0	0	0	0	19.1026	0	0	0	19.8879	0	18.3006	0	0	19.0866	0	0	19.2507	0	17.5151	0	0	0	0	19.2588	0	21.4102	17.6927	0	0	0	19.6993
TIM_P1908_151	Heart	Inf_18h	0	0	0	0	0	0	0	0	0	19.994	0	18.1766	0	0	0	0	0	0	0	0	19.1109	0	0	0	20.8441	0	6.93095	0	0	18.7762	0	0	19.7752	0	16.7499	0	0	0	0	19.209	0	21.4526	16.9014	0	0	0	19.3069
TIM_P1908_152	Heart	Inf_18h	0	0	0	0	0	0	0	0	0	20.5503	0	18.8022	0	0	0	0	0	0	0	0	20.4175	0	0	0	20.4272	0	6.65558	0	0	19.4517	0	0	19.8233	0	18.3958	0	0	0	0	18.6106	0	21.1864	18.4364	0	0	0	18.7101
TIM_P1908_153	Heart	Inf_18h	0	0	0	0	0	0	0	0	0	20.9051	0	18.5879	0	0	0	0	0	0	0	0	19.841	0	0	0	20.8074	0	17.849	0	0	19.0484	0	0	19.7165	0	18.1711	0	0	0	0	6.41133	0	21.4015	16.9026	0	0	0	18.2603
TM_M1810_132	Kidney	Naive	0	0	0	0	0	0	0	0	7.19878	19.9568	0	18.6249	0	0	0	0	0	0	0	0	18.8149	0	0	0	20.3825	0	18.3619	0	0	18.815	0	0	19.2316	0	15.2407	0	0	0	0	0	0	21.061	19.8642	0	0	5.19745	0
TM_M1810_133	Kidney	Naive	0	0	0	0	0	0	0	0	5.08041	18.6968	0	16.3848	0	0	0	0	0	0	0	0	19.0267	0	0	0	20.6988	0	18.9399	0	0	18.0771	0	0	18.2824	0	5.9752	0	0	0	0	0	0	21.2726	7.60205	0	0	4.45323	0
TM_M1810_134	Kidney	Naive	0	0	0	0	0	0	0	0	7.52051	19.0025	0	16.0946	0	0	0	0	0	0	0	0	18.2665	0	0	0	20.0578	0	17.9209	0	0	17.8865	0	0	18.8498	0	7.04848	0	0	0	0	0	0	20.9627	18.3143	0	0	18.708	0
TM_M1810_135	Kidney	Naive	0	0	0	0	0	0	0	0	3.33156	17.2744	0	17.3332	0	0	0	0	0	0	0	0	18.4011	0	0	0	20.1564	0	19.3819	0	0	18.3455	0	0	7.20093	0	4.65982	0	0	0	0	0	0	21.7534	15.8786	0	0	2.93712	0
TM_M1810_137	Kidney	Naive	0	0	0	0	0	0	0	0	6.28346	18.6192	0	17.6763	0	0	0	0	0	0	0	0	16.8711	0	0	0	19.8591	0	18.6137	0	0	18.1148	0	0	18.0339	0	17.3252	0	0	0	0	0	0	20.3802	18.8425	0	0	17.4892	0
TM_M1810_138	Kidney	Inf_6h	0	0	0	0	0	0	0	0	16.4972	17.18	0	17.3064	0	0	0	0	0	0	0	0	18.0646	0	0	0	20.2485	0	18.1791	0	0	18.7716	0	0	18.6255	0	17.9136	0	0	0	0	0	0	20.7584	15.8234	0	0	7.57196	0
TM_M1810_139	Kidney	Inf_6h	0	0	0	0	0	0	0	0	6.85384	20.9364	0	17.729	0	0	0	0	0	0	0	0	15.7367	0	0	0	19.6816	0	16.8034	0	0	18.377	0	0	17.9432	0	4.86203	0	0	0	0	0	0	20.7152	19.0183	0	0	7.02345	0
TM_M1810_140	Kidney	Inf_6h	0	0	0	0	0	0	0	0	16.0714	21.2318	0	17.2821	0	0	0	0	0	0	0	0	18.6931	0	0	0	20.4684	0	19.9361	0	0	18.4353	0	0	17.4078	0	16.4684	0	0	0	0	0	0	21.4629	18.8571	0	0	5.82155	0
TM_M1810_142	Kidney	Inf_6h	0	0	0	0	0	0	0	0	17.737	20.1574	0	15.9101	0	0	0	0	0	0	0	0	17.9953	0	0	0	19.7044	0	17.207	0	0	18.6555	0	0	18.7971	0	17.1404	0	0	0	0	0	0	21.1165	15.3935	0	0	6.53827	0
TM_M1810_143	Kidney	Inf_6h	0	0	0	0	0	0	0	0	15.7688	16.9316	0	16.3736	0	0	0	0	0	0	0	0	18.9447	0	0	0	19.8999	0	17.9796	0	0	17.4272	0	0	17.7274	0	5.8073	0	0	0	0	0	0	20.9029	7.49321	0	0	7.59943	0
TM_M1810_144	Kidney	Inf_6h	0	0	0	0	0	0	0	0	17.0551	20.2977	0	16.631	0	0	0	0	0	0	0	0	16.5182	0	0	0	20.2908	0	18.0332	0	0	18.4593	0	0	18.9323	0	6.98066	0	0	0	0	0	0	20.9884	16.5079	0	0	6.10231	0
TM_M1810_145	Kidney	Inf_12h	0	0	0	0	0	0	0	0	6.11562	18.7142	0	5.34469	0	0	0	0	0	0	0	0	18.2543	0	0	0	19.9609	0	18.2105	0	0	17.5552	0	0	17.2894	0	16.9242	0	0	0	0	0	0	21.2096	15.2125	0	0	5.18257	0
TM_M1810_147	Kidney	Inf_12h	0	0	0	0	0	0	0	0	5.50788	7.29062	0	18.0997	0	0	0	0	0	0	0	0	18.8704	0	0	0	20.239	0	18.0578	0	0	18.6492	0	0	18.9836	0	15.7334	0	0	0	0	0	0	21.0171	18.0144	0	0	1.53213	0
TM_M1810_148	Kidney	Inf_12h	0	0	0	0	0	0	0	0	18.1762	18.6093	0	18.6261	0	0	0	0	0	0	0	0	19.8555	0	0	0	20.1769	0	17.0876	0	0	19.0825	0	0	19.3048	0	17.5692	0	0	0	0	0	0	21.7297	5.32269	0	0	6.00919	0
TM_M1810_149	Kidney	Inf_12h	0	0	0	0	0	0	0	0	7.53548	20.7214	0	18.0796	0	0	0	0	0	0	0	0	18.3478	0	0	0	19.6749	0	17.8574	0	0	19.6087	0	0	17.5722	0	16.279	0	0	0	0	0	0	21.16	5.68816	0	0	7.16254	0
TM_M1810_150	Kidney	Inf_12h	0	0	0	0	0	0	0	0	17.1485	17.8286	0	16.3921	0	0	0	0	0	0	0	0	18.3427	0	0	0	20.4167	0	17.7417	0	0	17.7613	0	0	18.263	0	7.16551	0	0	0	0	0	0	21.0038	17.8976	0	0	5.68113	0
TM_M1810_152	Kidney	Inf_12h	0	0	0	0	0	0	0	0	4.73638	19.288	0	16.6183	0	0	0	0	0	0	0	0	19.4478	0	0	0	19.0499	0	17.456	0	0	18.6725	0	0	18.5208	0	17.6045	0	0	0	0	0	0	21.0386	13.889	0	0	5.61613	0
TM_M1810_153	Kidney	Inf_18h	0	0	0	0	0	0	0	0	6.01513	21.1201	0	18.1119	0	0	0	0	0	0	0	0	16.0038	0	0	0	20.1611	0	17.934	0	0	18.8408	0	0	17.9344	0	15.8685	0	0	0	0	0	0	21.1046	18.4629	0	0	17.2794	0
TM_M1810_154	Kidney	Inf_18h	0	0	0	0	0	0	0	0	16.3702	19.2156	0	16.2509	0	0	0	0	0	0	0	0	20.6365	0	0	0	19.7437	0	18.3005	0	0	17.6235	0	0	18.8193	0	18.2977	0	0	0	0	0	0	21.4252	15.0265	0	0	7.36927	0
TM_M1810_155	Kidney	Inf_18h	0	0	0	0	0	0	0	0	5.99424	18.9896	0	16.4707	0	0	0	0	0	0	0	0	18.5163	0	0	0	19.3568	0	18.4876	0	0	18.2096	0	0	18.6763	0	16.0226	0	0	0	0	0	0	21.5174	17.2828	0	0	15.1017	0
TM_M1810_157	Kidney	Inf_18h	0	0	0	0	0	0	0	0	5.74011	17.4621	0	16.1382	0	0	0	0	0	0	0	0	16.441	0	0	0	19.7931	0	17.8232	0	0	18.035	0	0	18.7291	0	7.31131	0	0	0	0	0	0	20.8838	15.3945	0	0	16.4719	0
TM_M1810_158	Kidney	Inf_18h	0	0	0	0	0	0	0	0	6.85421	18.863	0	17.1362	0	0	0	0	0	0	0	0	19.478	0	0	0	19.6278	0	16.3316	0	0	18.633	0	0	18.4	0	18.0812	0	0	0	0	0	0	20.9253	18.138	0	0	18.5566	0
TM_M1810_159	Kidney	Inf_18h	0	0	0	0	0	0	0	0	7.50529	19.1469	0	16.6602	0	0	0	0	0	0	0	0	18.2777	0	0	0	20.1009	0	17.4941	0	0	17.5128	0	0	18.2794	0	17.2786	0	0	0	0	0	0	20.9114	16.1489	0	0	17.123	0
TM_P1812_006	Liver	Naive	0	0	0	0	0	0	0	0	0	17.884	0	0	0	0	0	0	0	0	0	0	0	0	0	0	19.3484	0	0	0	0	0	0	0	7.06134	0	0	0	0	0	0	0	0	20.0879	0	0	0	0	0
TM_P1812_007	Liver	Naive	0	0	0	0	0	0	0	0	0	7.49243	0	0	0	0	0	0	0	0	0	0	0	0	0	0	20.0151	0	0	0	0	0	0	0	16.3599	0	0	0	0	0	0	0	0	20.4981	0	0	0	0	0
TM_P1812_008	Liver	Naive	0	0	0	0	0	0	0	0	0	5.77727	0	0	0	0	0	0	0	0	0	0	0	0	0	0	19.5668	0	0	0	0	0	0	0	17.1921	0	0	0	0	0	0	0	0	19.977	0	0	0	0	0
TM_P1812_009	Liver	Naive	0	0	0	0	0	0	0	0	0	6.3266	0	0	0	0	0	0	0	0	0	0	0	0	0	0	19.7739	0	0	0	0	0	0	0	16.9807	0	0	0	0	0	0	0	0	20.5046	0	0	0	0	0
TM_P1812_010	Liver	Naive	0	0	0	0	0	0	0	0	0	7.38755	0	0	0	0	0	0	0	0	0	0	0	0	0	0	19.5778	0	0	0	0	0	0	0	17.1698	0	0	0	0	0	0	0	0	19.8247	0	0	0	0	0
TM_P1812_014	Liver	Inf_6h	0	0	0	0	0	0	0	0	0	7.30975	0	0	0	0	0	0	0	0	0	0	0	0	0	0	20.2894	0	0	0	0	0	0	0	18.327	0	0	0	0	0	0	0	0	19.9631	0	0	0	0	0
TM_P1812_015	Liver	Inf_6h	0	0	0	0	0	0	0	0	0	18.7437	0	0	0	0	0	0	0	0	0	0	0	0	0	0	18.7492	0	0	0	0	0	0	0	15.8924	0	0	0	0	0	0	0	0	19.1199	0	0	0	0	0
TM_P1812_016	Liver	Inf_6h	0	0	0	0	0	0	0	0	0	18.8539	0	0	0	0	0	0	0	0	0	0	0	0	0	0	19.8128	0	0	0	0	0	0	0	17.7913	0	0	0	0	0	0	0	0	19.8088	0	0	0	0	0
TM_P1812_018	Liver	Inf_6h	0	0	0	0	0	0	0	0	0	18.566	0	0	0	0	0	0	0	0	0	0	0	0	0	0	19.5364	0	0	0	0	0	0	0	15.677	0	0	0	0	0	0	0	0	19.6961	0	0	0	0	0
TM_P1812_019	Liver	Inf_6h	0	0	0	0	0	0	0	0	0	6.68625	0	0	0	0	0	0	0	0	0	0	0	0	0	0	17.9891	0	0	0	0	0	0	0	5.53646	0	0	0	0	0	0	0	0	19.1976	0	0	0	0	0
TM_P1812_020	Liver	Inf_6h	0	0	0	0	0	0	0	0	0	19.2214	0	0	0	0	0	0	0	0	0	0	0	0	0	0	19.8356	0	0	0	0	0	0	0	17.7431	0	0	0	0	0	0	0	0	19.9507	0	0	0	0	0
TM_P1812_024	Liver	Inf_12h	0	0	0	0	0	0	0	0	0	4.71365	0	0	0	0	0	0	0	0	0	0	0	0	0	0	19.5176	0	0	0	0	0	0	0	7.46303	0	0	0	0	0	0	0	0	19.5328	0	0	0	0	0
TM_P1812_025	Liver	Inf_12h	0	0	0	0	0	0	0	0	0	6.9945	0	0	0	0	0	0	0	0	0	0	0	0	0	0	20.7585	0	0	0	0	0	0	0	18.1323	0	0	0	0	0	0	0	0	20.8289	0	0	0	0	0
TM_P1812_026	Liver	Inf_12h	0	0	0	0	0	0	0	0	0	18.1929	0	0	0	0	0	0	0	0	0	0	0	0	0	0	20.461	0	0	0	0	0	0	0	18.2388	0	0	0	0	0	0	0	0	21.1517	0	0	0	0	0
TM_P1812_028	Liver	Inf_12h	0	0	0	0	0	0	0	0	0	21.0801	0	0	0	0	0	0	0	0	0	0	0	0	0	0	19.912	0	0	0	0	0	0	0	17.4923	0	0	0	0	0	0	0	0	19.8303	0	0	0	0	0
TM_P1812_029	Liver	Inf_12h	0	0	0	0	0	0	0	0	0	14.4108	0	0	0	0	0	0	0	0	0	0	0	0	0	0	20.1164	0	0	0	0	0	0	0	16.8582	0	0	0	0	0	0	0	0	20.5113	0	0	0	0	0
TM_P1812_030	Liver	Inf_12h	0	0	0	0	0	0	0	0	0	18.0908	0	0	0	0	0	0	0	0	0	0	0	0	0	0	19.3627	0	0	0	0	0	0	0	18.8474	0	0	0	0	0	0	0	0	20.3802	0	0	0	0	0
TM_P1812_034	Liver	Inf_18h	0	0	0	0	0	0	0	0	0	21.4018	0	0	0	0	0	0	0	0	0	0	0	0	0	0	19.937	0	0	0	0	0	0	0	17.9601	0	0	0	0	0	0	0	0	19.6488	0	0	0	0	0
TM_P1812_035	Liver	Inf_18h	0	0	0	0	0	0	0	0	0	16.9867	0	0	0	0	0	0	0	0	0	0	0	0	0	0	20.1671	0	0	0	0	0	0	0	18.4335	0	0	0	0	0	0	0	0	19.7941	0	0	0	0	0
TM_P1812_036	Liver	Inf_18h	0	0	0	0	0	0	0	0	0	17.1218	0	0	0	0	0	0	0	0	0	0	0	0	0	0	19.714	0	0	0	0	0	0	0	17.9045	0	0	0	0	0	0	0	0	20.1847	0	0	0	0	0
TM_P1812_038	Liver	Inf_18h	0	0	0	0	0	0	0	0	0	18.2354	0	0	0	0	0	0	0	0	0	0	0	0	0	0	20.2749	0	0	0	0	0	0	0	18.5532	0	0	0	0	0	0	0	0	20.5621	0	0	0	0	0
TM_P1812_039	Liver	Inf_18h	0	0	0	0	0	0	0	0	0	7.07959	0	0	0	0	0	0	0	0	0	0	0	0	0	0	20.0775	0	0	0	0	0	0	0	17.8631	0	0	0	0	0	0	0	0	19.6466	0	0	0	0	0
TM_P1812_040	Liver	Inf_18h	0	0	0	0	0	0	0	0	0	19.0118	0	0	0	0	0	0	0	0	0	0	0	0	0	0	20.6502	0	0	0	0	0	0	0	18.6633	0	0	0	0	0	0	0	0	20.7402	0	0	0	0	0
TIM_P1908_159	Lungs	Naive	0	0	0	0	0	0	0	0	0	20.989	0	20.1332	0	0	0	0	0	0	0	0	19.2288	0	0	0	20.5029	16.6711	17.557	0	0	19.2183	0	0	19.989	0	17.6968	0	16.0749	0	0	6.57974	0	21.405	21.0769	0	0	0	18.9489
TIM_P1908_160	Lungs	Naive	0	0	0	0	0	0	0	0	0	19.8771	0	18.4201	0	0	0	0	0	0	0	0	19.8161	0	0	0	20.8527	17.7321	19.1476	0	0	23.7546	0	0	19.8362	0	15.6321	0	16.1479	0	0	17.1245	0	21.0612	6.41487	0	0	0	18.8561
TIM_P1908_161	Lungs	Naive	0	0	0	0	0	0	0	0	0	20.5806	0	17.9043	0	0	0	0	0	0	0	0	19.0936	0	0	0	20.1643	16.0694	7.45179	0	0	18.6531	0	0	20.143	0	16.0417	0	16.0638	0	0	7.52873	0	21.059	18.7436	0	0	0	15.0928
TIM_P1908_163	Lungs	Naive	0	0	0	0	0	0	0	0	0	19.0382	0	18.8752	0	0	0	0	0	0	0	0	19.2903	0	0	0	20.3081	17.1102	18.8507	0	0	19.5957	0	0	20.4374	0	17.6675	0	16.9337	0	0	18.7942	0	22.207	17.1688	0	0	0	17.3231
TIM_P1908_164	Lungs	Naive	0	0	0	0	0	0	0	0	0	21.0586	0	19.9686	0	0	0	0	0	0	0	0	19.7855	0	0	0	21.1853	18.533	3.65427	0	0	20.0814	0	0	21.1757	0	19.0059	0	16.6334	0	0	5.58772	0	21.7027	20.7474	0	0	0	7.42099
TIM_P1908_166	Lungs	Inf_6h	0	0	0	0	0	0	0	0	0	19.6804	0	18.7703	0	0	0	0	0	0	0	0	19.1282	0	0	0	20.7419	16.5406	18.1845	0	0	18.8494	0	0	20.0796	0	19.2407	0	7.28933	0	0	19.1281	0	21.4081	17.031	0	0	0	5.80451
TIM_P1908_167	Lungs	Inf_6h	0	0	0	0	0	0	0	0	0	22.2124	0	19.1215	0	0	0	0	0	0	0	0	18.1748	0	0	0	20.1965	17.5437	6.5951	0	0	19.1203	0	0	19.88	0	15.9788	0	15.5154	0	0	5.94499	0	20.9394	20.8018	0	0	0	19.3421
TIM_P1908_168	Lungs	Inf_6h	0	0	0	0	0	0	0	0	0	22.8362	0	19.1512	0	0	0	0	0	0	0	0	20.2308	0	0	0	21.2997	17.2863	19.4168	0	0	23.696	0	0	20.7051	0	19.3361	0	17.7918	0	0	18.064	0	22.434	21.0143	0	0	0	19.7816
TIM_P1908_170	Lungs	Inf_6h	0	0	0	0	0	0	0	0	0	21.9444	0	17.863	0	0	0	0	0	0	0	0	18.7968	0	0	0	20.2241	15.8235	16.7874	0	0	22.6166	0	0	19.6063	0	18.0722	0	2.92659	0	0	18.6834	0	21.3009	16.1593	0	0	0	7.09888
TIM_P1908_171	Lungs	Inf_6h	0	0	0	0	0	0	0	0	0	19.6558	0	17.776	0	0	0	0	0	0	0	0	19.7402	0	0	0	20.2389	6.96935	17.6083	0	0	18.5208	0	0	20.0276	0	16.0125	0	15.8623	0	0	16.7395	0	21.0448	7.47761	0	0	0	4.85336
TIM_P1908_172	Lungs	Inf_6h	0	0	0	0	0	0	0	0	0	21.5218	0	18.5764	0	0	0	0	0	0	0	0	19.104	0	0	0	20.6613	16.4681	18.0943	0	0	19.3732	0	0	19.8417	0	16.2357	0	4.80542	0	0	7.62338	0	21.0905	17.7295	0	0	0	19.2513
TIM_P1908_176	Lungs	Inf_12h	0	0	0	0	0	0	0	0	0	19.6408	0	17.8492	0	0	0	0	0	0	0	0	19.1719	0	0	0	20.1338	7.2775	6.56257	0	0	19.0054	0	0	19.7408	0	17.6222	0	6.54391	0	0	6.52909	0	21.4004	16.0324	0	0	0	4.96991
TIM_P1908_177	Lungs	Inf_12h	0	0	0	0	0	0	0	0	0	17.8611	0	19.1804	0	0	0	0	0	0	0	0	19.2165	0	0	0	19.0794	16.4899	17.7312	0	0	18.819	0	0	20.0825	0	17.5006	0	6.34605	0	0	6.45818	0	20.5876	17.9792	0	0	0	17.9852
TIM_P1908_178	Lungs	Inf_12h	0	0	0	0	0	0	0	0	0	20.8534	0	19.6508	0	0	0	0	0	0	0	0	20.573	0	0	0	20.7051	18.4252	2.92199	0	0	19.4133	0	0	20.8486	0	18.7026	0	15.9659	0	0	18.4875	0	21.8973	15.1448	0	0	0	19.3263
TIM_P1908_180	Lungs	Inf_12h	0	0	0	0	0	0	0	0	0	21.4	0	19.5239	0	0	0	0	0	0	0	0	18.6651	0	0	0	20.0456	16.6958	17.8152	0	0	23.4427	0	0	7.61657	0	17.7241	0	4.34828	0	0	6.76746	0	20.8917	6.5537	0	0	0	19.199
TIM_P1908_181	Lungs	Inf_12h	0	0	0	0	0	0	0	0	0	19.592	0	18.4306	0	0	0	0	0	0	0	0	19.4952	0	0	0	21.1066	15.9359	4.71787	0	0	19.3926	0	0	19.9223	0	18.2092	0	18.3237	0	0	16.3129	0	22.0395	18.5637	0	0	0	15.1099
TIM_P1908_182	Lungs	Inf_12h	0	0	0	0	0	0	0	0	0	20.1873	0	18.2977	0	0	0	0	0	0	0	0	20.1148	0	0	0	18.7952	16.5164	16.758	0	0	19.3653	0	0	20.572	0	19.5121	0	16.4777	0	0	18.6134	0	21.2459	6.872	0	0	0	20.8281
TIM_P1908_184	Lungs	Inf_18h	0	0	0	0	0	0	0	0	0	22.7753	0	19.6439	0	0	0	0	0	0	0	0	18.3536	0	0	0	20.7846	6.62765	17.9287	0	0	23.3919	0	0	20.0387	0	18.4922	0	17.3485	0	0	16.5849	0	21.3447	19.9182	0	0	0	19.4478
TIM_P1908_185	Lungs	Inf_18h	0	0	0	0	0	0	0	0	0	20.1305	0	17.7039	0	0	0	0	0	0	0	0	21.163	0	0	0	20.2084	16.6072	18.3225	0	0	18.4482	0	0	20.094	0	19.2494	0	17.3246	0	0	17.5231	0	21.074	6.19346	0	0	0	19.3394
TIM_P1908_186	Lungs	Inf_18h	0	0	0	0	0	0	0	0	0	20.2902	0	17.5281	0	0	0	0	0	0	0	0	19.3026	0	0	0	19.947	15.9493	18.7557	0	0	18.0377	0	0	19.8857	0	17.1529	0	2.05616	0	0	16.5654	0	21.4603	18.3432	0	0	0	19.6645
TIM_P1908_188	Lungs	Inf_18h	0	0	0	0	0	0	0	0	0	19.4607	0	16.9241	0	0	0	0	0	0	0	0	18.2901	0	0	0	20.3463	7.06046	17.1882	0	0	18.5272	0	0	19.8746	0	16.1683	0	1.99763	0	0	6.50181	0	21.155	16.583	0	0	0	18.9272
TIM_P1908_189	Lungs	Inf_18h	0	0	0	0	0	0	0	0	0	19.6006	0	18.4698	0	0	0	0	0	0	0	0	20.1116	0	0	0	20.1824	16.3535	6.79644	0	0	23.2729	0	0	20.1983	0	17.9222	0	7.36399	0	0	18.7128	0	20.832	19.3537	0	0	0	6.62195
TIM_P1908_190	Lungs	Inf_18h	0	0	0	0	0	0	0	0	0	21.2131	0	18.7848	0	0	0	0	0	0	0	0	19.9032	0	0	0	20.8837	16.7783	7.47911	0	0	19.2632	0	0	20.1824	0	18.4407	0	2.70164	0	0	16.996	0	21.7438	16.473	0	0	0	6.81336
TM_M1809_120	Plasma	Naive	16.0528	20.0924	20.0097	3.46906	4.4614	17.2592	17.0381	20.2727	0	24.6257	21.6653	23.0318	20.3225	18.9578	19.358	6.48699	18.3135	21.0529	17.6071	18.859	21.4119	22.4948	17.836	3.87963	24.2817	17.4138	21.0759	15.5635	18.7483	22.6556	18.0085	18.6047	23.3469	16.6273	19.3539	19.2631	7.33217	16.6572	17.8357	19.9242	18.746	24.7177	25.3202	20.268	15.4405	18.3923	20.4986
TM_M1809_121	Plasma	Naive	6.74728	21.9784	20.5317	17.8882	17.1454	6.91686	17.905	19.9122	0	23.2431	21.7331	21.3968	20.2612	19.3303	20.4465	5.33125	16.897	19.8592	17.2528	22.8918	22.0834	21.6215	18.7259	16.2058	24.2193	18.9344	22.2707	7.26913	18.1442	22.4361	18.6074	18.8556	23.1146	19.5558	20.237	16.0748	7.06496	16.9705	16.6738	20.1642	18.851	24.6324	17.3958	18.2423	17.71	17.5544	19.7657
TM_M1809_122	Plasma	Naive	6.41581	20.7691	20.5107	0.0256359	18.5576	5.89601	18.6241	21.1676	0	24.7393	22.4376	20.7123	19.3016	18.9137	19.4134	4.6306	17.505	20.9221	17.7262	17.8474	20.8964	21.3085	18.3917	6.69847	23.7215	5.05023	21.2266	3.76689	14.5815	22.104	17.9589	20.0401	23.7472	17.6125	19.2897	21.2741	3.32884	16.5652	4.912	20.6146	19.1118	24.5919	23.7259	19.6505	16.8202	6.58289	19.8737
TM_M1809_123	Plasma	Naive	6.6803	20.3384	20.9479	0.940557	4.38689	7.14164	18.4846	20.8171	0	24.435	21.775	21.5069	20.945	19.2447	16.137	5.78319	3.58351	21.0454	18.5024	17.643	20.8261	20.9179	7.18744	5.01783	23.9378	18.4518	21.2808	4.75031	6.6284	22.1409	17.7702	16.5357	24.1023	18.353	22.0508	20.194	5.37436	6.0641	17.1208	20.3628	19.4674	24.0089	24.2898	17.8392	7.05849	7.57046	19.4468
TM_M1809_125	Plasma	Inf_6h	6.45137	20.2325	20.8606	7.38154	7.05802	16.748	20.2571	20.5825	0	23.2243	21.4692	21.4658	22.1607	18.3765	18.2832	22.2415	16.2589	22.3887	17.8087	18.3456	20.5655	21.0928	17.8056	6.99462	23.9572	16.704	20.8597	6.27717	5.21738	22.1991	18.244	19.9016	23.2957	20.9032	21.582	18.4675	16.8504	15.7622	16.978	20.2537	18.9547	24.2943	21.6718	17.9888	7.35656	18.1783	20.87
TM_M1809_126	Plasma	Inf_6h	20.4011	19.6995	19.6376	7.30871	6.70599	17.3894	20.1217	19.4833	0	26.1196	22.087	22.0558	21.0459	17.5734	17.8876	5.40377	17.5996	20.9974	17.6816	18.88	20.4103	20.0844	7.28309	6.7613	23.8095	18.3122	20.6267	6.85092	6.98941	22.9871	18.2841	19.4068	23.2262	17.2657	19.7427	19.506	16.1512	15.9092	17.9106	20.3212	19.5838	24.6109	25.0966	19.4346	6.22956	7.07586	21.982
TM_M1809_127	Plasma	Inf_6h	19.3034	19.9377	21.4743	19.5473	18.9529	17.6702	21.397	20.0557	0	25.6662	22.4479	21.9074	21.0051	5.74278	21.0503	17.6022	17.6312	20.4784	17.6298	21.4883	23.2639	22.438	20.7941	17.8755	24.3331	20.6914	23.7618	16.3128	16.1039	23.7495	20.1582	18.924	23.0909	20.4293	22.2941	19.1478	20.6593	15.3119	17.2886	20.1319	19.3751	25.2689	24.6133	21.1383	17.3081	19.1561	22.0232
TM_M1809_128	Plasma	Inf_6h	17.9197	18.8383	19.358	19.4696	17.8807	14.8429	18.8159	19.8589	0	24.7399	21.166	21.0144	19.7056	6.85631	18.3423	18.2662	17.0352	19.8353	17.2781	20.1309	22.2028	21.1052	20.2021	17.924	23.5097	18.7354	21.5311	17.1059	5.51016	23.0017	18.6574	17.2965	22.158	21.0015	21.855	4.08382	18.2266	14.575	17.9627	18.2538	18.6461	24.2862	20.476	19.3233	17.1312	16.9795	21.1108
TM_M1809_132	Plasma	Inf_6h	16.4104	19.9271	19.5919	18.5706	17.3305	16.3694	18.2528	20.772	0	23.0388	21.5719	21.2441	19.3333	18.2098	19.364	17.3532	17.2499	19.8666	18.4246	21.5138	23.2968	20.8353	20.2664	18.2681	23.6221	19.0305	21.5325	16.1045	18.619	22.7853	18.447	18.1235	22.3305	19.7689	19.8035	18.6613	19.745	15.4358	18.486	20.2223	6.93723	24.2939	18.7726	18.6245	17.7541	17.1795	20.3104
TM_M1809_133	Plasma	Inf_6h	17.1313	19.5793	19.6839	18.8696	18.5207	2.75789	19.948	19.0897	0	24.6258	21.8184	21.1759	19.6524	19.6688	20.1816	18.128	17.9283	20.3097	18.4848	20.0642	22.0302	21.6516	20.7085	18.4204	23.5199	19.8825	20.8083	17.6716	16.0108	23.0424	20.196	20.1721	22.7405	19.6702	20.7765	20.238	20.062	15.3051	16.5947	19.4853	18.6639	23.9627	21.241	18.9409	18.1383	19.7384	21.7979
TM_M1809_135	Plasma	Inf_12h	16.5927	18.4217	20.0559	18.3259	16.8933	6.80608	18.1908	18.5702	0	21.3422	22.2918	22.0153	19.3104	7.50566	18.6616	17.3641	16.2188	20.1948	17.5772	23.4059	22.316	22.3768	20.3111	17.9004	23.0442	19.5592	20.276	17.9427	15.9372	23.0402	20.211	19.3346	22.2086	18.8005	21.149	17.8482	7.35631	13.89	15.7805	19.0651	6.86259	23.8093	21.8827	18.4686	17.126	17.0772	20.2953
TM_M1809_137	Plasma	Inf_12h	18.298	20.8112	20.9046	18.7625	17.9753	20.1057	19.1564	19.8405	0	23.7219	20.7018	22.2863	20.5514	4.75898	19.3611	15.7062	19.6989	20.9943	18.9663	21.6561	23.4034	22.8446	20.4724	18.3675	23.4956	21.0583	20.7679	17.7685	18.6022	22.9502	20.2801	18.7363	23.2428	19.8213	21.9513	17.7926	16.2268	15.6263	17.0028	20.9341	18.2919	24.7304	20.2743	19.0919	18.238	19.9833	21.653
TM_M1809_138	Plasma	Inf_12h	17.8974	19.9364	19.0633	19.1229	16.7506	16.84	17.4017	19.1909	0	25.193	21.1971	22.5403	19.0619	5.36221	20.1295	15.4452	18.3026	20.004	17.171	21.3315	22.5402	22.0445	20.8312	5.26386	23.3972	20.8108	21.449	17.1641	18.6571	24.3485	18.9076	17.8684	22.4377	20.2668	22.1101	6.65643	17.3656	16.872	20.0678	19.4691	19.2829	24.4637	17.6116	19.7409	17.9786	18.0399	21.6021
TM_M1809_139	Plasma	Inf_12h	15.7612	20.0148	20.0061	19.0675	18.0371	5.66354	19.4722	20.1961	0	22.1988	19.9236	20.8116	19.8366	7.18912	18.1423	16.7966	16.8156	20.035	17.3679	21.2391	22.376	21.0953	19.7268	18.7986	23.686	19.9426	21.6482	17.2517	16.8356	22.7079	19.1537	18.9837	22.5401	19.73	21.0669	18.1566	20.5496	14.7098	17.0764	19.0305	18.0441	24.5384	22.3748	18.7881	17.5061	17.2287	20.6899
TM_M1809_140	Plasma	Inf_12h	18.1582	18.6899	19.6941	19.5706	18.0258	18.677	19.7627	20.0271	0	23.4715	21.3813	21.4092	20.0968	6.936	19.2305	17.3047	17.5061	20.9973	16.5186	20.5707	23.7563	21.6048	20.2753	18.3475	22.2771	20.1774	20.6933	19.1998	15.6107	23.5446	20.1395	18.021	24.0172	19.586	23.0329	18.0607	16.7937	15.709	17.6399	19.672	18.3704	24.5221	21.1784	19.2945	17.7414	17.3859	22.4337
TM_M1809_144	Plasma	Inf_18h	17.4769	20.4529	19.0089	17.6138	17.343	6.77801	19.1293	19.4095	0	25.0481	20.6158	21.656	19.789	6.63597	18.8144	16.5514	16.6163	19.7822	17.3561	19.2185	20.9519	21.1245	19.7889	16.5331	23.3368	18.641	20.7938	16.0867	7.29498	23.9041	18.0478	17.6657	22.3211	18.5307	20.7722	7.56171	16.6419	13.6055	16.753	19.0476	17.2083	23.9655	22.77	18.7498	16.7034	17.9387	20.0719
TM_M1809_145	Plasma	Inf_18h	17.1069	19.3711	19.5889	21.1484	17.9031	15.5619	19.8073	19.0587	0	22.8956	20.4296	20.2618	18.8969	2.69857	18.4777	16.8726	17.2763	21.6581	18.3921	20.9896	24.3574	22.044	19.8533	18.0876	23.415	19.8517	21.7414	16.4869	17.2305	22.2958	18.7522	17.1222	22.5728	18.7772	22.6007	0.504106	17.6921	15.6457	17.9334	20.0593	17.5791	24.0777	18.8733	18.9315	17.5795	18.3032	21.3252
TM_M1809_146	Plasma	Inf_18h	18.076	18.8349	19.8663	18.7614	17.6213	7.12427	19.6375	19.4448	0	22.7324	20.4792	20.2917	19.3988	6.82931	18.6013	16.7768	17.2841	20.3456	18.8183	20.8441	21.9509	21.2597	20.5002	17.2941	22.8142	18.9974	21.6149	17.4315	16.6503	22.4883	18.7636	17.657	21.964	18.6106	20.3975	3.24726	7.49833	16.5134	17.9829	18.9992	17.1175	24.2629	21.8513	18.9802	6.8536	16.4303	21.3078
TM_M1809_147	Plasma	Inf_18h	15.8831	18.548	18.9975	18.6239	17.0401	6.26275	18.4961	18.41	0	22.2488	20.6235	20.0505	19.4251	6.7558	18.7818	17.0009	16.1548	19.6455	16.672	19.7447	21.2587	21.7446	19.9129	16.7696	23.3631	18.7684	21.5424	16.3049	16.2001	22.3977	19.091	18.4687	22.3807	19.1972	20.3417	6.5626	17.4797	16.0734	17.36	18.9799	14.2006	24.0407	20.1921	18.7753	17.3993	17.1712	20.352
TM_M1809_149	Plasma	Inf_18h	16.4985	19.0038	19.6321	20.7466	16.686	7.35738	15.7765	19.0874	0	22.2286	19.2409	20.3838	19.4687	6.20582	18.5207	16.4223	17.6671	19.7485	17.4701	18.6563	22.6393	21.5128	19.3403	16.7804	22.8347	19.1587	20.7034	15.7872	15.2509	23.0951	17.9807	17.1518	22.2633	18.5185	20.8623	6.69416	7.16442	13.238	16.4689	18.6705	13.7443	23.4699	21.8504	19.2672	17.4021	17.6614	19.8514
TM_M1809_150	Plasma	Inf_18h	18.1382	18.3445	19.5219	18.4377	17.9315	6.38139	20.2682	18.8808	0	23.5766	21.3676	20.8333	19.275	5.28372	19.4723	2.08342	16.6251	19.5182	17.3983	19.7695	22.0639	21.7821	20.7573	17.1267	23.3293	19.7696	21.1922	15.7977	15.9836	22.3951	19.4432	18.1343	22.2913	18.7602	21.4754	6.96395	16.9884	14.4503	14.6572	19.1118	17.4598	24.1042	20.1954	19.3273	17.409	17.6277	18.1745
TIM_P1908_229	Spleen	Naive	0	0	0	7.5877	0	0	0	0	0	21.2638	16.3885	19.8131	0	0	0	0	0	0	0	0	18.2297	19.5225	0	0	19.9901	6.56896	18.4078	0	0	19.8811	0	0	19.4062	0	17.5475	0	16.1771	0	0	7.24907	0	21.2888	0	0	0	0	19.8018
TIM_P1908_230	Spleen	Naive	0	0	0	7.32054	0	0	0	0	0	18.7416	16.2879	18.5755	0	0	0	0	0	0	0	0	17.973	18.1142	0	0	19.7138	17.3836	18.4936	0	0	22.0292	0	0	19.0298	0	16.324	0	15.528	0	0	15.4805	0	20.6527	0	0	0	0	20.2593
TIM_P1908_231	Spleen	Naive	0	0	0	6.20432	0	0	0	0	0	19.9401	17.5922	18.3476	0	0	0	0	0	0	0	0	17.9897	17.9137	0	0	19.9077	16.9118	18.4985	0	0	21.3192	0	0	19.5507	0	17.1672	0	16.5248	0	0	17.3881	0	21.2769	0	0	0	0	19.7556
TIM_P1908_233	Spleen	Naive	0	0	0	16.3735	0	0	0	0	0	17.9921	17.5075	19.1645	0	0	0	0	0	0	0	0	18.1332	16.3382	0	0	20.7212	16.7728	18.5091	0	0	19.3764	0	0	19.046	0	18.8878	0	18.7367	0	0	18.9403	0	22.0724	0	0	0	0	19.6187
TIM_P1908_234	Spleen	Naive	0	0	0	7.3109	0	0	0	0	0	18.8638	16.4514	18.8717	0	0	0	0	0	0	0	0	18.4002	16.9683	0	0	19.8023	17.8199	18.8584	0	0	20.9394	0	0	19.2214	0	18.1884	0	7.29038	0	0	7.4817	0	20.9122	0	0	0	0	20.0049
TIM_P1908_236	Spleen	Inf_6h	0	0	0	16.4246	0	0	0	0	0	18.0576	6.92491	18.7795	0	0	0	0	0	0	0	0	16.8832	7.01081	0	0	20.6184	16.8987	18.106	0	0	22.6764	0	0	19.7705	0	18.8436	0	20.0912	0	0	6.04405	0	21.9436	0	0	0	0	21.1043
TIM_P1908_237	Spleen	Inf_6h	0	0	0	6.48773	0	0	0	0	0	22.3424	6.38015	18.528	0	0	0	0	0	0	0	0	16.7583	4.42542	0	0	20.0768	16.9085	18.0923	0	0	23.0701	0	0	18.9581	0	5.04932	0	7.23201	0	0	6.90963	0	21.3797	0	0	0	0	21.6953
TIM_P1908_238	Spleen	Inf_6h	0	0	0	15.7816	0	0	0	0	0	22.3509	16.7318	18.2912	0	0	0	0	0	0	0	0	18.7417	17.5254	0	0	20.8444	16.5766	19.2919	0	0	23.0185	0	0	18.8419	0	18.1631	0	17.1246	0	0	6.55637	0	21.8792	0	0	0	0	19.8319
TIM_P1908_240	Spleen	Inf_6h	0	0	0	6.85352	0	0	0	0	0	22.8491	6.32574	18.2423	0	0	0	0	0	0	0	0	17.3417	6.92974	0	0	20.2118	5.89904	18.5732	0	0	23.2052	0	0	19.1452	0	14.4164	0	5.69045	0	0	7.50108	0	21.4525	0	0	0	0	19.6623
TIM_P1908_241	Spleen	Inf_6h	0	0	0	6.12548	0	0	0	0	0	19.9462	7.54248	18.3952	0	0	0	0	0	0	0	0	18.8709	6.47567	0	0	20.1526	16.6034	17.9635	0	0	23.3708	0	0	18.9984	0	14.479	0	6.61713	0	0	16.6711	0	21.1769	0	0	0	0	19.1797
TIM_P1908_242	Spleen	Inf_6h	0	0	0	16.2616	0	0	0	0	0	22.1496	6.99647	18.4808	0	0	0	0	0	0	0	0	18.4887	3.81681	0	0	20.6973	16.6223	18.5455	0	0	23.1903	0	0	19.6149	0	17.1425	0	4.56924	0	0	7.61635	0	21.4511	0	0	0	0	20.4712
TIM_P1908_246	Spleen	Inf_12h	0	0	0	15.6138	0	0	0	0	0	18.9583	7.63358	18.0288	0	0	0	0	0	0	0	0	18.5384	16.3387	0	0	20.0848	15.5212	17.9313	0	0	23.4214	0	0	18.8327	0	17.7831	0	6.57023	0	0	17.9333	0	21.4999	0	0	0	0	20.8972
TIM_P1908_247	Spleen	Inf_12h	0	0	0	7.29241	0	0	0	0	0	17.7741	7.1026	18.9515	0	0	0	0	0	0	0	0	18.928	18.0641	0	0	20.2563	16.5774	7.06643	0	0	23.2156	0	0	19.8187	0	17.8662	0	4.7524	0	0	18.2198	0	21.679	0	0	0	0	19.3119
TIM_P1908_248	Spleen	Inf_12h	0	0	0	16.9517	0	0	0	0	0	20.6155	6.51748	19.3564	0	0	0	0	0	0	0	0	19.9711	18.4243	0	0	20.3869	18.2425	17.8821	0	0	23.1727	0	0	20.3413	0	18.895	0	17.6145	0	0	19.2333	0	22.495	0	0	0	0	21.605
TIM_P1908_250	Spleen	Inf_12h	0	0	0	16.4005	0	0	0	0	0	22.8163	6.94325	19.438	0	0	0	0	0	0	0	0	18.6931	16.59	0	0	20.1312	17.9139	18.3827	0	0	23.3757	0	0	19.4834	0	18.5437	0	16.9015	0	0	16.476	0	21.4689	0	0	0	0	20.4972
TIM_P1908_251	Spleen	Inf_12h	0	0	0	17.1701	0	0	0	0	0	19.5165	4.77478	18.3106	0	0	0	0	0	0	0	0	18.6344	16.7876	0	0	20.756	17.1443	18.8554	0	0	23.1587	0	0	19.5555	0	19.5531	0	18.9175	0	0	7.40402	0	22.1703	0	0	0	0	20.4278
TIM_P1908_252	Spleen	Inf_12h	0	0	0	17.2743	0	0	0	0	0	20.2073	17.0099	18.6668	0	0	0	0	0	0	0	0	19.9934	7.14636	0	0	19.1264	17.4366	17.5855	0	0	22.0994	0	0	20.3189	0	20.8965	0	16.8762	0	0	7.24383	0	21.9172	0	0	0	0	21.7411
TIM_P1908_254	Spleen	Inf_18h	0	0	0	16.4448	0	0	0	0	0	23.4805	7.54532	19.3133	0	0	0	0	0	0	0	0	17.6804	16.7817	0	0	20.7963	15.7524	7.18335	0	0	20.4315	0	0	19.5514	0	17.2062	0	17.7873	0	0	18.6445	0	21.6645	0	0	0	0	22.7796
TIM_P1908_255	Spleen	Inf_18h	0	0	0	17.9001	0	0	0	0	0	20.119	7.54641	18.2479	0	0	0	0	0	0	0	0	20.5786	16.6899	0	0	20.5533	17.7005	19.0542	0	0	23.2696	0	0	19.6562	0	18.7534	0	17.7427	0	0	17.0553	0	21.3037	0	0	0	0	19.9064
TIM_P1908_256	Spleen	Inf_18h	0	0	0	16.508	0	0	0	0	0	20.6864	7.62024	18.0353	0	0	0	0	0	0	0	0	18.7471	16.7303	0	0	19.8932	7.62357	18.4794	0	0	22.8728	0	0	19.5127	0	17.0349	0	16.5007	0	0	17.6818	0	21.7739	0	0	0	0	21.2734
TIM_P1908_258	Spleen	Inf_18h	0	0	0	16.7292	0	0	0	0	0	19.935	17.3986	18.3719	0	0	0	0	0	0	0	0	17.2414	16.8174	0	0	20.7221	1.835	19.7215	0	0	22.5473	0	0	19.6206	0	16.9665	0	17.1884	0	0	16.5909	0	21.7975	0	0	0	0	20.0342
TIM_P1908_259	Spleen	Inf_18h	0	0	0	18.9776	0	0	0	0	0	19.7513	7.27416	18.1249	0	0	0	0	0	0	0	0	19.5034	17.0904	0	0	19.8521	17.8035	18.5073	0	0	23.2195	0	0	18.9786	0	17.8632	0	16.2817	0	0	16.1435	0	21.3329	0	0	0	0	19.7762
TIM_P1908_260	Spleen	Inf_18h	0	0	0	17.1648	0	0	0	0	0	22.1473	16.6595	18.7757	0	0	0	0	0	0	0	0	18.9909	17.2168	0	0	20.6531	17.5157	18.5123	0	0	22.3477	0	0	19.5522	0	18.9679	0	17.5853	0	0	18.3137	0	21.9769	0	0	0	0	19.7807
CK_P2004_257	Leukocytes	Naive	0	0	0	0	0	0	0	0	0	0	0	0	0	0	0	0	0	0	0	0	0	0	0	0	0	0	0	0	0	0	0	0	0	0	0	0	0	0	0	0	0	17.1033	0	0	0	0	0
CK_P2004_258	Leukocytes	Naive	0	0	0	0	0	0	0	0	0	0	0	0	0	0	0	0	0	0	0	0	0	0	0	0	0	0	0	0	0	0	0	0	0	0	0	0	0	0	0	0	0	18.0098	0	0	0	0	0
CK_P2004_259	Leukocytes	Naive	0	0	0	0	0	0	0	0	0	0	0	0	0	0	0	0	0	0	0	0	0	0	0	0	0	0	0	0	0	0	0	0	0	0	0	0	0	0	0	0	0	16.9488	0	0	0	0	0
CK_P2004_260	Leukocytes	Naive	0	0	0	0	0	0	0	0	0	0	0	0	0	0	0	0	0	0	0	0	0	0	0	0	0	0	0	0	0	0	0	0	0	0	0	0	0	0	0	0	0	15.8696	0	0	0	0	0
CK_P2004_261	Leukocytes	Naive	0	0	0	0	0	0	0	0	0	0	0	0	0	0	0	0	0	0	0	0	0	0	0	0	0	0	0	0	0	0	0	0	0	0	0	0	0	0	0	0	0	17.4838	0	0	0	0	0
CK_P2004_263	Leukocytes	Inf_18h	0	0	0	0	0	0	0	0	0	0	0	0	0	0	0	0	0	0	0	0	0	0	0	0	0	0	0	0	0	0	0	0	0	0	0	0	0	0	0	0	0	16.8896	0	0	0	0	0
CK_P2004_264	Leukocytes	Inf_18h	0	0	0	0	0	0	0	0	0	0	0	0	0	0	0	0	0	0	0	0	0	0	0	0	0	0	0	0	0	0	0	0	0	0	0	0	0	0	0	0	0	17.1794	0	0	0	0	0
CK_P2004_265	Leukocytes	Inf_18h	0	0	0	0	0	0	0	0	0	0	0	0	0	0	0	0	0	0	0	0	0	0	0	0	0	0	0	0	0	0	0	0	0	0	0	0	0	0	0	0	0	16.5823	0	0	0	0	0
CK_P2004_266	Leukocytes	Inf_18h	0	0	0	0	0	0	0	0	0	0	0	0	0	0	0	0	0	0	0	0	0	0	0	0	0	0	0	0	0	0	0	0	0	0	0	0	0	0	0	0	0	17.4	0	0	0	0	0
CK_P2004_267	Leukocytes	Inf_18h	0	0	0	0	0	0	0	0	0	0	0	0	0	0	0	0	0	0	0	0	0	0	0	0	0	0	0	0	0	0	0	0	0	0	0	0	0	0	0	0	0	18.3421	0	0	0	0	0
[truncated: 5,000 more columns]

## Sheet: Fig1H_2_GO
Organ.cluster	ID	Description	Plots	GeneRatio	BgRatio	pvalue	p.adjust	qvalue	geneID	Count	enrichment	FoldEnrichment	Description_length	Rank	Sort
1.Liver	R-MMU-211981	Xenobiotics	1	8/162	10/3715	4.61e-10	2.48e-09	8.81e-09	Cyp3a25/Cyp2a4/Cyp2a12/Cyp2e1/Cyp3a11/Cyp3a13/Cyp3a41a/Cyp2d22	8	Reactome	18.3457	11	1	1
1.Liver	GO:0009074	aromatic amino acid family catabolic process	1	12/243	17/6154	5.72e-14	5.29e-13	4.65e-12	Hal/Tdo2/Hpd/Afmid/Tat/Ido2/Uroc1/Kmo/Ftcd/Kynu/Amdhd1/Gstz1	12	GO.BP	17.8765	44	1	2
1.Liver	GO:0016712	oxidoreductase activity, acting on paired donors, with incorporation or reduction of molecular oxygen, reduced flavin or flavoprotein as one donor, and incorporation of one atom of oxygen	0	21/246	30/6090	2.4e-23	1.49e-21	1.66e-21	Cyp3a25/Cyp2j5/Cyp2b9/Cyp2a4/Cyp2a5/Cyp2d10/Cyp2a12/Cyp2c37/Cyp2e1/Cyp3a11/Cyp3a13/Cyp2c54/Cyp2d26/Cyp2c70/Cyp2c50/Cyp3a41a/Cyp2c69/Cyp2c23/Cyp2c68/Cyp2c67/Cyp2d22	21	GO.MF	17.3293	187	1	3
1.Liver	GO:0008395	steroid hydroxylase activity	0	25/246	36/6090	1.74e-27	3.43e-25	2.39e-25	Cyp3a25/Cyp2j5/Cyp8b1/Cyp2b9/Cyp2a4/Cyp2a5/Cyp2d10/Cyp17a1/Cyp2a12/Cyp2c37/Cyp2e1/Cyp3a11/Cyp3a13/Cyp2c54/Cyp2d26/Cyp2c70/Cyp2c50/Cyp27a1/Cyp39a1/Cyp3a41a/Cyp2c69/Cyp2c23/Cyp2c68/Cyp2c67/Cyp2d22	25	GO.MF	17.1917	28	1	4
1.Liver	GO:0042430	indole-containing compound metabolic process	0	8/243	12/6154	2.28e-09	1.1e-08	1.14e-07	Tdo2/Gch1/Haao/Afmid/Ido2/Kmo/Kynu/Cyp2d22	8	GO.BP	16.8834	44	1	5
1.Liver	GO:0008391	arachidonic acid monooxygenase activity	0	15/246	23/6090	3e-16	4.62e-15	1.04e-14	Cyp2b9/Cyp2a4/Cyp2a5/Cyp2a12/Cyp2c37/Cyp2e1/Cyp2c54/Cyp2c70/Cyp2c50/Cyp4f14/Cyp2c69/Cyp2c23/Cyp2c68/Cyp2c67/Cyp2d22	15	GO.MF	16.1453	39	1	6
1.Liver	GO:0008392	arachidonic acid epoxygenase activity	0	13/246	20/6090	3.36e-14	3.19e-13	9.28e-13	Cyp2b9/Cyp2a4/Cyp2a5/Cyp2a12/Cyp2c37/Cyp2e1/Cyp2c54/Cyp2c70/Cyp2c50/Cyp2c69/Cyp2c23/Cyp2c68/Cyp2c67	13	GO.MF	16.0915	37	1	7
1.Liver	GO:0070330	aromatase activity	0	13/246	20/6090	3.36e-14	3.19e-13	9.28e-13	Cyp3a25/Cyp2j5/Cyp2b9/Cyp2d10/Cyp2a12/Cyp2c37/Cyp3a11/Cyp3a13/Cyp2c54/Cyp2d26/Cyp2c70/Cyp2c50/Cyp3a41a	13	GO.MF	16.0915	18	1	8
1.Liver	GO:0042738	exogenous drug catabolic process	1	17/243	27/6154	4.71e-18	1.11e-16	1.03e-15	Cyp2j5/Cyp2b9/Cyp2a4/Cyp2a5/Cyp2d10/Cyp2a12/Cyp2c37/Cyp2e1/Cyp2c54/Cyp2d26/Cyp2c70/Cyp2c50/Cyp2c69/Cyp2c23/Cyp2c68/Cyp2c67/Cyp2d22	17	GO.BP	15.9454	32	1	9
1.Liver	GO:0042402	cellular biogenic amine catabolic process	0	6/243	10/6154	6.56e-07	2.05e-06	2.43e-05	Tdo2/Afmid/Ido2/Kmo/Kynu/Dmgdh	6	GO.BP	15.1951	41	1	10
2.Leukocytes	GO:0010763	positive regulation of fibroblast migration	0	3/99	10/6154	0.000447	0.000648	0.0129253	Itgb3/Tgfb1/Thbs1	3	GO.BP	18.6485	43	1	11
2.Leukocytes	GO:0098636	protein complex involved in cell adhesion	0	5/99	17/6213	4.93e-06	1.26e-05	0.0006	Itgb3/Itga6/Itga2/Emilin1/Itga2b	5	GO.CC	18.4581	41	1	12
2.Leukocytes	GO:0010543	regulation of platelet activation	1	7/99	24/6154	6.23e-08	2.4e-07	1.08e-05	Prkca/Alox12/Selp/Prkcq/Serpine2/Ptprj/Ubash3b	7	GO.BP	18.1305	33	1	13
2.Leukocytes	GO:0034111	negative regulation of homotypic cell-cell adhesion	0	3/99	11/6154	0.000607	0.000834	0.0156649	Alox12/Serpine2/Ubash3b	3	GO.BP	16.9532	51	1	14
2.Leukocytes	GO:0045649	regulation of macrophage differentiation	1	3/99	11/6154	0.000607	0.000834	0.0156649	Tgfb1/Prkca/Pf4	3	GO.BP	16.9532	40	1	15
2.Leukocytes	GO:1903960	negative regulation of anion transmembrane transport	0	3/99	11/6154	0.000607	0.000834	0.0156649	Grk6/Prkca/Thbs1	3	GO.BP	16.9532	52	1	16
2.Leukocytes	GO:0034110	regulation of homotypic cell-cell adhesion	1	5/99	19/6154	9.47e-06	2.27e-05	0.000754	Prkca/Alox12/Prkcq/Serpine2/Ubash3b	5	GO.BP	16.3583	42	1	17
2.Leukocytes	GO:0030168	platelet activation	0	13/99	51/6154	6.22e-13	5.15e-12	1.98e-10	Itgb3/Prkca/Alox12/Selp/Prkcq/Serpine2/Ptprj/Ubash3b/Vwf/Fermt3/Pear1/Itga2b/Pf4	13	GO.BP	15.8451	19	1	18
2.Leukocytes	R-MMU-75892	Platelet Adhesion to exposed collagen	0	3/72	10/3715	0.00076	0.00100776	0.0122118	Gp9/Gp1bb/Vwf	3	Reactome	15.4792	37	1	19
2.Leukocytes	R-MMU-3000171	Non-integrin membrane-ECM interactions	0	5/72	18/3715	1.67e-05	3.77e-05	0.000577	Itgb3/Tgfb1/Prkca/Itga6/Itga2	5	Reactome	14.3326	38	1	20
3.Kidney	GO:0015370	solute:sodium symporter activity	1	15/265	22/6090	3.34e-16	5.01e-15	3.27e-14	Slc22a1/Slc4a4/Slc6a18/Slc1a1/Slc12a1/Slc10a2/Slc5a10/Slc34a1/Slc6a3/Slc5a8/Slc5a1/Slc13a3/Slc5a2/Slc6a19/Slc23a1	15	GO.MF	15.669	32	1	21
3.Kidney	GO:0015294	solute:cation symporter activity	0	16/265	26/6090	3.8e-16	5.49e-15	3.27e-14	Slc22a1/Slc4a4/Slc6a18/Slc1a1/Slc12a1/Slc10a2/Slc5a10/Slc34a1/Slc6a3/Slc5a8/Slc5a1/Slc13a3/Slc5a2/Slc12a9/Slc6a19/Slc23a1	16	GO.MF	14.1422	32	1	22
3.Kidney	GO:0015144	carbohydrate transmembrane transporter activity	0	6/265	10/6090	1.16e-06	3.44e-06	2.71e-05	Slc2a1/Aqp2/Slc5a10/Slc5a1/Slc5a2/Slc23a1	6	GO.MF	13.7887	47	1	23
3.Kidney	GO:0015081	sodium ion transmembrane transporter activity	0	17/265	33/6090	2.71e-15	3.2e-14	1.56e-13	Slc9a3/Slc22a1/Slc4a4/Slc6a18/Slc1a1/Slc12a1/Slc10a2/Slc5a10/Slc34a1/Slc6a3/Slc5a8/Slc5a1/Slc13a3/Slc5a2/Slc6a19/Tpcn1/Slc23a1	17	GO.MF	11.8388	45	1	24
3.Kidney	GO:0015293	symporter activity	0	18/265	35/6090	4.13e-16	5.9e-15	3.27e-14	Slc22a1/Slc4a4/Slc6a18/Slc1a1/Slc12a1/Slc10a2/Slc5a12/Slc5a10/Slc34a1/Slc6a3/Slc5a8/Slc5a1/Slc13a3/Slc5a2/Slc12a9/Slc6a19/Slc22a5/Slc23a1	18	GO.MF	11.8189	18	1	25
3.Kidney	GO:0007588	excretion	1	9/263	18/6154	1.44e-08	6.28e-08	6.06e-06	Guca2b/Slc12a1/Anpep/Dab2/Umod/Atp6v0a4/Slc5a2/Amn/Atp6v1b1	9	GO.BP	11.6996	9	1	26
3.Kidney	GO:0032530	regulation of microvillus organization	0	5/263	10/6154	2.9e-05	6.01e-05	0.00430344	Rap1gap/Cdhr2/Vil1/Cdhr5/Ush1c	5	GO.BP	11.6996	38	1	27
3.Kidney	GO:0031526	brush border membrane	1	20/265	41/6213	2.36e-17	4.73e-16	2.67e-15	Lrp2/Cdhr2/Slc9a3/Slc6a18/Folr1/Anpep/Slc34a1/Slc5a8/Slc5a1/Slc22a12/Cdhr5/Abcc2/Slc3a1/Atp6v0a4/Slc5a2/Amn/Slc6a19/Pdzk1/Cubn/Slc22a5	20	GO.CC	11.4367	21	1	28
3.Kidney	R-MMU-425366	Transport of bile salts and organic acids, metal ions and amine compounds	0	11/143	25/3715	5.27e-10	2.82e-09	5.08e-08	Slc22a1/Slc22a2/Slc6a18/Slc22a8/Slc6a3/Slc22a12/Slc47a1/Slc22a7/Slc13a3/Slc6a19/Slc22a5	11	Reactome	11.4308	73	1	29
3.Kidney	GO:0005326	neurotransmitter transporter activity	0	7/265	15/6090	1.3e-06	3.82e-06	2.86e-05	Slc22a1/Slc22a2/Slc6a18/Slc1a1/Slc6a3/Slc13a3/Slc6a19	7	GO.MF	10.7245	37	1	30
4.Heart	GO:0055003	cardiac myofibril assembly	1	10/96	16/6154	3.92e-15	4.34e-14	2.37e-13	Cavin4/Ttn/Mybpc3/Csrp3/Myl2/Nebl/Mylk3/Myom1/Nrap/Myom2	10	GO.BP	40.0651	26	1	31
4.Heart	R-MMU-390522	Striated Muscle Contraction	0	7/40	19/3715	4.44e-10	2.4e-09	1.78e-08	Myl3/Tnnc1/Tnni3/Tnnt2/Myl2/Myh6/Tmod4	7	Reactome	34.2171	27	1	32
4.Heart	GO:0005865	striated muscle thin filament	0	9/94	18/6213	1.22e-12	9.6e-12	1.92e-11	Ttn/Mybpc3/Tnnc1/Tnni3/Tnnt2/Lmod2/Myom1/Tmod4/Myom2	9	GO.CC	33.0479	29	1	33
4.Heart	GO:0031430	M band	0	8/94	16/6213	2.37e-11	1.44e-10	3.4e-10	Ttn/Klhl41/Fhl2/Mybpc3/Lmod2/Myom1/Smpx/Myom2	8	GO.CC	33.0479	6	1	34
4.Heart	GO:0045214	sarcomere organization	1	16/96	34/6154	5.89e-21	1.84e-19	6.8e-19	Ttn/Klhl41/Xirp1/Mybpc3/Csrp3/Tnnt2/Cav3/Myh6/Lmod2/Mylk3/Mypn/Myom1/Synpo2l/Myoz2/Ldb3/Myom2	16	GO.BP	30.1667	22	1	35
4.Heart	GO:0051371	muscle alpha-actinin binding	0	7/95	15/6090	1.05e-09	5.34e-09	1.41e-07	Ttn/Mybpc3/Mypn/Myom1/Nrap/Ldb3/Myom2	7	GO.MF	29.9158	28	1	36
4.Heart	GO:0033017	sarcoplasmic reticulum membrane	0	4/94	10/6213	9.63e-06	2.3e-05	9.23e-05	Klhl41/Atp2a2/Pln/Hrc	4	GO.CC	26.4383	31	1	37
4.Heart	GO:0055008	cardiac muscle tissue morphogenesis	0	10/96	27/6154	3.59e-12	2.58e-11	1.63e-10	Ttn/Mybpc3/Myl3/Tnnc1/Tnni3/Tnnt2/Myl2/Myh6/Myom1/Myom2	10	GO.BP	23.7423	35	1	38
4.Heart	GO:0014898	cardiac muscle hypertrophy in response to stress	0	4/96	11/6154	1.69e-05	3.78e-05	0.00033	Atp2a2/Nppa/Myh6/Mlip	4	GO.BP	23.3106	48	1	39
4.Heart	GO:0055010	ventricular cardiac muscle tissue morphogenesis	1	7/96	21/6154	1.75e-08	7.53e-08	5.18e-07	Mybpc3/Myl3/Tnnc1/Tnni3/Tnnt2/Myl2/Myh6	7	GO.BP	21.3681	47	1	40
5.Lungs	GO:0070831	basement membrane assembly	1	4/155	10/6154	7.22e-05	0.000134	0.0280001	Lamb3/Phldb1/Clasp1/Ramp2	4	GO.BP	15.8813	26	1	41
5.Lungs	GO:0001578	microtubule bundle formation	0	6/155	20/6154	6.71e-06	1.68e-05	0.00649946	Dnal1/Clasp1/Ccdc40/Rsph4a/Rsph9/Nckap5	6	GO.BP	11.911	28	1	42
5.Lungs	GO:0007019	microtubule depolymerization	0	5/155	17/6154	4.6e-05	9.08e-05	0.0280001	Specc1l/Clasp1/Camsap3/Mid1ip1/Nckap5	5	GO.BP	11.6774	28	1	43
5.Lungs	GO:0042599	lamellar body	0	3/154	11/6213	0.00212889	0.00236233	0.0310743	Sftpc/Sftpb/Lamp3	3	GO.CC	11.003	13	1	44
5.Lungs	GO:0015108	chloride transmembrane transporter activity	1	5/154	23/6090	0.000226	0.00036	0.0292005	Slc6a2/Clic6/Clic5/Clic3/Slc12a4	5	GO.MF	8.59684	43	1	45
5.Lungs	GO:0098936	intrinsic component of postsynaptic membrane	0	4/154	19/6213	0.00105227	0.00131146	0.0209448	Efnb2/Flrt3/Cadm1/Mpp2	4	GO.CC	8.49351	44	1	46
5.Lungs	GO:0005771	multivesicular body	0	4/154	22/6213	0.00187425	0.00213376	0.0310743	Sftpc/Sftpa1/Sftpd/Sftpb	4	GO.CC	7.3353	19	1	47
5.Lungs	GO:0015103	inorganic anion transmembrane transporter activity	0	6/154	33/6090	0.000149	0.000252	0.0292005	Slc6a2/Clic6/Clic5/Clic3/Slc34a2/Slc12a4	6	GO.MF	7.19008	50	1	48
5.Lungs	GO:0097014	ciliary plasm	1	5/154	31/6213	0.000885	0.00114593	0.0193683	Dnal1/Ccdc40/Rsph4a/Bbs7/Rsph9	5	GO.CC	6.50712	13	1	49
5.Lungs	GO:0050680	negative regulation of epithelial cell proliferation	0	8/155	55/6154	6.02e-05	0.000115	0.0280001	Efnb2/Acvrl1/Ager/Lims2/Rgcc/Maged1/Cav2/Mcc	8	GO.BP	5.77501	52	1	50
6.Spleen	R-MMU-68962	Activation of the pre-replicative complex	1	6/94	12/3715	1.83e-07	6.45e-07	4.64e-05	Mcm3/Pola2/Mcm4/Mcm2/Mcm7/Rpa1	6	Reactome	19.7606	41	1	51
6.Spleen	R-MMU-176187	Activation of ATR in response to replication stress	0	5/94	10/3715	2.13e-06	5.97e-06	0.00027	Mcm3/Mcm4/Mcm2/Mcm7/Rpa1	5	Reactome	19.7606	51	1	52
6.Spleen	GO:0022616	DNA strand elongation	0	6/168	12/6154	3.05e-07	1.03e-06	3.24e-05	Mcm3/Lig1/Mcm4/Mcm7/Rnaseh2a/Pold3	6	GO.BP	18.3155	21	1	53
6.Spleen	GO:0006270	DNA replication initiation	0	5/168	10/6154	3.22e-06	8.62e-06	0.000169	Mcm3/Pola2/Mcm4/Mcm2/Mcm7	5	GO.BP	18.3155	26	1	54
6.Spleen	GO:0042611	MHC protein complex	1	6/170	12/6213	3.1e-07	1.05e-06	1.71e-05	H2-Aa/H2-T23/H2-DMa/H2-Ob/H2-DMb2/H2-Oa	6	GO.CC	18.2735	19	1	55
6.Spleen	GO:0019886	antigen processing and presentation of exogenous peptide antigen via MHC class II	0	5/168	11/6154	5.78e-06	1.46e-05	0.00024	H2-Aa/H2-DMa/Unc93b1/H2-DMb2/H2-Oa	5	GO.BP	16.6504	81	1	56
6.Spleen	R-MMU-174417	Telomere C-strand (Lagging Strand) Synthesis	0	4/94	10/3715	7.19e-05	0.000134	0.0045581	Pola2/Lig1/Rpa1/Pold3	4	Reactome	15.8085	44	1	57
6.Spleen	GO:0002504	antigen processing and presentation of peptide or polysaccharide antigen via MHC class II	0	6/168	14/6154	9.49e-07	2.86e-06	6.46e-05	H2-Aa/H2-DMa/Unc93b1/H2-Ob/H2-DMb2/H2-Oa	6	GO.BP	15.699	89	1	58
6.Spleen	GO:0030686	90S preribosome	0	5/170	13/6213	1.56e-05	3.53e-05	0.00043	Bop1/Utp18/Wdr3/Tbl3/Bms1	5	GO.CC	14.0566	15	1	59
6.Spleen	GO:0002478	antigen processing and presentation of exogenous peptide antigen	1	6/168	17/6154	3.65e-06	9.67e-06	0.000179	H2-Aa/H2-T23/H2-DMa/Unc93b1/H2-DMb2/H2-Oa	6	GO.BP	12.9286	64	1	60
7+8.Plasma	GO:0042627	chylomicron	0	8/103	12/6213	2.03e-12	1.55e-11	2.55e-11	Apob/Apoa4/Apoe/Apoa2/Apoc3/Apoa1/Apoh/Apoc2	8	GO.CC	40.2136	11	1	61
7+8.Plasma	GO:0034364	high-density lipoprotein particle	1	15/103	23/6213	3.01e-22	1.43e-20	4.16e-20	Apob/Gpld1/Saa1/Saa2/Apoa4/Apoe/Apoa2/Lipc/Saa4/Apoc3/Apoa1/Apoh/Apoc2/Apoc4/Apof	15	GO.CC	39.3394	33	1	62
7+8.Plasma	R-MMU-8963898	Plasma lipoprotein assembly	0	8/54	14/3715	3.27e-12	2.38e-11	2.12e-10	Apob/Apoa4/Apoe/Apoa2/Apoc3/Apoa1/Apoc2/Apoc4	8	Reactome	39.3122	27	1	63
7+8.Plasma	R-MMU-8963899	Plasma lipoprotein remodeling	0	9/54	18/3715	6.37e-13	5.24e-12	8.24e-11	Apob/Apoa4/Apoe/Apoa2/Plg/Lipc/Apoc3/Apoa1/Apoc2	9	Reactome	34.3981	29	1	64
7+8.Plasma	GO:0034385	triglyceride-rich plasma lipoprotein particle	0	9/103	17/6213	1.45e-12	1.11e-11	1.99e-11	Apob/Apoa4/Apoe/Apoa2/Apoc3/Apoa1/Apoh/Apoc2/Apoc4	9	GO.CC	31.9343	45	1	65
7+8.Plasma	GO:0019433	triglyceride catabolic process	0	9/102	18/6154	2.84e-12	2.1e-11	1.21e-10	Apob/Gpld1/Apoa4/Apoe/Lipc/Apoc3/Apoa1/Apoh/Apoc2	9	GO.BP	30.1667	30	1	66
7+8.Plasma	GO:0034358	plasma lipoprotein particle	0	16/103	32/6213	4.72e-21	1.55e-19	1.3e-19	Apob/Gpld1/Saa1/Saa2/Apoa4/Apoe/Apoa2/Lipc/Saa4/Apoc3/Apoa1/Apoh/Apoc2/Pla2g7/Apoc4/Apof	16	GO.CC	30.1602	27	1	67
7+8.Plasma	GO:0034362	low-density lipoprotein particle	0	6/103	12/6213	1.53e-08	6.61e-08	1.62e-07	Apob/Apoe/Apoa1/Apoc2/Pla2g7/Apof	6	GO.CC	30.1602	32	1	68
7+8.Plasma	GO:0120020	intermembrane cholesterol transfer activity	1	5/91	12/6090	4.86e-07	1.56e-06	6.66e-06	Apob/Apoa4/Apoe/Apoa2/Apoa1	5	GO.MF	27.8846	43	1	69
7+8.Plasma	GO:0051917	regulation of fibrinolysis	1	4/102	10/6154	1.38e-05	3.2e-05	0.000178	Plg/Apoh/Serpinf2/F11	4	GO.BP	24.1333	26	1	70

## Sheet: Fig2B
Spleen_white_pulp
0h	6h	12h	18h
1148454	1708696	1951437	1062562
1242174	1928900	1348730	1360800
1206227	2118998	2095891	1531055
1314049	1477567	1881030	1904497
1224591	1615372	1937554	1551949
1127691	1460878	1681170	1141306
1218696	1804357	995223	811900
1099999	1765147	1769425	1157217
1214021	2085994	1731989	2301112
		1439068	1696790
		896827	1426322
n=3 per time point
Mesangial_proliferation
0h	6h	12h	18h
127577	275970	321948	198767
116808	167657	336252	280439
109831	154623	226191	97068
128081	112081	154348	334997
145658	195058	234117	213669
112739	135941	191468	255418
84699	240190	184063	285363
107507	250127	230794	333074
207648	206457	254345	300331
166236	121529	165296	203353
160408	319365	186924	389284
133852	132022	206076	385489
128744	159913	168202	341616
99601	207566	379836
132733	279326	300347
173988	138559	267845
200179	241360	238896
158940	116826
149643
242403
n=3 per time point
Intact hepatocyte nuclei
Healthy	6h	12h	18h
222099	753403	507336	120909
331092	458918	625334	90872
250550	809123	564208	150907
320901	672543	403508	110908
280957	530709	475602	130876
420559	556089	552408	110821
290651	550399	408508	88060
575509	709150	456032	75064
601560	665420	400508	103002
n=3 per time point
Pulmonary fibrin clots
Healthy	6h	12h	18h
0	0	1324	16702
0	0	12000	27808
0	0	16152	15052
0	0	8704	17808
0	0	17062	18072
0	0	11000	19054
0	0	8075	18070
0	0	16032	31083
0	0	16054	41734
n=3 per time point

## Sheet: Fig2C
Term	Analysis	Organ	Category	Description	Gene	Entry	Experiment	FileName	Intensity	Imputed	Group	logFC	TimePoint
R-MMU-6798695	up	Heart	Reactome Gene Sets	Neutrophil degranulation	11674	P05064	180805	TIM_P1908_122	1.16003e+09	0	Naive	0.16182	0h
R-MMU-6798695	up	Heart	Reactome Gene Sets	Neutrophil degranulation	11674	P05064	180805	TIM_P1908_123	1.20874e+09	0	Naive	0.221152	0h
R-MMU-6798695	up	Heart	Reactome Gene Sets	Neutrophil degranulation	11674	P05064	180805	TIM_P1908_124	1.07658e+09	0	Naive	0.0541094	0h
R-MMU-6798695	up	Heart	Reactome Gene Sets	Neutrophil degranulation	11674	P05064	180805	TIM_P1908_126	9.24143e+08	0	Naive	-0.166161	0h
R-MMU-6798695	up	Heart	Reactome Gene Sets	Neutrophil degranulation	11674	P05064	180805	TIM_P1908_127	8.59415e+08	0	Naive	-0.270921	0h
R-MMU-6798695	up	Heart	Reactome Gene Sets	Neutrophil degranulation	11674	P05064	180805	TIM_P1908_129	1.18144e+09	0	Inf_6h	0.188198	6h
R-MMU-6798695	up	Heart	Reactome Gene Sets	Neutrophil degranulation	11674	P05064	180805	TIM_P1908_130	9.88993e+08	0	Inf_6h	-0.0683152	6h
R-MMU-6798695	up	Heart	Reactome Gene Sets	Neutrophil degranulation	11674	P05064	180805	TIM_P1908_131	8.23858e+08	0	Inf_6h	-0.331881	6h
R-MMU-6798695	up	Heart	Reactome Gene Sets	Neutrophil degranulation	11674	P05064	180805	TIM_P1908_133	1.18401e+09	0	Inf_6h	0.19133	6h
R-MMU-6798695	up	Heart	Reactome Gene Sets	Neutrophil degranulation	11674	P05064	180805	TIM_P1908_134	1.01322e+09	0	Inf_6h	-0.0333985	6h
R-MMU-6798695	up	Heart	Reactome Gene Sets	Neutrophil degranulation	11674	P05064	180805	TIM_P1908_135	1.28109e+09	0	Inf_6h	0.305023	6h
R-MMU-6798695	up	Heart	Reactome Gene Sets	Neutrophil degranulation	11674	P05064	180805	TIM_P1908_139	9.79106e+08	0	Inf_12h	-0.0828115	12h
R-MMU-6798695	up	Heart	Reactome Gene Sets	Neutrophil degranulation	11674	P05064	180805	TIM_P1908_140	1.09939e+09	0	Inf_12h	0.0843578	12h
R-MMU-6798695	up	Heart	Reactome Gene Sets	Neutrophil degranulation	11674	P05064	180805	TIM_P1908_141	9.8847e+08	0	Inf_12h	-0.0690798	12h
R-MMU-6798695	up	Heart	Reactome Gene Sets	Neutrophil degranulation	11674	P05064	180805	TIM_P1908_143	1.00433e+09	0	Inf_12h	-0.0461148	12h
R-MMU-6798695	up	Heart	Reactome Gene Sets	Neutrophil degranulation	11674	P05064	180805	TIM_P1908_144	1.07632e+09	0	Inf_12h	0.0537554	12h
R-MMU-6798695	up	Heart	Reactome Gene Sets	Neutrophil degranulation	11674	P05064	180805	TIM_P1908_145	7.57789e+08	0	Inf_12h	-0.452481	12h
R-MMU-6798695	up	Heart	Reactome Gene Sets	Neutrophil degranulation	11674	P05064	180805	TIM_P1908_147	8.89161e+08	0	Inf_18h	-0.221832	18h
R-MMU-6798695	up	Heart	Reactome Gene Sets	Neutrophil degranulation	11674	P05064	180805	TIM_P1908_148	1.07727e+09	0	Inf_18h	0.0550279	18h
R-MMU-6798695	up	Heart	Reactome Gene Sets	Neutrophil degranulation	11674	P05064	180805	TIM_P1908_149	1.18968e+09	0	Inf_18h	0.198221	18h
R-MMU-6798695	up	Heart	Reactome Gene Sets	Neutrophil degranulation	11674	P05064	180805	TIM_P1908_151	8.71203e+08	0	Inf_18h	-0.251267	18h
R-MMU-6798695	up	Heart	Reactome Gene Sets	Neutrophil degranulation	11674	P05064	180805	TIM_P1908_152	1.00037e+09	0	Inf_18h	-0.0518196	18h
R-MMU-6798695	up	Heart	Reactome Gene Sets	Neutrophil degranulation	11674	P05064	180805	TIM_P1908_153	9.70649e+08	0	Inf_18h	-0.0953266	18h
R-MMU-6798695	up	Heart	Reactome Gene Sets	Neutrophil degranulation	11717	O08739	180805	TIM_P1908_122	1.17816e+07	0	Naive	0.115943	0h
R-MMU-6798695	up	Heart	Reactome Gene Sets	Neutrophil degranulation	11717	O08739	180805	TIM_P1908_123	1.27068e+07	0	Naive	0.225002	0h
R-MMU-6798695	up	Heart	Reactome Gene Sets	Neutrophil degranulation	11717	O08739	180805	TIM_P1908_124	9.89449e+06	0	Naive	-0.1359	0h
R-MMU-6798695	up	Heart	Reactome Gene Sets	Neutrophil degranulation	11717	O08739	180805	TIM_P1908_126	9.88903e+06	0	Naive	-0.136696	0h
R-MMU-6798695	up	Heart	Reactome Gene Sets	Neutrophil degranulation	11717	O08739	180805	TIM_P1908_127	1.03688e+07	0	Naive	-0.0683491	0h
R-MMU-6798695	up	Heart	Reactome Gene Sets	Neutrophil degranulation	11717	O08739	180805	TIM_P1908_129	9.84221e+06	0	Inf_6h	-0.143543	6h
R-MMU-6798695	up	Heart	Reactome Gene Sets	Neutrophil degranulation	11717	O08739	180805	TIM_P1908_130	9.45865e+06	0	Inf_6h	-0.20089	6h
R-MMU-6798695	up	Heart	Reactome Gene Sets	Neutrophil degranulation	11717	O08739	180805	TIM_P1908_131	9.39632e+06	0	Inf_6h	-0.21043	6h
R-MMU-6798695	up	Heart	Reactome Gene Sets	Neutrophil degranulation	11717	O08739	180805	TIM_P1908_133	1.22344e+07	0	Inf_6h	0.170343	6h
R-MMU-6798695	up	Heart	Reactome Gene Sets	Neutrophil degranulation	11717	O08739	180805	TIM_P1908_134	1.01314e+07	0	Inf_6h	-0.10176	6h
R-MMU-6798695	up	Heart	Reactome Gene Sets	Neutrophil degranulation	11717	O08739	180805	TIM_P1908_135	1.12014e+07	0	Inf_6h	0.0430769	6h
R-MMU-6798695	up	Heart	Reactome Gene Sets	Neutrophil degranulation	11717	O08739	180805	TIM_P1908_139	1.17286e+07	0	Inf_12h	0.10943	12h
R-MMU-6798695	up	Heart	Reactome Gene Sets	Neutrophil degranulation	11717	O08739	180805	TIM_P1908_140	1.18172e+07	0	Inf_12h	0.120295	12h
R-MMU-6798695	up	Heart	Reactome Gene Sets	Neutrophil degranulation	11717	O08739	180805	TIM_P1908_141	1.0265e+07	0	Inf_12h	-0.0828617	12h
R-MMU-6798695	up	Heart	Reactome Gene Sets	Neutrophil degranulation	11717	O08739	180805	TIM_P1908_143	1.01285e+07	0	Inf_12h	-0.102172	12h
R-MMU-6798695	up	Heart	Reactome Gene Sets	Neutrophil degranulation	11717	O08739	180805	TIM_P1908_144	9.36907e+06	0	Inf_12h	-0.21462	12h
R-MMU-6798695	up	Heart	Reactome Gene Sets	Neutrophil degranulation	11717	O08739	180805	TIM_P1908_145	8.46277e+06	0	Inf_12h	-0.361395	12h
R-MMU-6798695	up	Heart	Reactome Gene Sets	Neutrophil degranulation	11717	O08739	180805	TIM_P1908_147	1.11374e+07	0	Inf_18h	0.0348134	18h
R-MMU-6798695	up	Heart	Reactome Gene Sets	Neutrophil degranulation	11717	O08739	180805	TIM_P1908_148	1.18609e+07	0	Inf_18h	0.125613	18h
R-MMU-6798695	up	Heart	Reactome Gene Sets	Neutrophil degranulation	11717	O08739	180805	TIM_P1908_149	1.19695e+07	0	Inf_18h	0.138764	18h
R-MMU-6798695	up	Heart	Reactome Gene Sets	Neutrophil degranulation	11717	O08739	180805	TIM_P1908_151	9.86446e+06	0	Inf_18h	-0.140285	18h
R-MMU-6798695	up	Heart	Reactome Gene Sets	Neutrophil degranulation	11717	O08739	180805	TIM_P1908_152	1.2279e+07	0	Inf_18h	0.175595	18h
R-MMU-6798695	up	Heart	Reactome Gene Sets	Neutrophil degranulation	11717	O08739	180805	TIM_P1908_153	9.41441e+06	0	Inf_18h	-0.207654	18h
R-MMU-6798695	up	Heart	Reactome Gene Sets	Neutrophil degranulation	11772	P17427	180805	TIM_P1908_122	1.15198e+06	0	Naive	0.302187	0h
R-MMU-6798695	up	Heart	Reactome Gene Sets	Neutrophil degranulation	11772	P17427	180805	TIM_P1908_123	1.69744e+06	0	Naive	0.861425	0h
R-MMU-6798695	up	Heart	Reactome Gene Sets	Neutrophil degranulation	11772	P17427	180805	TIM_P1908_124	551916	0	Naive	-0.759415	0h
R-MMU-6798695	up	Heart	Reactome Gene Sets	Neutrophil degranulation	11772	P17427	180805	TIM_P1908_126	1.28962e+06	0	Naive	0.465016	0h
R-MMU-6798695	up	Heart	Reactome Gene Sets	Neutrophil degranulation	11772	P17427	180805	TIM_P1908_127	511470	0	Naive	-0.869213	0h
R-MMU-6798695	up	Heart	Reactome Gene Sets	Neutrophil degranulation	11772	P17427	180805	TIM_P1908_129	1.70842e+06	0	Inf_6h	0.870728	6h
R-MMU-6798695	up	Heart	Reactome Gene Sets	Neutrophil degranulation	11772	P17427	180805	TIM_P1908_130	890628	0	Inf_6h	-0.0690404	6h
R-MMU-6798695	up	Heart	Reactome Gene Sets	Neutrophil degranulation	11772	P17427	180805	TIM_P1908_131	529329	0	Inf_6h	-0.819698	6h
R-MMU-6798695	up	Heart	Reactome Gene Sets	Neutrophil degranulation	11772	P17427	180805	TIM_P1908_133	2.98865e+06	0	Inf_6h	1.67756	6h
R-MMU-6798695	up	Heart	Reactome Gene Sets	Neutrophil degranulation	11772	P17427	180805	TIM_P1908_134	4.74219e+06	0	Inf_6h	2.34362	6h
R-MMU-6798695	up	Heart	Reactome Gene Sets	Neutrophil degranulation	11772	P17427	180805	TIM_P1908_135	1.25064e+07	0	Inf_6h	3.74266	6h
R-MMU-6798695	up	Heart	Reactome Gene Sets	Neutrophil degranulation	11772	P17427	180805	TIM_P1908_139	8.33956e+06	0	Inf_12h	3.15804	12h
R-MMU-6798695	up	Heart	Reactome Gene Sets	Neutrophil degranulation	11772	P17427	180805	TIM_P1908_140	1.31057e+07	0	Inf_12h	3.81019	12h
R-MMU-6798695	up	Heart	Reactome Gene Sets	Neutrophil degranulation	11772	P17427	180805	TIM_P1908_141	3.77229e+06	0	Inf_12h	2.01351	12h
R-MMU-6798695	up	Heart	Reactome Gene Sets	Neutrophil degranulation	11772	P17427	180805	TIM_P1908_143	4.59315e+06	0	Inf_12h	2.29755	12h
R-MMU-6798695	up	Heart	Reactome Gene Sets	Neutrophil degranulation	11772	P17427	180805	TIM_P1908_144	8.33428e+06	0	Inf_12h	3.15712	12h
R-MMU-6798695	up	Heart	Reactome Gene Sets	Neutrophil degranulation	11772	P17427	180805	TIM_P1908_145	1.10822e+07	0	Inf_12h	3.56823	12h
R-MMU-6798695	up	Heart	Reactome Gene Sets	Neutrophil degranulation	11772	P17427	180805	TIM_P1908_147	6.89026e+06	0	Inf_18h	2.88262	18h
R-MMU-6798695	up	Heart	Reactome Gene Sets	Neutrophil degranulation	11772	P17427	180805	TIM_P1908_148	1.26732e+06	0	Inf_18h	0.43985	18h
R-MMU-6798695	up	Heart	Reactome Gene Sets	Neutrophil degranulation	11772	P17427	180805	TIM_P1908_149	2.7505e+06	0	Inf_18h	1.55776	18h
R-MMU-6798695	up	Heart	Reactome Gene Sets	Neutrophil degranulation	11772	P17427	180805	TIM_P1908_151	634030	0	Inf_18h	-0.559313	18h
R-MMU-6798695	up	Heart	Reactome Gene Sets	Neutrophil degranulation	11772	P17427	180805	TIM_P1908_152	9.35893e+06	0	Inf_18h	3.32441	18h
R-MMU-6798695	up	Heart	Reactome Gene Sets	Neutrophil degranulation	11772	P17427	180805	TIM_P1908_153	6.91973e+06	0	Inf_18h	2.88878	18h
R-MMU-6798695	up	Heart	Reactome Gene Sets	Neutrophil degranulation	11846	Q61176	180805	TIM_P1908_122	115.019	1	Naive	-2.15888	0h
R-MMU-6798695	up	Heart	Reactome Gene Sets	Neutrophil degranulation	11846	Q61176	180805	TIM_P1908_123	590.993	1	Naive	0.202393	0h
R-MMU-6798695	up	Heart	Reactome Gene Sets	Neutrophil degranulation	11846	Q61176	180805	TIM_P1908_124	1198.88	1	Naive	1.22286	0h
R-MMU-6798695	up	Heart	Reactome Gene Sets	Neutrophil degranulation	11846	Q61176	180805	TIM_P1908_126	1102.43	1	Naive	1.10186	0h
R-MMU-6798695	up	Heart	Reactome Gene Sets	Neutrophil degranulation	11846	Q61176	180805	TIM_P1908_127	397.928	1	Naive	-0.368242	0h
R-MMU-6798695	up	Heart	Reactome Gene Sets	Neutrophil degranulation	11846	Q61176	180805	TIM_P1908_129	629.789	1	Inf_6h	0.294121	6h
R-MMU-6798695	up	Heart	Reactome Gene Sets	Neutrophil degranulation	11846	Q61176	180805	TIM_P1908_130	442.21	1	Inf_6h	-0.216017	6h
R-MMU-6798695	up	Heart	Reactome Gene Sets	Neutrophil degranulation	11846	Q61176	180805	TIM_P1908_131	205.693	1	Inf_6h	-1.32026	6h
R-MMU-6798695	up	Heart	Reactome Gene Sets	Neutrophil degranulation	11846	Q61176	180805	TIM_P1908_133	6.54186	1	Inf_6h	-6.2949	6h
R-MMU-6798695	up	Heart	Reactome Gene Sets	Neutrophil degranulation	11846	Q61176	180805	TIM_P1908_134	1195.26	1	Inf_6h	1.21851	6h
R-MMU-6798695	up	Heart	Reactome Gene Sets	Neutrophil degranulation	11846	Q61176	180805	TIM_P1908_135	589.659	1	Inf_6h	0.199134	6h
R-MMU-6798695	up	Heart	Reactome Gene Sets	Neutrophil degranulation	11846	Q61176	180805	TIM_P1908_139	441850	0	Inf_12h	9.74859	12h
R-MMU-6798695	up	Heart	Reactome Gene Sets	Neutrophil degranulation	11846	Q61176	180805	TIM_P1908_140	558341	0	Inf_12h	10.0862	12h
R-MMU-6798695	up	Heart	Reactome Gene Sets	Neutrophil degranulation	11846	Q61176	180805	TIM_P1908_141	545.314	1	Inf_12h	0.0863393	12h
R-MMU-6798695	up	Heart	Reactome Gene Sets	Neutrophil degranulation	11846	Q61176	180805	TIM_P1908_143	641.08	1	Inf_12h	0.319757	12h
R-MMU-6798695	up	Heart	Reactome Gene Sets	Neutrophil degranulation	11846	Q61176	180805	TIM_P1908_144	468632	0	Inf_12h	9.83349	12h
R-MMU-6798695	up	Heart	Reactome Gene Sets	Neutrophil degranulation	11846	Q61176	180805	TIM_P1908_145	148602	0	Inf_12h	8.17649	12h
R-MMU-6798695	up	Heart	Reactome Gene Sets	Neutrophil degranulation	11846	Q61176	180805	TIM_P1908_147	922.065	1	Inf_18h	0.844121	18h
R-MMU-6798695	up	Heart	Reactome Gene Sets	Neutrophil degranulation	11846	Q61176	180805	TIM_P1908_148	1.17702e+06	0	Inf_18h	11.1621	18h
R-MMU-6798695	up	Heart	Reactome Gene Sets	Neutrophil degranulation	11846	Q61176	180805	TIM_P1908_149	1.02121e+06	0	Inf_18h	10.9572	18h
R-MMU-6798695	up	Heart	Reactome Gene Sets	Neutrophil degranulation	11846	Q61176	180805	TIM_P1908_151	2.08461e+06	0	Inf_18h	11.9867	18h
R-MMU-6798695	up	Heart	Reactome Gene Sets	Neutrophil degranulation	11846	Q61176	180805	TIM_P1908_152	2.13587e+06	0	Inf_18h	12.0218	18h
R-MMU-6798695	up	Heart	Reactome Gene Sets	Neutrophil degranulation	11846	Q61176	180805	TIM_P1908_153	813.965	1	Inf_18h	0.664219	18h
R-MMU-6798695	up	Heart	Reactome Gene Sets	Neutrophil degranulation	11848	Q9QUI0	180805	TIM_P1908_122	3.92042e+06	0	Naive	-0.396517	0h
R-MMU-6798695	up	Heart	Reactome Gene Sets	Neutrophil degranulation	11848	Q9QUI0	180805	TIM_P1908_123	6.02992e+06	0	Naive	0.224614	0h
R-MMU-6798695	up	Heart	Reactome Gene Sets	Neutrophil degranulation	11848	Q9QUI0	180805	TIM_P1908_124	5.67234e+06	0	Naive	0.136418	0h
R-MMU-6798695	up	Heart	Reactome Gene Sets	Neutrophil degranulation	11848	Q9QUI0	180805	TIM_P1908_126	4.78977e+06	0	Naive	-0.10757	0h
R-MMU-6798695	up	Heart	Reactome Gene Sets	Neutrophil degranulation	11848	Q9QUI0	180805	TIM_P1908_127	5.69849e+06	0	Naive	0.143055	0h
R-MMU-6798695	up	Heart	Reactome Gene Sets	Neutrophil degranulation	11848	Q9QUI0	180805	TIM_P1908_129	6.45621e+06	0	Inf_6h	0.323161	6h
R-MMU-6798695	up	Heart	Reactome Gene Sets	Neutrophil degranulation	11848	Q9QUI0	180805	TIM_P1908_130	6.83185e+06	0	Inf_6h	0.404752	6h
R-MMU-6798695	up	Heart	Reactome Gene Sets	Neutrophil degranulation	11848	Q9QUI0	180805	TIM_P1908_131	4.96264e+06	0	Inf_6h	-0.0564175	6h
R-MMU-6798695	up	Heart	Reactome Gene Sets	Neutrophil degranulation	11848	Q9QUI0	180805	TIM_P1908_133	7.53935e+06	0	Inf_6h	0.546915	6h
R-MMU-6798695	up	Heart	Reactome Gene Sets	Neutrophil degranulation	11848	Q9QUI0	180805	TIM_P1908_134	6.66657e+06	0	Inf_6h	0.36942	6h
R-MMU-6798695	up	Heart	Reactome Gene Sets	Neutrophil degranulation	11848	Q9QUI0	180805	TIM_P1908_135	1.14643e+07	0	Inf_6h	1.15156	6h
R-MMU-6798695	up	Heart	Reactome Gene Sets	Neutrophil degranulation	11848	Q9QUI0	180805	TIM_P1908_139	8.49852e+06	0	Inf_12h	0.719687	12h
R-MMU-6798695	up	Heart	Reactome Gene Sets	Neutrophil degranulation	11848	Q9QUI0	180805	TIM_P1908_140	9.45846e+06	0	Inf_12h	0.87408	12h
R-MMU-6798695	up	Heart	Reactome Gene Sets	Neutrophil degranulation	11848	Q9QUI0	180805	TIM_P1908_141	7.50871e+06	0	Inf_12h	0.541039	12h
R-MMU-6798695	up	Heart	Reactome Gene Sets	Neutrophil degranulation	11848	Q9QUI0	180805	TIM_P1908_143	8.43162e+06	0	Inf_12h	0.708284	12h
R-MMU-6798695	up	Heart	Reactome Gene Sets	Neutrophil degranulation	11848	Q9QUI0	180805	TIM_P1908_144	9.2376e+06	0	Inf_12h	0.839992	12h
R-MMU-6798695	up	Heart	Reactome Gene Sets	Neutrophil degranulation	11848	Q9QUI0	180805	TIM_P1908_145	1.11456e+07	0	Inf_12h	1.11087	12h
R-MMU-6798695	up	Heart	Reactome Gene Sets	Neutrophil degranulation	11848	Q9QUI0	180805	TIM_P1908_147	7.24381e+06	0	Inf_18h	0.489223	18h
R-MMU-6798695	up	Heart	Reactome Gene Sets	Neutrophil degranulation	11848	Q9QUI0	180805	TIM_P1908_148	4.85785e+06	0	Inf_18h	-0.0872071	18h
R-MMU-6798695	up	Heart	Reactome Gene Sets	Neutrophil degranulation	11848	Q9QUI0	180805	TIM_P1908_149	6.67681e+06	0	Inf_18h	0.371634	18h
R-MMU-6798695	up	Heart	Reactome Gene Sets	Neutrophil degranulation	11848	Q9QUI0	180805	TIM_P1908_151	4.33022e+06	0	Inf_18h	-0.253085	18h
R-MMU-6798695	up	Heart	Reactome Gene Sets	Neutrophil degranulation	11848	Q9QUI0	180805	TIM_P1908_152	7.12103e+06	0	Inf_18h	0.46456	18h
R-MMU-6798695	up	Heart	Reactome Gene Sets	Neutrophil degranulation	11848	Q9QUI0	180805	TIM_P1908_153	8.85265e+06	0	Inf_18h	0.778584	18h
R-MMU-6798695	up	Heart	Reactome Gene Sets	Neutrophil degranulation	11886	Q9WV54	180805	TIM_P1908_122	1.38992e+06	0	Naive	0.0887683	0h
R-MMU-6798695	up	Heart	Reactome Gene Sets	Neutrophil degranulation	11886	Q9WV54	180805	TIM_P1908_123	1.85658e+06	0	Naive	0.506422	0h
R-MMU-6798695	up	Heart	Reactome Gene Sets	Neutrophil degranulation	11886	Q9WV54	180805	TIM_P1908_124	1.24435e+06	0	Naive	-0.0708319	0h
R-MMU-6798695	up	Heart	Reactome Gene Sets	Neutrophil degranulation	11886	Q9WV54	180805	TIM_P1908_126	986053	0	Naive	-0.406492	0h
R-MMU-6798695	up	Heart	Reactome Gene Sets	Neutrophil degranulation	11886	Q9WV54	180805	TIM_P1908_127	1.20444e+06	0	Naive	-0.117866	0h
R-MMU-6798695	up	Heart	Reactome Gene Sets	Neutrophil degranulation	11886	Q9WV54	180805	TIM_P1908_129	1.62834e+06	0	Inf_6h	0.31717	6h
R-MMU-6798695	up	Heart	Reactome Gene Sets	Neutrophil degranulation	11886	Q9WV54	180805	TIM_P1908_130	1.48618e+06	0	Inf_6h	0.185381	6h
R-MMU-6798695	up	Heart	Reactome Gene Sets	Neutrophil degranulation	11886	Q9WV54	180805	TIM_P1908_131	1.53512e+06	0	Inf_6h	0.232122	6h
R-MMU-6798695	up	Heart	Reactome Gene Sets	Neutrophil degranulation	11886	Q9WV54	180805	TIM_P1908_133	5186.32	1	Inf_6h	-7.9773	6h
R-MMU-6798695	up	Heart	Reactome Gene Sets	Neutrophil degranulation	11886	Q9WV54	180805	TIM_P1908_134	1.60783e+06	0	Inf_6h	0.298888	6h
R-MMU-6798695	up	Heart	Reactome Gene Sets	Neutrophil degranulation	11886	Q9WV54	180805	TIM_P1908_135	1.83893e+06	0	Inf_6h	0.492638	6h
R-MMU-6798695	up	Heart	Reactome Gene Sets	Neutrophil degranulation	11886	Q9WV54	180805	TIM_P1908_139	2455.93	1	Inf_12h	-9.05574	12h
R-MMU-6798695	up	Heart	Reactome Gene Sets	Neutrophil degranulation	11886	Q9WV54	180805	TIM_P1908_140	1.79078e+06	0	Inf_12h	0.454363	12h
R-MMU-6798695	up	Heart	Reactome Gene Sets	Neutrophil degranulation	11886	Q9WV54	180805	TIM_P1908_141	2.09301e+06	0	Inf_12h	0.679348	12h
R-MMU-6798695	up	Heart	Reactome Gene Sets	Neutrophil degranulation	11886	Q9WV54	180805	TIM_P1908_143	920242	0	Inf_12h	-0.506144	12h
R-MMU-6798695	up	Heart	Reactome Gene Sets	Neutrophil degranulation	11886	Q9WV54	180805	TIM_P1908_144	1.61048e+06	0	Inf_12h	0.301259	12h
R-MMU-6798695	up	Heart	Reactome Gene Sets	Neutrophil degranulation	11886	Q9WV54	180805	TIM_P1908_145	1.64566e+06	0	Inf_12h	0.332437	12h
R-MMU-6798695	up	Heart	Reactome Gene Sets	Neutrophil degranulation	11886	Q9WV54	180805	TIM_P1908_147	838204	0	Inf_18h	-0.640855	18h
R-MMU-6798695	up	Heart	Reactome Gene Sets	Neutrophil degranulation	11886	Q9WV54	180805	TIM_P1908_148	1.9267e+06	0	Inf_18h	0.559906	18h
R-MMU-6798695	up	Heart	Reactome Gene Sets	Neutrophil degranulation	11886	Q9WV54	180805	TIM_P1908_149	2.00814e+06	0	Inf_18h	0.61963	18h
R-MMU-6798695	up	Heart	Reactome Gene Sets	Neutrophil degranulation	11886	Q9WV54	180805	TIM_P1908_151	1.03107e+06	0	Inf_18h	-0.342087	18h
R-MMU-6798695	up	Heart	Reactome Gene Sets	Neutrophil degranulation	11886	Q9WV54	180805	TIM_P1908_152	1.22621e+06	0	Inf_18h	-0.0920267	18h
R-MMU-6798695	up	Heart	Reactome Gene Sets	Neutrophil degranulation	11886	Q9WV54	180805	TIM_P1908_153	4566.83	1	Inf_18h	-8.16082	18h
R-MMU-6798695	up	Heart	Reactome Gene Sets	Neutrophil degranulation	11891	Q9ERI2
R-MMU-6798695	up	Heart	Reactome Gene Sets	Neutrophil degranulation	12010	P01887	180805	TIM_P1908_122	1.49242e+07	0	Naive	-0.215478	0h
R-MMU-6798695	up	Heart	Reactome Gene Sets	Neutrophil degranulation	12010	P01887	180805	TIM_P1908_123	1.39257e+07	0	Naive	-0.315388	0h
R-MMU-6798695	up	Heart	Reactome Gene Sets	Neutrophil degranulation	12010	P01887	180805	TIM_P1908_124	1.97662e+07	0	Naive	0.189901	0h
R-MMU-6798695	up	Heart	Reactome Gene Sets	Neutrophil degranulation	12010	P01887	180805	TIM_P1908_126	1.81952e+07	0	Naive	0.0704213	0h
R-MMU-6798695	up	Heart	Reactome Gene Sets	Neutrophil degranulation	12010	P01887	180805	TIM_P1908_127	2.09025e+07	0	Naive	0.270544	0h
R-MMU-6798695	up	Heart	Reactome Gene Sets	Neutrophil degranulation	12010	P01887	180805	TIM_P1908_129	1.44452e+07	0	Inf_6h	-0.262546	6h
R-MMU-6798695	up	Heart	Reactome Gene Sets	Neutrophil degranulation	12010	P01887	180805	TIM_P1908_130	1.769e+07	0	Inf_6h	0.029802	6h
R-MMU-6798695	up	Heart	Reactome Gene Sets	Neutrophil degranulation	12010	P01887	180805	TIM_P1908_131	2.04689e+07	0	Inf_6h	0.240299	6h
R-MMU-6798695	up	Heart	Reactome Gene Sets	Neutrophil degranulation	12010	P01887	180805	TIM_P1908_133	1.90974e+07	0	Inf_6h	0.140243	6h
R-MMU-6798695	up	Heart	Reactome Gene Sets	Neutrophil degranulation	12010	P01887	180805	TIM_P1908_134	1.67956e+07	0	Inf_6h	-0.0450494	6h
R-MMU-6798695	up	Heart	Reactome Gene Sets	Neutrophil degranulation	12010	P01887	180805	TIM_P1908_135	1.98482e+07	0	Inf_6h	0.195872	6h
R-MMU-6798695	up	Heart	Reactome Gene Sets	Neutrophil degranulation	12010	P01887	180805	TIM_P1908_139	2.23513e+07	0	Inf_12h	0.367226	12h
R-MMU-6798695	up	Heart	Reactome Gene Sets	Neutrophil degranulation	12010	P01887	180805	TIM_P1908_140	2.03568e+07	0	Inf_12h	0.232376	12h
R-MMU-6798695	up	Heart	Reactome Gene Sets	Neutrophil degranulation	12010	P01887	180805	TIM_P1908_141	1.25101e+07	0	Inf_12h	-0.470035	12h
R-MMU-6798695	up	Heart	Reactome Gene Sets	Neutrophil degranulation	12010	P01887	180805	TIM_P1908_143	1.97289e+07	0	Inf_12h	0.187178	12h
R-MMU-6798695	up	Heart	Reactome Gene Sets	Neutrophil degranulation	12010	P01887	180805	TIM_P1908_144	1.54799e+07	0	Inf_12h	-0.162738	12h
R-MMU-6798695	up	Heart	Reactome Gene Sets	Neutrophil degranulation	12010	P01887	180805	TIM_P1908_145	1.7243e+07	0	Inf_12h	-0.00712651	12h
R-MMU-6798695	up	Heart	Reactome Gene Sets	Neutrophil degranulation	12010	P01887	180805	TIM_P1908_147	1.42959e+07	0	Inf_18h	-0.27753	18h
R-MMU-6798695	up	Heart	Reactome Gene Sets	Neutrophil degranulation	12010	P01887	180805	TIM_P1908_148	1.17955e+07	0	Inf_18h	-0.554903	18h
R-MMU-6798695	up	Heart	Reactome Gene Sets	Neutrophil degranulation	12010	P01887	180805	TIM_P1908_149	1.39212e+07	0	Inf_18h	-0.315855	18h
R-MMU-6798695	up	Heart	Reactome Gene Sets	Neutrophil degranulation	12010	P01887	180805	TIM_P1908_151	1.23197e+07	0	Inf_18h	-0.492172	18h
R-MMU-6798695	up	Heart	Reactome Gene Sets	Neutrophil degranulation	12010	P01887	180805	TIM_P1908_152	2.05182e+07	0	Inf_18h	0.243774	18h
R-MMU-6798695	up	Heart	Reactome Gene Sets	Neutrophil degranulation	12010	P01887	180805	TIM_P1908_153	1.41736e+07	0	Inf_18h	-0.289925	18h
R-MMU-6798695	up	Heart	Reactome Gene Sets	Neutrophil degranulation	12266	P01027	180805	TIM_P1908_122	1.0934e+09	0	Naive	-0.109741	0h
R-MMU-6798695	up	Heart	Reactome Gene Sets	Neutrophil degranulation	12266	P01027	180805	TIM_P1908_123	1.098e+09	0	Naive	-0.103685	0h
R-MMU-6798695	up	Heart	Reactome Gene Sets	Neutrophil degranulation	12266	P01027	180805	TIM_P1908_124	1.34228e+09	0	Naive	0.186121	0h
R-MMU-6798695	up	Heart	Reactome Gene Sets	Neutrophil degranulation	12266	P01027	180805	TIM_P1908_126	9.7141e+08	0	Naive	-0.280415	0h
R-MMU-6798695	up	Heart	Reactome Gene Sets	Neutrophil degranulation	12266	P01027	180805	TIM_P1908_127	1.46032e+09	0	Naive	0.30772	0h
R-MMU-6798695	up	Heart	Reactome Gene Sets	Neutrophil degranulation	12266	P01027	180805	TIM_P1908_129	8.99325e+08	0	Inf_6h	-0.391654	6h
R-MMU-6798695	up	Heart	Reactome Gene Sets	Neutrophil degranulation	12266	P01027	180805	TIM_P1908_130	1.1944e+09	0	Inf_6h	0.0177189	6h
R-MMU-6798695	up	Heart	Reactome Gene Sets	Neutrophil degranulation	12266	P01027	180805	TIM_P1908_131	9.70924e+08	0	Inf_6h	-0.281137	6h
R-MMU-6798695	up	Heart	Reactome Gene Sets	Neutrophil degranulation	12266	P01027	180805	TIM_P1908_133	1.25309e+09	0	Inf_6h	0.0869259	6h
R-MMU-6798695	up	Heart	Reactome Gene Sets	Neutrophil degranulation	12266	P01027	180805	TIM_P1908_134	1.07301e+09	0	Inf_6h	-0.136899	6h
R-MMU-6798695	up	Heart	Reactome Gene Sets	Neutrophil degranulation	12266	P01027	180805	TIM_P1908_135	1.33178e+09	0	Inf_6h	0.174783	6h
R-MMU-6798695	up	Heart	Reactome Gene Sets	Neutrophil degranulation	12266	P01027	180805	TIM_P1908_139	1.24204e+09	0	Inf_12h	0.0741478	12h
R-MMU-6798695	up	Heart	Reactome Gene Sets	Neutrophil degranulation	12266	P01027	180805	TIM_P1908_140	1.34153e+09	0	Inf_12h	0.185309	12h
R-MMU-6798695	up	Heart	Reactome Gene Sets	Neutrophil degranulation	12266	P01027	180805	TIM_P1908_141	1.0377e+09	0	Inf_12h	-0.185174	12h
R-MMU-6798695	up	Heart	Reactome Gene Sets	Neutrophil degranulation	12266	P01027	180805	TIM_P1908_143	1.38183e+09	0	Inf_12h	0.228017	12h
R-MMU-6798695	up	Heart	Reactome Gene Sets	Neutrophil degranulation	12266	P01027	180805	TIM_P1908_144	1.01241e+09	0	Inf_12h	-0.220774	12h
R-MMU-6798695	up	Heart	Reactome Gene Sets	Neutrophil degranulation	12266	P01027	180805	TIM_P1908_145	1.35167e+09	0	Inf_12h	0.196176	12h
R-MMU-6798695	up	Heart	Reactome Gene Sets	Neutrophil degranulation	12266	P01027	180805	TIM_P1908_147	1.33373e+09	0	Inf_18h	0.1769	18h
R-MMU-6798695	up	Heart	Reactome Gene Sets	Neutrophil degranulation	12266	P01027	180805	TIM_P1908_148	1.33662e+09	0	Inf_18h	0.180025	18h
R-MMU-6798695	up	Heart	Reactome Gene Sets	Neutrophil degranulation	12266	P01027	180805	TIM_P1908_149	1.35808e+09	0	Inf_18h	0.202997	18h
R-MMU-6798695	up	Heart	Reactome Gene Sets	Neutrophil degranulation	12266	P01027	180805	TIM_P1908_151	1.69327e+09	0	Inf_18h	0.521242	18h
R-MMU-6798695	up	Heart	Reactome Gene Sets	Neutrophil degranulation	12266	P01027	180805	TIM_P1908_152	1.12436e+09	0	Inf_18h	-0.0694674	18h
R-MMU-6798695	up	Heart	Reactome Gene Sets	Neutrophil degranulation	12266	P01027	180805	TIM_P1908_153	1.33408e+09	0	Inf_18h	0.177283	18h
R-MMU-6798695	up	Heart	Reactome Gene Sets	Neutrophil degranulation	12283	Q06138	180805	TIM_P1908_122	125195	0	Naive	2.04551	0h
R-MMU-6798695	up	Heart	Reactome Gene Sets	Neutrophil degranulation	12283	Q06138	180805	TIM_P1908_123	111633	0	Naive	1.88009	0h
R-MMU-6798695	up	Heart	Reactome Gene Sets	Neutrophil degranulation	12283	Q06138	180805	TIM_P1908_124	11760.7	1	Naive	-1.36662	0h
R-MMU-6798695	up	Heart	Reactome Gene Sets	Neutrophil degranulation	12283	Q06138	180805	TIM_P1908_126	12964.8	1	Naive	-1.226	0h
R-MMU-6798695	up	Heart	Reactome Gene Sets	Neutrophil degranulation	12283	Q06138	180805	TIM_P1908_127	12038.1	1	Naive	-1.33299	0h
R-MMU-6798695	up	Heart	Reactome Gene Sets	Neutrophil degranulation	12283	Q06138	180805	TIM_P1908_129	166677	0	Inf_6h	2.45839	6h
R-MMU-6798695	up	Heart	Reactome Gene Sets	Neutrophil degranulation	12283	Q06138	180805	TIM_P1908_130	9067.45	1	Inf_6h	-1.74183	6h
R-MMU-6798695	up	Heart	Reactome Gene Sets	Neutrophil degranulation	12283	Q06138	180805	TIM_P1908_131	7617.56	1	Inf_6h	-1.99319	6h
R-MMU-6798695	up	Heart	Reactome Gene Sets	Neutrophil degranulation	12283	Q06138	180805	TIM_P1908_133	10545.3	1	Inf_6h	-1.52399	6h
R-MMU-6798695	up	Heart	Reactome Gene Sets	Neutrophil degranulation	12283	Q06138	180805	TIM_P1908_134	1925.25	1	Inf_6h	-3.97748	6h
R-MMU-6798695	up	Heart	Reactome Gene Sets	Neutrophil degranulation	12283	Q06138	180805	TIM_P1908_135	199701	0	Inf_6h	2.71918	6h
R-MMU-6798695	up	Heart	Reactome Gene Sets	Neutrophil degranulation	12283	Q06138	180805	TIM_P1908_139	4644.35	1	Inf_12h	-2.70705	12h
R-MMU-6798695	up	Heart	Reactome Gene Sets	Neutrophil degranulation	12283	Q06138	180805	TIM_P1908_140	91514.8	0	Inf_12h	1.59341	12h
R-MMU-6798695	up	Heart	Reactome Gene Sets	Neutrophil degranulation	12283	Q06138	180805	TIM_P1908_141	4127.81	1	Inf_12h	-2.87714	12h
R-MMU-6798695	up	Heart	Reactome Gene Sets	Neutrophil degranulation	12283	Q06138	180805	TIM_P1908_143	141061	0	Inf_12h	2.21765	12h
R-MMU-6798695	up	Heart	Reactome Gene Sets	Neutrophil degranulation	12283	Q06138	180805	TIM_P1908_144	175671	0	Inf_12h	2.53421	12h
R-MMU-6798695	up	Heart	Reactome Gene Sets	Neutrophil degranulation	12283	Q06138	180805	TIM_P1908_145	199128	0	Inf_12h	2.71503	12h
R-MMU-6798695	up	Heart	Reactome Gene Sets	Neutrophil degranulation	12283	Q06138	180805	TIM_P1908_147	3827.68	1	Inf_18h	-2.98605	18h
R-MMU-6798695	up	Heart	Reactome Gene Sets	Neutrophil degranulation	12283	Q06138	180805	TIM_P1908_148	8548.28	1	Inf_18h	-1.82689	18h
R-MMU-6798695	up	Heart	Reactome Gene Sets	Neutrophil degranulation	12283	Q06138	180805	TIM_P1908_149	10647.7	1	Inf_18h	-1.51005	18h
R-MMU-6798695	up	Heart	Reactome Gene Sets	Neutrophil degranulation	12283	Q06138	180805	TIM_P1908_151	11938.5	1	Inf_18h	-1.34497	18h
R-MMU-6798695	up	Heart	Reactome Gene Sets	Neutrophil degranulation	12283	Q06138	180805	TIM_P1908_152	127311	0	Inf_18h	2.06969	18h
R-MMU-6798695	up	Heart	Reactome Gene Sets	Neutrophil degranulation	12283	Q06138	180805	TIM_P1908_153	111008	0	Inf_18h	1.872	18h
R-MMU-6798695	up	Heart	Reactome Gene Sets	Neutrophil degranulation	12306	P07356	180805	TIM_P1908_122	2.23414e+07	0	Naive	0.466831	0h
R-MMU-6798695	up	Heart	Reactome Gene Sets	Neutrophil degranulation	12306	P07356	180805	TIM_P1908_123	1.88277e+07	0	Naive	0.219968	0h
R-MMU-6798695	up	Heart	Reactome Gene Sets	Neutrophil degranulation	12306	P07356	180805	TIM_P1908_124	1.47506e+07	0	Naive	-0.132116	0h
R-MMU-6798695	up	Heart	Reactome Gene Sets	Neutrophil degranulation	12306	P07356	180805	TIM_P1908_126	1.44562e+07	0	Naive	-0.161204	0h
R-MMU-6798695	up	Heart	Reactome Gene Sets	Neutrophil degranulation	12306	P07356	180805	TIM_P1908_127	1.23064e+07	0	Naive	-0.393479	0h
R-MMU-6798695	up	Heart	Reactome Gene Sets	Neutrophil degranulation	12306	P07356	180805	TIM_P1908_129	1.8811e+07	0	Inf_6h	0.218685	6h
R-MMU-6798695	up	Heart	Reactome Gene Sets	Neutrophil degranulation	12306	P07356	180805	TIM_P1908_130	1.41197e+07	0	Inf_6h	-0.195185	6h
R-MMU-6798695	up	Heart	Reactome Gene Sets	Neutrophil degranulation	12306	P07356	180805	TIM_P1908_131	1.25827e+07	0	Inf_6h	-0.361452	6h
R-MMU-6798695	up	Heart	Reactome Gene Sets	Neutrophil degranulation	12306	P07356	180805	TIM_P1908_133	2.14894e+07	0	Inf_6h	0.410734	6h
R-MMU-6798695	up	Heart	Reactome Gene Sets	Neutrophil degranulation	12306	P07356	180805	TIM_P1908_134	2.05796e+07	0	Inf_6h	0.348326	6h
R-MMU-6798695	up	Heart	Reactome Gene Sets	Neutrophil degranulation	12306	P07356	180805	TIM_P1908_135	3.66522e+07	0	Inf_6h	1.18101	6h
R-MMU-6798695	up	Heart	Reactome Gene Sets	Neutrophil degranulation	12306	P07356	180805	TIM_P1908_139	2.13293e+07	0	Inf_12h	0.399943	12h
R-MMU-6798695	up	Heart	Reactome Gene Sets	Neutrophil degranulation	12306	P07356	180805	TIM_P1908_140	2.83418e+07	0	Inf_12h	0.810039	12h
R-MMU-6798695	up	Heart	Reactome Gene Sets	Neutrophil degranulation	12306	P07356	180805	TIM_P1908_141	2.8181e+07	0	Inf_12h	0.801832	12h
R-MMU-6798695	up	Heart	Reactome Gene Sets	Neutrophil degranulation	12306	P07356	180805	TIM_P1908_143	2.44762e+07	0	Inf_12h	0.598487	12h
R-MMU-6798695	up	Heart	Reactome Gene Sets	Neutrophil degranulation	12306	P07356	180805	TIM_P1908_144	2.41171e+07	0	Inf_12h	0.577166	12h
R-MMU-6798695	up	Heart	Reactome Gene Sets	Neutrophil degranulation	12306	P07356	180805	TIM_P1908_145	2.80487e+07	0	Inf_12h	0.795044	12h
R-MMU-6798695	up	Heart	Reactome Gene Sets	Neutrophil degranulation	12306	P07356	180805	TIM_P1908_147	1.60406e+07	0	Inf_18h	-0.0111605	18h
R-MMU-6798695	up	Heart	Reactome Gene Sets	Neutrophil degranulation	12306	P07356	180805	TIM_P1908_148	1.71687e+07	0	Inf_18h	0.0868936	18h
R-MMU-6798695	up	Heart	Reactome Gene Sets	Neutrophil degranulation	12306	P07356	180805	TIM_P1908_149	2.65357e+07	0	Inf_18h	0.715046	18h
R-MMU-6798695	up	Heart	Reactome Gene Sets	Neutrophil degranulation	12306	P07356	180805	TIM_P1908_151	1.94397e+07	0	Inf_18h	0.266112	18h
R-MMU-6798695	up	Heart	Reactome Gene Sets	Neutrophil degranulation	12306	P07356	180805	TIM_P1908_152	1.9634e+07	0	Inf_18h	0.280462	18h
R-MMU-6798695	up	Heart	Reactome Gene Sets	Neutrophil degranulation	12306	P07356	180805	TIM_P1908_153	2.3618e+07	0	Inf_18h	0.546994	18h
R-MMU-6798695	up	Heart	Reactome Gene Sets	Neutrophil degranulation	12331	P40124	180805	TIM_P1908_122	3.06803e+06	0	Naive	0.078556	0h
R-MMU-6798695	up	Heart	Reactome Gene Sets	Neutrophil degranulation	12331	P40124	180805	TIM_P1908_123	3.56761e+06	0	Naive	0.2962	0h
R-MMU-6798695	up	Heart	Reactome Gene Sets	Neutrophil degranulation	12331	P40124	180805	TIM_P1908_124	2.28054e+06	0	Naive	-0.349382	0h
R-MMU-6798695	up	Heart	Reactome Gene Sets	Neutrophil degranulation	12331	P40124	180805	TIM_P1908_126	4.31642e+06	0	Naive	0.571075	0h
R-MMU-6798695	up	Heart	Reactome Gene Sets	Neutrophil degranulation	12331	P40124	180805	TIM_P1908_127	1.9216e+06	0	Naive	-0.596449	0h
R-MMU-6798695	up	Heart	Reactome Gene Sets	Neutrophil degranulation	12331	P40124	180805	TIM_P1908_129	4.93331e+06	0	Inf_6h	0.763798	6h
R-MMU-6798695	up	Heart	Reactome Gene Sets	Neutrophil degranulation	12331	P40124	180805	TIM_P1908_130	1.76394e+06	0	Inf_6h	-0.719956	6h
R-MMU-6798695	up	Heart	Reactome Gene Sets	Neutrophil degranulation	12331	P40124	180805	TIM_P1908_131	1.51144e+06	0	Inf_6h	-0.942838	6h
R-MMU-6798695	up	Heart	Reactome Gene Sets	Neutrophil degranulation	12331	P40124	180805	TIM_P1908_133	4.14393e+06	0	Inf_6h	0.512241	6h
R-MMU-6798695	up	Heart	Reactome Gene Sets	Neutrophil degranulation	12331	P40124	180805	TIM_P1908_134	7.59901e+06	0	Inf_6h	1.38705	6h
R-MMU-6798695	up	Heart	Reactome Gene Sets	Neutrophil degranulation	12331	P40124	180805	TIM_P1908_135	1.13175e+07	0	Inf_6h	1.96172	6h
R-MMU-6798695	up	Heart	Reactome Gene Sets	Neutrophil degranulation	12331	P40124	180805	TIM_P1908_139	4.96677e+06	0	Inf_12h	0.77355	12h
R-MMU-6798695	up	Heart	Reactome Gene Sets	Neutrophil degranulation	12331	P40124	180805	TIM_P1908_140	1.03604e+07	0	Inf_12h	1.83425	12h
R-MMU-6798695	up	Heart	Reactome Gene Sets	Neutrophil degranulation	12331	P40124	180805	TIM_P1908_141	7.12092e+06	0	Inf_12h	1.2933	12h
R-MMU-6798695	up	Heart	Reactome Gene Sets	Neutrophil degranulation	12331	P40124	180805	TIM_P1908_143	6.22835e+06	0	Inf_12h	1.10009	12h
R-MMU-6798695	up	Heart	Reactome Gene Sets	Neutrophil degranulation	12331	P40124	180805	TIM_P1908_144	4.58191e+06	0	Inf_12h	0.657189	12h
R-MMU-6798695	up	Heart	Reactome Gene Sets	Neutrophil degranulation	12331	P40124	180805	TIM_P1908_145	8.38718e+06	0	Inf_12h	1.52943	12h
R-MMU-6798695	up	Heart	Reactome Gene Sets	Neutrophil degranulation	12331	P40124	180805	TIM_P1908_147	5.35999e+06	0	Inf_18h	0.883472	18h
R-MMU-6798695	up	Heart	Reactome Gene Sets	Neutrophil degranulation	12331	P40124	180805	TIM_P1908_148	4.85441e+06	0	Inf_18h	0.740537	18h
R-MMU-6798695	up	Heart	Reactome Gene Sets	Neutrophil degranulation	12331	P40124	180805	TIM_P1908_149	2.05544e+07	0	Inf_18h	2.82262	18h
R-MMU-6798695	up	Heart	Reactome Gene Sets	Neutrophil degranulation	12331	P40124	180805	TIM_P1908_151	3.26251e+06	0	Inf_18h	0.167224	18h
R-MMU-6798695	up	Heart	Reactome Gene Sets	Neutrophil degranulation	12331	P40124	180805	TIM_P1908_152	1.62039e+07	0	Inf_18h	2.47951	18h
R-MMU-6798695	up	Heart	Reactome Gene Sets	Neutrophil degranulation	12331	P40124	180805	TIM_P1908_153	5.777e+06	0	Inf_18h	0.991563	18h
R-MMU-6798695	up	Heart	Reactome Gene Sets	Neutrophil degranulation	12359	P24270	180805	TIM_P1908_122	3.28997e+08	0	Naive	-0.168275	0h
R-MMU-6798695	up	Heart	Reactome Gene Sets	Neutrophil degranulation	12359	P24270	180805	TIM_P1908_123	3.23683e+08	0	Naive	-0.19177	0h
R-MMU-6798695	up	Heart	Reactome Gene Sets	Neutrophil degranulation	12359	P24270	180805	TIM_P1908_124	4.2801e+08	0	Naive	0.211294	0h
R-MMU-6798695	up	Heart	Reactome Gene Sets	Neutrophil degranulation	12359	P24270	180805	TIM_P1908_126	3.16689e+08	0	Naive	-0.223284	0h
R-MMU-6798695	up	Heart	Reactome Gene Sets	Neutrophil degranulation	12359	P24270	180805	TIM_P1908_127	4.78456e+08	0	Naive	0.372035	0h
R-MMU-6798695	up	Heart	Reactome Gene Sets	Neutrophil degranulation	12359	P24270	180805	TIM_P1908_129	3.55073e+08	0	Inf_6h	-0.0582353	6h
R-MMU-6798695	up	Heart	Reactome Gene Sets	Neutrophil degranulation	12359	P24270	180805	TIM_P1908_130	4.19856e+08	0	Inf_6h	0.183544	6h
R-MMU-6798695	up	Heart	Reactome Gene Sets	Neutrophil degranulation	12359	P24270	180805	TIM_P1908_131	3.1733e+08	0	Inf_6h	-0.220367	6h
R-MMU-6798695	up	Heart	Reactome Gene Sets	Neutrophil degranulation	12359	P24270	180805	TIM_P1908_133	4.04303e+08	0	Inf_6h	0.129085	6h
R-MMU-6798695	up	Heart	Reactome Gene Sets	Neutrophil degranulation	12359	P24270	180805	TIM_P1908_134	3.78019e+08	0	Inf_6h	0.0321093	6h
R-MMU-6798695	up	Heart	Reactome Gene Sets	Neutrophil degranulation	12359	P24270	180805	TIM_P1908_135	4.32143e+08	0	Inf_6h	0.225157	6h
R-MMU-6798695	up	Heart	Reactome Gene Sets	Neutrophil degranulation	12359	P24270	180805	TIM_P1908_139	3.90077e+08	0	Inf_12h	0.0774102	12h
R-MMU-6798695	up	Heart	Reactome Gene Sets	Neutrophil degranulation	12359	P24270	180805	TIM_P1908_140	4.47703e+08	0	Inf_12h	0.276191	12h
R-MMU-6798695	up	Heart	Reactome Gene Sets	Neutrophil degranulation	12359	P24270	180805	TIM_P1908_141	3.82452e+08	0	Inf_12h	0.0489276	12h
R-MMU-6798695	up	Heart	Reactome Gene Sets	Neutrophil degranulation	12359	P24270	180805	TIM_P1908_143	3.76026e+08	0	Inf_12h	0.024482	12h
R-MMU-6798695	up	Heart	Reactome Gene Sets	Neutrophil degranulation	12359	P24270	180805	TIM_P1908_144	3.15004e+08	0	Inf_12h	-0.230982	12h
R-MMU-6798695	up	Heart	Reactome Gene Sets	Neutrophil degranulation	12359	P24270	180805	TIM_P1908_145	4.22145e+08	0	Inf_12h	0.191389	12h
R-MMU-6798695	up	Heart	Reactome Gene Sets	Neutrophil degranulation	12359	P24270	180805	TIM_P1908_147	4.16445e+08	0	Inf_18h	0.171774	18h
R-MMU-6798695	up	Heart	Reactome Gene Sets	Neutrophil degranulation	12359	P24270	180805	TIM_P1908_148	3.715e+08	0	Inf_18h	0.00701039	18h
R-MMU-6798695	up	Heart	Reactome Gene Sets	Neutrophil degranulation	12359	P24270	180805	TIM_P1908_149	3.80251e+08	0	Inf_18h	0.0406012	18h
R-MMU-6798695	up	Heart	Reactome Gene Sets	Neutrophil degranulation	12359	P24270	180805	TIM_P1908_151	3.68997e+08	0	Inf_18h	-0.00274318	18h
R-MMU-6798695	up	Heart	Reactome Gene Sets	Neutrophil degranulation	12359	P24270	180805	TIM_P1908_152	4.09281e+08	0	Inf_18h	0.146742	18h
R-MMU-6798695	up	Heart	Reactome Gene Sets	Neutrophil degranulation	12359	P24270	180805	TIM_P1908_153	3.52829e+08	0	Inf_18h	-0.0673818	18h
R-MMU-6798695	up	Heart	Reactome Gene Sets	Neutrophil degranulation	12461	P80314	180805	TIM_P1908_122	6.61015e+06	0	Naive	0.337996	0h
R-MMU-6798695	up	Heart	Reactome Gene Sets	Neutrophil degranulation	12461	P80314	180805	TIM_P1908_123	1.01782e+07	0	Naive	0.960728	0h
R-MMU-6798695	up	Heart	Reactome Gene Sets	Neutrophil degranulation	12461	P80314	180805	TIM_P1908_124	3.03997e+06	0	Naive	-0.782631	0h
R-MMU-6798695	up	Heart	Reactome Gene Sets	Neutrophil degranulation	12461	P80314	180805	TIM_P1908_126	6.29242e+06	0	Naive	0.266928	0h
R-MMU-6798695	up	Heart	Reactome Gene Sets	Neutrophil degranulation	12461	P80314	180805	TIM_P1908_127	3.03915e+06	0	Naive	-0.783021	0h
R-MMU-6798695	up	Heart	Reactome Gene Sets	Neutrophil degranulation	12461	P80314	180805	TIM_P1908_129	1.61006e+07	0	Inf_6h	1.62236	6h
R-MMU-6798695	up	Heart	Reactome Gene Sets	Neutrophil degranulation	12461	P80314	180805	TIM_P1908_130	5.40765e+06	0	Inf_6h	0.0483155	6h
R-MMU-6798695	up	Heart	Reactome Gene Sets	Neutrophil degranulation	12461	P80314	180805	TIM_P1908_131	4.80807e+06	0	Inf_6h	-0.12123	6h
R-MMU-6798695	up	Heart	Reactome Gene Sets	Neutrophil degranulation	12461	P80314	180805	TIM_P1908_133	2.17867e+07	0	Inf_6h	2.05869	6h
R-MMU-6798695	up	Heart	Reactome Gene Sets	Neutrophil degranulation	12461	P80314	180805	TIM_P1908_134	3.33636e+07	0	Inf_6h	2.67352	6h
R-MMU-6798695	up	Heart	Reactome Gene Sets	Neutrophil degranulation	12461	P80314	180805	TIM_P1908_135	7.06978e+07	0	Inf_6h	3.75691	6h
R-MMU-6798695	up	Heart	Reactome Gene Sets	Neutrophil degranulation	12461	P80314	180805	TIM_P1908_139	4.11065e+07	0	Inf_12h	2.97461	12h
R-MMU-6798695	up	Heart	Reactome Gene Sets	Neutrophil degranulation	12461	P80314	180805	TIM_P1908_140	6.8033e+07	0	Inf_12h	3.70147	12h
R-MMU-6798695	up	Heart	Reactome Gene Sets	Neutrophil degranulation	12461	P80314	180805	TIM_P1908_141	2.11556e+07	0	Inf_12h	2.01628	12h
R-MMU-6798695	up	Heart	Reactome Gene Sets	Neutrophil degranulation	12461	P80314	180805	TIM_P1908_143	3.07219e+07	0	Inf_12h	2.55451	12h
R-MMU-6798695	up	Heart	Reactome Gene Sets	Neutrophil degranulation	12461	P80314	180805	TIM_P1908_144	5.37645e+07	0	Inf_12h	3.36189	12h
R-MMU-6798695	up	Heart	Reactome Gene Sets	Neutrophil degranulation	12461	P80314	180805	TIM_P1908_145	5.8556e+07	0	Inf_12h	3.48506	12h
R-MMU-6798695	up	Heart	Reactome Gene Sets	Neutrophil degranulation	12461	P80314	180805	TIM_P1908_147	5.37862e+07	0	Inf_18h	3.36248	18h
R-MMU-6798695	up	Heart	Reactome Gene Sets	Neutrophil degranulation	12461	P80314	180805	TIM_P1908_148	7.81013e+06	0	Inf_18h	0.578659	18h
R-MMU-6798695	up	Heart	Reactome Gene Sets	Neutrophil degranulation	12461	P80314	180805	TIM_P1908_149	2.6113e+07	0	Inf_18h	2.32001	18h
R-MMU-6798695	up	Heart	Reactome Gene Sets	Neutrophil degranulation	12461	P80314	180805	TIM_P1908_151	4.93089e+06	0	Inf_18h	-0.0848407	18h
R-MMU-6798695	up	Heart	Reactome Gene Sets	Neutrophil degranulation	12461	P80314	180805	TIM_P1908_152	3.83852e+07	0	Inf_18h	2.87579	18h
R-MMU-6798695	up	Heart	Reactome Gene Sets	Neutrophil degranulation	12461	P80314	180805	TIM_P1908_153	5.5817e+07	0	Inf_18h	3.41594	18h
R-MMU-6798695	up	Heart	Reactome Gene Sets	Neutrophil degranulation	12469	P42932	180805	TIM_P1908_122	1.9428e+07	0	Naive	0.154077	0h
R-MMU-6798695	up	Heart	Reactome Gene Sets	Neutrophil degranulation	12469	P42932	180805	TIM_P1908_123	1.71873e+07	0	Naive	-0.0227151	0h
R-MMU-6798695	up	Heart	Reactome Gene Sets	Neutrophil degranulation	12469	P42932	180805	TIM_P1908_124	1.80216e+07	0	Naive	0.0456673	0h
R-MMU-6798695	up	Heart	Reactome Gene Sets	Neutrophil degranulation	12469	P42932	180805	TIM_P1908_126	1.66121e+07	0	Naive	-0.0718223	0h
R-MMU-6798695	up	Heart	Reactome Gene Sets	Neutrophil degranulation	12469	P42932	180805	TIM_P1908_127	1.62321e+07	0	Naive	-0.105207	0h
R-MMU-6798695	up	Heart	Reactome Gene Sets	Neutrophil degranulation	12469	P42932	180805	TIM_P1908_129	1.99455e+07	0	Inf_6h	0.192003	6h
R-MMU-6798695	up	Heart	Reactome Gene Sets	Neutrophil degranulation	12469	P42932	180805	TIM_P1908_130	2.40098e+07	0	Inf_6h	0.459566	6h
R-MMU-6798695	up	Heart	Reactome Gene Sets	Neutrophil degranulation	12469	P42932	180805	TIM_P1908_131	1.36541e+07	0	Inf_6h	-0.354719	6h
R-MMU-6798695	up	Heart	Reactome Gene Sets	Neutrophil degranulation	12469	P42932	180805	TIM_P1908_133	3.01138e+07	0	Inf_6h	0.786368	6h
R-MMU-6798695	up	Heart	Reactome Gene Sets	Neutrophil degranulation	12469	P42932	180805	TIM_P1908_134	4.06769e+07	0	Inf_6h	1.22015	6h
R-MMU-6798695	up	Heart	Reactome Gene Sets	Neutrophil degranulation	12469	P42932	180805	TIM_P1908_135	8.33108e+07	0	Inf_6h	2.25445	6h
R-MMU-6798695	up	Heart	Reactome Gene Sets	Neutrophil degranulation	12469	P42932	180805	TIM_P1908_139	5.55936e+07	0	Inf_12h	1.67086	12h
R-MMU-6798695	up	Heart	Reactome Gene Sets	Neutrophil degranulation	12469	P42932	180805	TIM_P1908_140	8.03402e+07	0	Inf_12h	2.20206	12h
R-MMU-6798695	up	Heart	Reactome Gene Sets	Neutrophil degranulation	12469	P42932	180805	TIM_P1908_141	3.31683e+07	0	Inf_12h	0.925747	12h
R-MMU-6798695	up	Heart	Reactome Gene Sets	Neutrophil degranulation	12469	P42932	180805	TIM_P1908_143	5.08712e+07	0	Inf_12h	1.54279	12h
R-MMU-6798695	up	Heart	Reactome Gene Sets	Neutrophil degranulation	12469	P42932	180805	TIM_P1908_144	6.47096e+07	0	Inf_12h	1.88992	12h
R-MMU-6798695	up	Heart	Reactome Gene Sets	Neutrophil degranulation	12469	P42932	180805	TIM_P1908_145	8.98667e+07	0	Inf_12h	2.36373	12h
R-MMU-6798695	up	Heart	Reactome Gene Sets	Neutrophil degranulation	12469	P42932	180805	TIM_P1908_147	7.41216e+07	0	Inf_18h	2.08584	18h
R-MMU-6798695	up	Heart	Reactome Gene Sets	Neutrophil degranulation	12469	P42932	180805	TIM_P1908_148	1.64383e+07	0	Inf_18h	-0.0869937	18h
R-MMU-6798695	up	Heart	Reactome Gene Sets	Neutrophil degranulation	12469	P42932	180805	TIM_P1908_149	2.80322e+07	0	Inf_18h	0.683026	18h
R-MMU-6798695	up	Heart	Reactome Gene Sets	Neutrophil degranulation	12469	P42932	180805	TIM_P1908_151	2.03044e+07	0	Inf_18h	0.217735	18h
R-MMU-6798695	up	Heart	Reactome Gene Sets	Neutrophil degranulation	12469	P42932	180805	TIM_P1908_152	5.76668e+07	0	Inf_18h	1.72368	18h
R-MMU-6798695	up	Heart	Reactome Gene Sets	Neutrophil degranulation	12469	P42932	180805	TIM_P1908_153	6.21107e+07	0	Inf_18h	1.83078	18h
R-MMU-6798695	up	Heart	Reactome Gene Sets	Neutrophil degranulation	12475	P10810	180805	TIM_P1908_122	11592.9	1	Naive	0.659962	0h
R-MMU-6798695	up	Heart	Reactome Gene Sets	Neutrophil degranulation	12475	P10810	180805	TIM_P1908_123	9643.13	1	Naive	0.394297	0h
R-MMU-6798695	up	Heart	Reactome Gene Sets	Neutrophil degranulation	12475	P10810	180805	TIM_P1908_124	3933.51	1	Naive	-0.899386	0h
R-MMU-6798695	up	Heart	Reactome Gene Sets	Neutrophil degranulation	12475	P10810	180805	TIM_P1908_126	4167.92	1	Naive	-0.815877	0h
R-MMU-6798695	up	Heart	Reactome Gene Sets	Neutrophil degranulation	12475	P10810	180805	TIM_P1908_127	11601.3	1	Naive	0.661005	0h
R-MMU-6798695	up	Heart	Reactome Gene Sets	Neutrophil degranulation	12475	P10810	180805	TIM_P1908_129	24882.7	0	Inf_6h	1.76187	6h
R-MMU-6798695	up	Heart	Reactome Gene Sets	Neutrophil degranulation	12475	P10810	180805	TIM_P1908_130	123116	0	Inf_6h	4.06867	6h
R-MMU-6798695	up	Heart	Reactome Gene Sets	Neutrophil degranulation	12475	P10810	180805	TIM_P1908_131	7370.9	1	Inf_6h	0.00663584	6h
R-MMU-6798695	up	Heart	Reactome Gene Sets	Neutrophil degranulation	12475	P10810	180805	TIM_P1908_133	143002	0	Inf_6h	4.28469	6h
R-MMU-6798695	up	Heart	Reactome Gene Sets	Neutrophil degranulation	12475	P10810	180805	TIM_P1908_134	310568	0	Inf_6h	5.40356	6h
R-MMU-6798695	up	Heart	Reactome Gene Sets	Neutrophil degranulation	12475	P10810	180805	TIM_P1908_135	1.92945e+06	0	Inf_6h	8.03877	6h
R-MMU-6798695	up	Heart	Reactome Gene Sets	Neutrophil degranulation	12475	P10810	180805	TIM_P1908_139	9.07378e+06	0	Inf_12h	10.2723	12h
R-MMU-6798695	up	Heart	Reactome Gene Sets	Neutrophil degranulation	12475	P10810	180805	TIM_P1908_140	1.21409e+07	0	Inf_12h	10.6924	12h
R-MMU-6798695	up	Heart	Reactome Gene Sets	Neutrophil degranulation	12475	P10810	180805	TIM_P1908_141	2.21207e+06	0	Inf_12h	8.23598	12h
R-MMU-6798695	up	Heart	Reactome Gene Sets	Neutrophil degranulation	12475	P10810	180805	TIM_P1908_143	9.23717e+06	0	Inf_12h	10.298	12h
R-MMU-6798695	up	Heart	Reactome Gene Sets	Neutrophil degranulation	12475	P10810	180805	TIM_P1908_144	6.78856e+06	0	Inf_12h	9.85369	12h
R-MMU-6798695	up	Heart	Reactome Gene Sets	Neutrophil degranulation	12475	P10810	180805	TIM_P1908_145	7.08436e+06	0	Inf_12h	9.91522	12h
R-MMU-6798695	up	Heart	Reactome Gene Sets	Neutrophil degranulation	12475	P10810	180805	TIM_P1908_147	9.81684e+06	0	Inf_18h	10.3858	18h
R-MMU-6798695	up	Heart	Reactome Gene Sets	Neutrophil degranulation	12475	P10810	180805	TIM_P1908_148	2.49843e+06	0	Inf_18h	8.4116	18h
R-MMU-6798695	up	Heart	Reactome Gene Sets	Neutrophil degranulation	12475	P10810	180805	TIM_P1908_149	5.40461e+06	0	Inf_18h	9.52477	18h
R-MMU-6798695	up	Heart	Reactome Gene Sets	Neutrophil degranulation	12475	P10810	180805	TIM_P1908_151	2.14287e+06	0	Inf_18h	8.19012	18h
R-MMU-6798695	up	Heart	Reactome Gene Sets	Neutrophil degranulation	12475	P10810	180805	TIM_P1908_152	9.38015e+06	0	Inf_18h	10.3202	18h
R-MMU-6798695	up	Heart	Reactome Gene Sets	Neutrophil degranulation	12475	P10810	180805	TIM_P1908_153	1.07177e+07	0	Inf_18h	10.5125	18h
R-MMU-6798695	up	Heart	Reactome Gene Sets	Neutrophil degranulation	12505	P15379	180805	TIM_P1908_122	300406	0	Naive	-0.448503	0h
R-MMU-6798695	up	Heart	Reactome Gene Sets	Neutrophil degranulation	12505	P15379	180805	TIM_P1908_123	373962	0	Naive	-0.132524	0h
R-MMU-6798695	up	Heart	Reactome Gene Sets	Neutrophil degranulation	12505	P15379	180805	TIM_P1908_124	436535	0	Naive	0.0906803	0h
R-MMU-6798695	up	Heart	Reactome Gene Sets	Neutrophil degranulation	12505	P15379	180805	TIM_P1908_126	506797	0	Naive	0.305991	0h
R-MMU-6798695	up	Heart	Reactome Gene Sets	Neutrophil degranulation	12505	P15379	180805	TIM_P1908_127	465820	0	Naive	0.184355	0h
R-MMU-6798695	up	Heart	Reactome Gene Sets	Neutrophil degranulation	12505	P15379	180805	TIM_P1908_129	18619.8	1	Inf_6h	-4.46051	6h
R-MMU-6798695	up	Heart	Reactome Gene Sets	Neutrophil degranulation	12505	P15379	180805	TIM_P1908_130	462826	0	Inf_6h	0.175055	6h
R-MMU-6798695	up	Heart	Reactome Gene Sets	Neutrophil degranulation	12505	P15379	180805	TIM_P1908_131	319330	0	Inf_6h	-0.36037	6h
R-MMU-6798695	up	Heart	Reactome Gene Sets	Neutrophil degranulation	12505	P15379	180805	TIM_P1908_133	596216	0	Inf_6h	0.540418	6h
R-MMU-6798695	up	Heart	Reactome Gene Sets	Neutrophil degranulation	12505	P15379	180805	TIM_P1908_134	426558	0	Inf_6h	0.0573276	6h
R-MMU-6798695	up	Heart	Reactome Gene Sets	Neutrophil degranulation	12505	P15379	180805	TIM_P1908_135	731328	0	Inf_6h	0.835102	6h
R-MMU-6798695	up	Heart	Reactome Gene Sets	Neutrophil degranulation	12505	P15379	180805	TIM_P1908_139	475383	0	Inf_12h	0.213673	12h
R-MMU-6798695	up	Heart	Reactome Gene Sets	Neutrophil degranulation	12505	P15379	180805	TIM_P1908_140	1.006e+06	0	Inf_12h	1.29515	12h
R-MMU-6798695	up	Heart	Reactome Gene Sets	Neutrophil degranulation	12505	P15379	180805	TIM_P1908_141	471519	0	Inf_12h	0.2019	12h
R-MMU-6798695	up	Heart	Reactome Gene Sets	Neutrophil degranulation	12505	P15379	180805	TIM_P1908_143	576990	0	Inf_12h	0.493131	12h
R-MMU-6798695	up	Heart	Reactome Gene Sets	Neutrophil degranulation	12505	P15379	180805	TIM_P1908_144	509533	0	Inf_12h	0.31376	12h
R-MMU-6798695	up	Heart	Reactome Gene Sets	Neutrophil degranulation	12505	P15379	180805	TIM_P1908_145	636442	0	Inf_12h	0.634612	12h
R-MMU-6798695	up	Heart	Reactome Gene Sets	Neutrophil degranulation	12505	P15379	180805	TIM_P1908_147	619858	0	Inf_18h	0.596521	18h
R-MMU-6798695	up	Heart	Reactome Gene Sets	Neutrophil degranulation	12505	P15379	180805	TIM_P1908_148	428125	0	Inf_18h	0.0626148	18h
R-MMU-6798695	up	Heart	Reactome Gene Sets	Neutrophil degranulation	12505	P15379	180805	TIM_P1908_149	537105	0	Inf_18h	0.389788	18h
R-MMU-6798695	up	Heart	Reactome Gene Sets	Neutrophil degranulation	12505	P15379	180805	TIM_P1908_151	418436	0	Inf_18h	0.0295926	18h
R-MMU-6798695	up	Heart	Reactome Gene Sets	Neutrophil degranulation	12505	P15379	180805	TIM_P1908_152	566819	0	Inf_18h	0.467471	18h
R-MMU-6798695	up	Heart	Reactome Gene Sets	Neutrophil degranulation	12505	P15379	180805	TIM_P1908_153	619335	0	Inf_18h	0.595304	18h
R-MMU-6798695	up	Heart	Reactome Gene Sets	Neutrophil degranulation	12654	Q61362	180805	TIM_P1908_122	3076.43	1	Naive	1.26871	0h
R-MMU-6798695	up	Heart	Reactome Gene Sets	Neutrophil degranulation	12654	Q61362	180805	TIM_P1908_123	1042.89	1	Naive	-0.291961	0h
R-MMU-6798695	up	Heart	Reactome Gene Sets	Neutrophil degranulation	12654	Q61362	180805	TIM_P1908_124	385.396	1	Naive	-1.72813	0h
R-MMU-6798695	up	Heart	Reactome Gene Sets	Neutrophil degranulation	12654	Q61362	180805	TIM_P1908_126	1262.15	1	Naive	-0.0166615	0h
R-MMU-6798695	up	Heart	Reactome Gene Sets	Neutrophil degranulation	12654	Q61362	180805	TIM_P1908_127	2174.35	1	Naive	0.768038	0h
R-MMU-6798695	up	Heart	Reactome Gene Sets	Neutrophil degranulation	12654	Q61362	180805	TIM_P1908_129	1038.95	1	Inf_6h	-0.297412	6h
R-MMU-6798695	up	Heart	Reactome Gene Sets	Neutrophil degranulation	12654	Q61362	180805	TIM_P1908_130	74499.7	0	Inf_6h	5.86662	6h
R-MMU-6798695	up	Heart	Reactome Gene Sets	Neutrophil degranulation	12654	Q61362	180805	TIM_P1908_131	150094	0	Inf_6h	6.87717	6h
R-MMU-6798695	up	Heart	Reactome Gene Sets	Neutrophil degranulation	12654	Q61362	180805	TIM_P1908_133	1561.52	1	Inf_6h	0.290404	6h
R-MMU-6798695	up	Heart	Reactome Gene Sets	Neutrophil degranulation	12654	Q61362	180805	TIM_P1908_134	147789	0	Inf_6h	6.85485	6h
R-MMU-6798695	up	Heart	Reactome Gene Sets	Neutrophil degranulation	12654	Q61362	180805	TIM_P1908_135	486980	0	Inf_6h	8.57517	6h
R-MMU-6798695	up	Heart	Reactome Gene Sets	Neutrophil degranulation	12654	Q61362	180805	TIM_P1908_139	350252	0	Inf_12h	8.0997	12h
R-MMU-6798695	up	Heart	Reactome Gene Sets	Neutrophil degranulation	12654	Q61362	180805	TIM_P1908_140	480645	0	Inf_12h	8.55628	12h
R-MMU-6798695	up	Heart	Reactome Gene Sets	Neutrophil degranulation	12654	Q61362	180805	TIM_P1908_141	588863	0	Inf_12h	8.84924	12h
R-MMU-6798695	up	Heart	Reactome Gene Sets	Neutrophil degranulation	12654	Q61362	180805	TIM_P1908_143	345637	0	Inf_12h	8.08057	12h
R-MMU-6798695	up	Heart	Reactome Gene Sets	Neutrophil degranulation	12654	Q61362	180805	TIM_P1908_144	551462	0	Inf_12h	8.75457	12h
R-MMU-6798695	up	Heart	Reactome Gene Sets	Neutrophil degranulation	12654	Q61362	180805	TIM_P1908_145	154586	0	Inf_12h	6.91972	12h
R-MMU-6798695	up	Heart	Reactome Gene Sets	Neutrophil degranulation	12654	Q61362	180805	TIM_P1908_147	337319	0	Inf_18h	8.04543	18h
R-MMU-6798695	up	Heart	Reactome Gene Sets	Neutrophil degranulation	12654	Q61362	180805	TIM_P1908_148	1085.24	1	Inf_18h	-0.234535	18h
R-MMU-6798695	up	Heart	Reactome Gene Sets	Neutrophil degranulation	12654	Q61362	180805	TIM_P1908_149	237983	0	Inf_18h	7.54217	18h
R-MMU-6798695	up	Heart	Reactome Gene Sets	Neutrophil degranulation	12654	Q61362	180805	TIM_P1908_151	163959	0	Inf_18h	7.00465	18h
R-MMU-6798695	up	Heart	Reactome Gene Sets	Neutrophil degranulation	12654	Q61362	180805	TIM_P1908_152	804379	0	Inf_18h	9.29919	18h
R-MMU-6798695	up	Heart	Reactome Gene Sets	Neutrophil degranulation	12654	Q61362	180805	TIM_P1908_153	568846	0	Inf_18h	8.79935	18h
R-MMU-6798695	up	Heart	Reactome Gene Sets	Neutrophil degranulation	12796	P51437	180805	TIM_P1908_122	364401	0	Naive	5.20582	0h
R-MMU-6798695	up	Heart	Reactome Gene Sets	Neutrophil degranulation	12796	P51437	180805	TIM_P1908_123	3628.33	1	Naive	-1.44425	0h
R-MMU-6798695	up	Heart	Reactome Gene Sets	Neutrophil degranulation	12796	P51437	180805	TIM_P1908_124	7604.93	1	Naive	-0.376626	0h
R-MMU-6798695	up	Heart	Reactome Gene Sets	Neutrophil degranulation	12796	P51437	180805	TIM_P1908_126	5036.55	1	Naive	-0.971124	0h
R-MMU-6798695	up	Heart	Reactome Gene Sets	Neutrophil degranulation	12796	P51437	180805	TIM_P1908_127	1852.85	1	Naive	-2.41382	0h
R-MMU-6798695	up	Heart	Reactome Gene Sets	Neutrophil degranulation	12796	P51437	180805	TIM_P1908_129	521053	0	Inf_6h	5.72173	6h
R-MMU-6798695	up	Heart	Reactome Gene Sets	Neutrophil degranulation	12796	P51437	180805	TIM_P1908_130	735622	0	Inf_6h	6.21926	6h
R-MMU-6798695	up	Heart	Reactome Gene Sets	Neutrophil degranulation	12796	P51437	180805	TIM_P1908_131	110972	0	Inf_6h	3.49049	6h
R-MMU-6798695	up	Heart	Reactome Gene Sets	Neutrophil degranulation	12796	P51437	180805	TIM_P1908_133	593458	0	Inf_6h	5.90944	6h
R-MMU-6798695	up	Heart	Reactome Gene Sets	Neutrophil degranulation	12796	P51437	180805	TIM_P1908_134	216131	0	Inf_6h	4.45221	6h
R-MMU-6798695	up	Heart	Reactome Gene Sets	Neutrophil degranulation	12796	P51437	180805	TIM_P1908_135	288171	0	Inf_6h	4.86722	6h
R-MMU-6798695	up	Heart	Reactome Gene Sets	Neutrophil degranulation	12796	P51437	180805	TIM_P1908_139	395982	0	Inf_12h	5.32573	12h
R-MMU-6798695	up	Heart	Reactome Gene Sets	Neutrophil degranulation	12796	P51437	180805	TIM_P1908_140	827678	0	Inf_12h	6.38937	12h
R-MMU-6798695	up	Heart	Reactome Gene Sets	Neutrophil degranulation	12796	P51437	180805	TIM_P1908_141	335739	0	Inf_12h	5.08764	12h
R-MMU-6798695	up	Heart	Reactome Gene Sets	Neutrophil degranulation	12796	P51437	180805	TIM_P1908_143	388235	0	Inf_12h	5.29722	12h
R-MMU-6798695	up	Heart	Reactome Gene Sets	Neutrophil degranulation	12796	P51437	180805	TIM_P1908_144	996657	0	Inf_12h	6.65739	12h
R-MMU-6798695	up	Heart	Reactome Gene Sets	Neutrophil degranulation	12796	P51437	180805	TIM_P1908_145	736642	0	Inf_12h	6.22126	12h
R-MMU-6798695	up	Heart	Reactome Gene Sets	Neutrophil degranulation	12796	P51437	180805	TIM_P1908_147	763784	0	Inf_18h	6.27346	18h
R-MMU-6798695	up	Heart	Reactome Gene Sets	Neutrophil degranulation	12796	P51437	180805	TIM_P1908_148	430496	0	Inf_18h	5.4463	18h
R-MMU-6798695	up	Heart	Reactome Gene Sets	Neutrophil degranulation	12796	P51437	180805	TIM_P1908_149	297251	0	Inf_18h	4.91198	18h
R-MMU-6798695	up	Heart	Reactome Gene Sets	Neutrophil degranulation	12796	P51437	180805	TIM_P1908_151	668063	0	Inf_18h	6.08028	18h
R-MMU-6798695	up	Heart	Reactome Gene Sets	Neutrophil degranulation	12796	P51437	180805	TIM_P1908_152	698713	0	Inf_18h	6.145	18h
R-MMU-6798695	up	Heart	Reactome Gene Sets	Neutrophil degranulation	12796	P51437	180805	TIM_P1908_153	428072	0	Inf_18h	5.43815	18h
R-MMU-6798695	up	Heart	Reactome Gene Sets	Neutrophil degranulation	13001	P67871	180805	TIM_P1908_122	630907	0	Naive	1.01509	0h
R-MMU-6798695	up	Heart	Reactome Gene Sets	Neutrophil degranulation	13001	P67871	180805	TIM_P1908_123	647802	0	Naive	1.05322	0h
R-MMU-6798695	up	Heart	Reactome Gene Sets	Neutrophil degranulation	13001	P67871	180805	TIM_P1908_124	56590.5	0	Naive	-2.4637	0h
R-MMU-6798695	up	Heart	Reactome Gene Sets	Neutrophil degranulation	13001	P67871	180805	TIM_P1908_126	352412	0	Naive	0.174929	0h
R-MMU-6798695	up	Heart	Reactome Gene Sets	Neutrophil degranulation	13001	P67871	180805	TIM_P1908_127	363712	0	Naive	0.220462	0h
R-MMU-6798695	up	Heart	Reactome Gene Sets	Neutrophil degranulation	13001	P67871	180805	TIM_P1908_129	701007	0	Inf_6h	1.16709	6h
R-MMU-6798695	up	Heart	Reactome Gene Sets	Neutrophil degranulation	13001	P67871	180805	TIM_P1908_130	523628	0	Inf_6h	0.746208	6h
R-MMU-6798695	up	Heart	Reactome Gene Sets	Neutrophil degranulation	13001	P67871	180805	TIM_P1908_131	20033.2	1	Inf_6h	-3.96187	6h
R-MMU-6798695	up	Heart	Reactome Gene Sets	Neutrophil degranulation	13001	P67871	180805	TIM_P1908_133	850120	0	Inf_6h	1.44533	6h
R-MMU-6798695	up	Heart	Reactome Gene Sets	Neutrophil degranulation	13001	P67871	180805	TIM_P1908_134	571316	0	Inf_6h	0.871954	6h
R-MMU-6798695	up	Heart	Reactome Gene Sets	Neutrophil degranulation	13001	P67871	180805	TIM_P1908_135	1.15051e+06	0	Inf_6h	1.88186	6h
R-MMU-6798695	up	Heart	Reactome Gene Sets	Neutrophil degranulation	13001	P67871	180805	TIM_P1908_139	874517	0	Inf_12h	1.48615	12h
R-MMU-6798695	up	Heart	Reactome Gene Sets	Neutrophil degranulation	13001	P67871	180805	TIM_P1908_140	1.03698e+06	0	Inf_12h	1.73199	12h
R-MMU-6798695	up	Heart	Reactome Gene Sets	Neutrophil degranulation	13001	P67871	180805	TIM_P1908_141	1.25094e+06	0	Inf_12h	2.00261	12h
R-MMU-6798695	up	Heart	Reactome Gene Sets	Neutrophil degranulation	13001	P67871	180805	TIM_P1908_143	444616	0	Inf_12h	0.510227	12h
R-MMU-6798695	up	Heart	Reactome Gene Sets	Neutrophil degranulation	13001	P67871	180805	TIM_P1908_144	1.05667e+06	0	Inf_12h	1.75912	12h
R-MMU-6798695	up	Heart	Reactome Gene Sets	Neutrophil degranulation	13001	P67871	180805	TIM_P1908_145	1.14474e+06	0	Inf_12h	1.87462	12h
R-MMU-6798695	up	Heart	Reactome Gene Sets	Neutrophil degranulation	13001	P67871	180805	TIM_P1908_147	687550	0	Inf_18h	1.13913	18h
R-MMU-6798695	up	Heart	Reactome Gene Sets	Neutrophil degranulation	13001	P67871	180805	TIM_P1908_148	580484	0	Inf_18h	0.894922	18h
R-MMU-6798695	up	Heart	Reactome Gene Sets	Neutrophil degranulation	13001	P67871	180805	TIM_P1908_149	632558	0	Inf_18h	1.01886	18h
R-MMU-6798695	up	Heart	Reactome Gene Sets	Neutrophil degranulation	13001	P67871	180805	TIM_P1908_151	14239.8	1	Inf_18h	-4.45433	18h
R-MMU-6798695	up	Heart	Reactome Gene Sets	Neutrophil degranulation	13001	P67871	180805	TIM_P1908_152	1.11926e+06	0	Inf_18h	1.84214	18h
R-MMU-6798695	up	Heart	Reactome Gene Sets	Neutrophil degranulation	13001	P67871	180805	TIM_P1908_153	1.36093e+06	0	Inf_18h	2.12419	18h
R-MMU-6798695	up	Heart	Reactome Gene Sets	Neutrophil degranulation	13010	P21460	180805	TIM_P1908_122	2.399e+07	0	Naive	0.286517	0h
R-MMU-6798695	up	Heart	Reactome Gene Sets	Neutrophil degranulation	13010	P21460	180805	TIM_P1908_123	2.33858e+07	0	Naive	0.249717	0h
R-MMU-6798695	up	Heart	Reactome Gene Sets	Neutrophil degranulation	13010	P21460	180805	TIM_P1908_124	1.80143e+07	0	Naive	-0.126776	0h
R-MMU-6798695	up	Heart	Reactome Gene Sets	Neutrophil degranulation	13010	P21460	180805	TIM_P1908_126	1.83108e+07	0	Naive	-0.103221	0h
R-MMU-6798695	up	Heart	Reactome Gene Sets	Neutrophil degranulation	13010	P21460	180805	TIM_P1908_127	1.59072e+07	0	Naive	-0.306237	0h
R-MMU-6798695	up	Heart	Reactome Gene Sets	Neutrophil degranulation	13010	P21460	180805	TIM_P1908_129	2.38559e+07	0	Inf_6h	0.278428	6h
R-MMU-6798695	up	Heart	Reactome Gene Sets	Neutrophil degranulation	13010	P21460	180805	TIM_P1908_130	2.03861e+07	0	Inf_6h	0.0516683	6h
R-MMU-6798695	up	Heart	Reactome Gene Sets	Neutrophil degranulation	13010	P21460	180805	TIM_P1908_131	1.69976e+07	0	Inf_6h	-0.210585	6h
R-MMU-6798695	up	Heart	Reactome Gene Sets	Neutrophil degranulation	13010	P21460	180805	TIM_P1908_133	2.29893e+07	0	Inf_6h	0.225046	6h
R-MMU-6798695	up	Heart	Reactome Gene Sets	Neutrophil degranulation	13010	P21460	180805	TIM_P1908_134	2.07422e+07	0	Inf_6h	0.0766522	6h
R-MMU-6798695	up	Heart	Reactome Gene Sets	Neutrophil degranulation	13010	P21460	180805	TIM_P1908_135	2.6568e+07	0	Inf_6h	0.433773	6h
R-MMU-6798695	up	Heart	Reactome Gene Sets	Neutrophil degranulation	13010	P21460	180805	TIM_P1908_139	2.38917e+07	0	Inf_12h	0.280595	12h
R-MMU-6798695	up	Heart	Reactome Gene Sets	Neutrophil degranulation	13010	P21460	180805	TIM_P1908_140	2.54809e+07	0	Inf_12h	0.373497	12h
R-MMU-6798695	up	Heart	Reactome Gene Sets	Neutrophil degranulation	13010	P21460	180805	TIM_P1908_141	2.75308e+07	0	Inf_12h	0.485131	12h
R-MMU-6798695	up	Heart	Reactome Gene Sets	Neutrophil degranulation	13010	P21460	180805	TIM_P1908_143	2.37229e+07	0	Inf_12h	0.270361	12h
R-MMU-6798695	up	Heart	Reactome Gene Sets	Neutrophil degranulation	13010	P21460	180805	TIM_P1908_144	2.26164e+07	0	Inf_12h	0.201454	12h
R-MMU-6798695	up	Heart	Reactome Gene Sets	Neutrophil degranulation	13010	P21460	180805	TIM_P1908_145	1.90833e+07	0	Inf_12h	-0.0436063	12h
R-MMU-6798695	up	Heart	Reactome Gene Sets	Neutrophil degranulation	13010	P21460	180805	TIM_P1908_147	2.56266e+07	0	Inf_18h	0.381723	18h
R-MMU-6798695	up	Heart	Reactome Gene Sets	Neutrophil degranulation	13010	P21460	180805	TIM_P1908_148	2.78054e+07	0	Inf_18h	0.499446	18h
R-MMU-6798695	up	Heart	Reactome Gene Sets	Neutrophil degranulation	13010	P21460	180805	TIM_P1908_149	3.35796e+07	0	Inf_18h	0.771669	18h
R-MMU-6798695	up	Heart	Reactome Gene Sets	Neutrophil degranulation	13010	P21460	180805	TIM_P1908_151	2.08513e+07	0	Inf_18h	0.084223	18h
R-MMU-6798695	up	Heart	Reactome Gene Sets	Neutrophil degranulation	13010	P21460	180805	TIM_P1908_152	2.85109e+07	0	Inf_18h	0.535599	18h
R-MMU-6798695	up	Heart	Reactome Gene Sets	Neutrophil degranulation	13010	P21460	180805	TIM_P1908_153	2.31942e+07	0	Inf_18h	0.237847	18h
R-MMU-6798695	up	Heart	Reactome Gene Sets	Neutrophil degranulation	13014	Q62426	180805	TIM_P1908_122	1.54027e+07	0	Naive	0.183453	0h
R-MMU-6798695	up	Heart	Reactome Gene Sets	Neutrophil degranulation	13014	Q62426	180805	TIM_P1908_123	1.5631e+07	0	Naive	0.204678	0h
R-MMU-6798695	up	Heart	Reactome Gene Sets	Neutrophil degranulation	13014	Q62426	180805	TIM_P1908_124	1.13563e+07	0	Naive	-0.256229	0h
R-MMU-6798695	up	Heart	Reactome Gene Sets	Neutrophil degranulation	13014	Q62426	180805	TIM_P1908_126	1.30614e+07	0	Naive	-0.0544164	0h
R-MMU-6798695	up	Heart	Reactome Gene Sets	Neutrophil degranulation	13014	Q62426	180805	TIM_P1908_127	1.28542e+07	0	Naive	-0.0774846	0h
R-MMU-6798695	up	Heart	Reactome Gene Sets	Neutrophil degranulation	13014	Q62426	180805	TIM_P1908_129	1.60229e+07	0	Inf_6h	0.240406	6h
R-MMU-6798695	up	Heart	Reactome Gene Sets	Neutrophil degranulation	13014	Q62426	180805	TIM_P1908_130	1.48637e+07	0	Inf_6h	0.132069	6h
R-MMU-6798695	up	Heart	Reactome Gene Sets	Neutrophil degranulation	13014	Q62426	180805	TIM_P1908_131	1.18235e+07	0	Inf_6h	-0.198072	6h
R-MMU-6798695	up	Heart	Reactome Gene Sets	Neutrophil degranulation	13014	Q62426	180805	TIM_P1908_133	1.80351e+07	0	Inf_6h	0.411077	6h
R-MMU-6798695	up	Heart	Reactome Gene Sets	Neutrophil degranulation	13014	Q62426	180805	TIM_P1908_134	1.5602e+07	0	Inf_6h	0.202006	6h
R-MMU-6798695	up	Heart	Reactome Gene Sets	Neutrophil degranulation	13014	Q62426	180805	TIM_P1908_135	2.26824e+07	0	Inf_6h	0.741843	6h
R-MMU-6798695	up	Heart	Reactome Gene Sets	Neutrophil degranulation	13014	Q62426	180805	TIM_P1908_139	1.49855e+07	0	Inf_12h	0.143836	12h
R-MMU-6798695	up	Heart	Reactome Gene Sets	Neutrophil degranulation	13014	Q62426	180805	TIM_P1908_140	2.02629e+07	0	Inf_12h	0.579109	12h
R-MMU-6798695	up	Heart	Reactome Gene Sets	Neutrophil degranulation	13014	Q62426	180805	TIM_P1908_141	1.6319e+07	0	Inf_12h	0.266823	12h
R-MMU-6798695	up	Heart	Reactome Gene Sets	Neutrophil degranulation	13014	Q62426	180805	TIM_P1908_143	2.99764e+07	0	Inf_12h	1.1441	12h
R-MMU-6798695	up	Heart	Reactome Gene Sets	Neutrophil degranulation	13014	Q62426	180805	TIM_P1908_144	1.83035e+07	0	Inf_12h	0.432395	12h
R-MMU-6798695	up	Heart	Reactome Gene Sets	Neutrophil degranulation	13014	Q62426	180805	TIM_P1908_145	2.76623e+07	0	Inf_12h	1.02819	12h
R-MMU-6798695	up	Heart	Reactome Gene Sets	Neutrophil degranulation	13014	Q62426	180805	TIM_P1908_147	1.63468e+07	0	Inf_18h	0.26928	18h
R-MMU-6798695	up	Heart	Reactome Gene Sets	Neutrophil degranulation	13014	Q62426	180805	TIM_P1908_148	1.55916e+07	0	Inf_18h	0.201041	18h
R-MMU-6798695	up	Heart	Reactome Gene Sets	Neutrophil degranulation	13014	Q62426	180805	TIM_P1908_149	2.04188e+07	0	Inf_18h	0.590172	18h
R-MMU-6798695	up	Heart	Reactome Gene Sets	Neutrophil degranulation	13014	Q62426	180805	TIM_P1908_151	1.16243e+07	0	Inf_18h	-0.222588	18h
R-MMU-6798695	up	Heart	Reactome Gene Sets	Neutrophil degranulation	13014	Q62426	180805	TIM_P1908_152	1.57211e+07	0	Inf_18h	0.212974	18h
R-MMU-6798695	up	Heart	Reactome Gene Sets	Neutrophil degranulation	13014	Q62426	180805	TIM_P1908_153	1.57499e+07	0	Inf_18h	0.215615	18h
R-MMU-6798695	up	Heart	Reactome Gene Sets	Neutrophil degranulation	13030	P10605	180805	TIM_P1908_122	6.64549e+07	0	Naive	0.193827	0h
R-MMU-6798695	up	Heart	Reactome Gene Sets	Neutrophil degranulation	13030	P10605	180805	TIM_P1908_123	7.73622e+07	0	Naive	0.41308	0h
R-MMU-6798695	up	Heart	Reactome Gene Sets	Neutrophil degranulation	13030	P10605	180805	TIM_P1908_124	5.04211e+07	0	Naive	-0.204521	0h
R-MMU-6798695	up	Heart	Reactome Gene Sets	Neutrophil degranulation	13030	P10605	180805	TIM_P1908_126	5.46364e+07	0	Naive	-0.0886858	0h
R-MMU-6798695	up	Heart	Reactome Gene Sets	Neutrophil degranulation	13030	P10605	180805	TIM_P1908_127	4.67461e+07	0	Naive	-0.313701	0h
R-MMU-6798695	up	Heart	Reactome Gene Sets	Neutrophil degranulation	13030	P10605	180805	TIM_P1908_129	6.93756e+07	0	Inf_6h	0.25588	6h
R-MMU-6798695	up	Heart	Reactome Gene Sets	Neutrophil degranulation	13030	P10605	180805	TIM_P1908_130	6.03165e+07	0	Inf_6h	0.0540034	6h
R-MMU-6798695	up	Heart	Reactome Gene Sets	Neutrophil degranulation	13030	P10605	180805	TIM_P1908_131	5.05837e+07	0	Inf_6h	-0.199877	6h
R-MMU-6798695	up	Heart	Reactome Gene Sets	Neutrophil degranulation	13030	P10605	180805	TIM_P1908_133	8.23119e+07	0	Inf_6h	0.502552	6h
R-MMU-6798695	up	Heart	Reactome Gene Sets	Neutrophil degranulation	13030	P10605	180805	TIM_P1908_134	7.87779e+07	0	Inf_6h	0.439243	6h
R-MMU-6798695	up	Heart	Reactome Gene Sets	Neutrophil degranulation	13030	P10605	180805	TIM_P1908_135	1.09124e+08	0	Inf_6h	0.909342	6h
R-MMU-6798695	up	Heart	Reactome Gene Sets	Neutrophil degranulation	13030	P10605	180805	TIM_P1908_139	7.75011e+07	0	Inf_12h	0.415669	12h
R-MMU-6798695	up	Heart	Reactome Gene Sets	Neutrophil degranulation	13030	P10605	180805	TIM_P1908_140	1.0008e+08	0	Inf_12h	0.784529	12h
R-MMU-6798695	up	Heart	Reactome Gene Sets	Neutrophil degranulation	13030	P10605	180805	TIM_P1908_141	8.2621e+07	0	Inf_12h	0.50796	12h
R-MMU-6798695	up	Heart	Reactome Gene Sets	Neutrophil degranulation	13030	P10605	180805	TIM_P1908_143	9.74766e+07	0	Inf_12h	0.746507	12h
R-MMU-6798695	up	Heart	Reactome Gene Sets	Neutrophil degranulation	13030	P10605	180805	TIM_P1908_144	1.05832e+08	0	Inf_12h	0.86516	12h
R-MMU-6798695	up	Heart	Reactome Gene Sets	Neutrophil degranulation	13030	P10605	180805	TIM_P1908_145	9.34434e+07	0	Inf_12h	0.685544	12h
R-MMU-6798695	up	Heart	Reactome Gene Sets	Neutrophil degranulation	13030	P10605	180805	TIM_P1908_147	8.02631e+07	0	Inf_18h	0.466189	18h
R-MMU-6798695	up	Heart	Reactome Gene Sets	Neutrophil degranulation	13030	P10605	180805	TIM_P1908_148	8.06984e+07	0	Inf_18h	0.473991	18h
R-MMU-6798695	up	Heart	Reactome Gene Sets	Neutrophil degranulation	13030	P10605	180805	TIM_P1908_149	9.02155e+07	0	Inf_18h	0.634826	18h
R-MMU-6798695	up	Heart	Reactome Gene Sets	Neutrophil degranulation	13030	P10605	180805	TIM_P1908_151	6.28906e+07	0	Inf_18h	0.114296	18h
R-MMU-6798695	up	Heart	Reactome Gene Sets	Neutrophil degranulation	13030	P10605	180805	TIM_P1908_152	9.95965e+07	0	Inf_18h	0.777546	18h
R-MMU-6798695	up	Heart	Reactome Gene Sets	Neutrophil degranulation	13030	P10605	180805	TIM_P1908_153	8.66033e+07	0	Inf_18h	0.575873	18h
R-MMU-6798695	up	Heart	Reactome Gene Sets	Neutrophil degranulation	13032	P97821	180805	TIM_P1908_122	3.30098e+06	0	Naive	0.181751	0h
R-MMU-6798695	up	Heart	Reactome Gene Sets	Neutrophil degranulation	13032	P97821	180805	TIM_P1908_123	3.85407e+06	0	Naive	0.40524	0h
R-MMU-6798695	up	Heart	Reactome Gene Sets	Neutrophil degranulation	13032	P97821	180805	TIM_P1908_124	2.09376e+06	0	Naive	-0.475046	0h
R-MMU-6798695	up	Heart	Reactome Gene Sets	Neutrophil degranulation	13032	P97821	180805	TIM_P1908_126	3.18018e+06	0	Naive	0.127968	0h
R-MMU-6798695	up	Heart	Reactome Gene Sets	Neutrophil degranulation	13032	P97821	180805	TIM_P1908_127	2.46439e+06	0	Naive	-0.239913	0h
R-MMU-6798695	up	Heart	Reactome Gene Sets	Neutrophil degranulation	13032	P97821	180805	TIM_P1908_129	4.23014e+06	0	Inf_6h	0.539564	6h
R-MMU-6798695	up	Heart	Reactome Gene Sets	Neutrophil degranulation	13032	P97821	180805	TIM_P1908_130	3.814e+06	0	Inf_6h	0.390164	6h
R-MMU-6798695	up	Heart	Reactome Gene Sets	Neutrophil degranulation	13032	P97821	180805	TIM_P1908_131	2.81093e+06	0	Inf_6h	-0.0500967	6h
R-MMU-6798695	up	Heart	Reactome Gene Sets	Neutrophil degranulation	13032	P97821	180805	TIM_P1908_133	4.52235e+06	0	Inf_6h	0.635931	6h
R-MMU-6798695	up	Heart	Reactome Gene Sets	Neutrophil degranulation	13032	P97821	180805	TIM_P1908_134	4.14723e+06	0	Inf_6h	0.511005	6h
R-MMU-6798695	up	Heart	Reactome Gene Sets	Neutrophil degranulation	13032	P97821	180805	TIM_P1908_135	6.00443e+06	0	Inf_6h	1.04489	6h
R-MMU-6798695	up	Heart	Reactome Gene Sets	Neutrophil degranulation	13032	P97821	180805	TIM_P1908_139	4.46993e+06	0	Inf_12h	0.619111	12h
R-MMU-6798695	up	Heart	Reactome Gene Sets	Neutrophil degranulation	13032	P97821	180805	TIM_P1908_140	4.39959e+06	0	Inf_12h	0.596226	12h
R-MMU-6798695	up	Heart	Reactome Gene Sets	Neutrophil degranulation	13032	P97821	180805	TIM_P1908_141	5.77763e+06	0	Inf_12h	0.989337	12h
R-MMU-6798695	up	Heart	Reactome Gene Sets	Neutrophil degranulation	13032	P97821	180805	TIM_P1908_143	5.29621e+06	0	Inf_12h	0.86382	12h
R-MMU-6798695	up	Heart	Reactome Gene Sets	Neutrophil degranulation	13032	P97821	180805	TIM_P1908_144	4.94698e+06	0	Inf_12h	0.765406	12h
R-MMU-6798695	up	Heart	Reactome Gene Sets	Neutrophil degranulation	13032	P97821	180805	TIM_P1908_145	4.16569e+06	0	Inf_12h	0.517412	12h
R-MMU-6798695	up	Heart	Reactome Gene Sets	Neutrophil degranulation	13032	P97821	180805	TIM_P1908_147	4.39163e+06	0	Inf_18h	0.593615	18h
R-MMU-6798695	up	Heart	Reactome Gene Sets	Neutrophil degranulation	13032	P97821	180805	TIM_P1908_148	4.16335e+06	0	Inf_18h	0.516604	18h
R-MMU-6798695	up	Heart	Reactome Gene Sets	Neutrophil degranulation	13032	P97821	180805	TIM_P1908_149	4.92066e+06	0	Inf_18h	0.757711	18h
R-MMU-6798695	up	Heart	Reactome Gene Sets	Neutrophil degranulation	13032	P97821	180805	TIM_P1908_151	3.08113e+06	0	Inf_18h	0.0823173	18h
R-MMU-6798695	up	Heart	Reactome Gene Sets	Neutrophil degranulation	13032	P97821	180805	TIM_P1908_152	4.29205e+06	0	Inf_18h	0.560526	18h
R-MMU-6798695	up	Heart	Reactome Gene Sets	Neutrophil degranulation	13032	P97821	180805	TIM_P1908_153	4.20731e+06	0	Inf_18h	0.531758	18h
R-MMU-6798695	up	Heart	Reactome Gene Sets	Neutrophil degranulation	13033	P18242	180805	TIM_P1908_122	1.75161e+07	0	Naive	0.246502	0h
R-MMU-6798695	up	Heart	Reactome Gene Sets	Neutrophil degranulation	13033	P18242	180805	TIM_P1908_123	1.99506e+07	0	Naive	0.434253	0h
R-MMU-6798695	up	Heart	Reactome Gene Sets	Neutrophil degranulation	13033	P18242	180805	TIM_P1908_124	1.25143e+07	0	Naive	-0.238597	0h
R-MMU-6798695	up	Heart	Reactome Gene Sets	Neutrophil degranulation	13033	P18242	180805	TIM_P1908_126	1.31739e+07	0	Naive	-0.164498	0h
R-MMU-6798695	up	Heart	Reactome Gene Sets	Neutrophil degranulation	13033	P18242	180805	TIM_P1908_127	1.218e+07	0	Naive	-0.27766	0h
R-MMU-6798695	up	Heart	Reactome Gene Sets	Neutrophil degranulation	13033	P18242	180805	TIM_P1908_129	1.46072e+07	0	Inf_6h	-0.0154983	6h
R-MMU-6798695	up	Heart	Reactome Gene Sets	Neutrophil degranulation	13033	P18242	180805	TIM_P1908_130	1.49211e+07	0	Inf_6h	0.0151784	6h
R-MMU-6798695	up	Heart	Reactome Gene Sets	Neutrophil degranulation	13033	P18242	180805	TIM_P1908_131	1.37879e+07	0	Inf_6h	-0.0987786	6h
R-MMU-6798695	up	Heart	Reactome Gene Sets	Neutrophil degranulation	13033	P18242	180805	TIM_P1908_133	1.51283e+07	0	Inf_6h	0.0350665	6h
R-MMU-6798695	up	Heart	Reactome Gene Sets	Neutrophil degranulation	13033	P18242	180805	TIM_P1908_134	1.5436e+07	0	Inf_6h	0.0641249	6h
R-MMU-6798695	up	Heart	Reactome Gene Sets	Neutrophil degranulation	13033	P18242	180805	TIM_P1908_135	1.62946e+07	0	Inf_6h	0.142214	6h
R-MMU-6798695	up	Heart	Reactome Gene Sets	Neutrophil degranulation	13033	P18242	180805	TIM_P1908_139	1.42507e+07	0	Inf_12h	-0.0511495	12h
R-MMU-6798695	up	Heart	Reactome Gene Sets	Neutrophil degranulation	13033	P18242	180805	TIM_P1908_140	1.46488e+07	0	Inf_12h	-0.0113967	12h
R-MMU-6798695	up	Heart	Reactome Gene Sets	Neutrophil degranulation	13033	P18242	180805	TIM_P1908_141	1.49121e+07	0	Inf_12h	0.0143084	12h
R-MMU-6798695	up	Heart	Reactome Gene Sets	Neutrophil degranulation	13033	P18242	180805	TIM_P1908_143	1.62749e+07	0	Inf_12h	0.140471	12h
R-MMU-6798695	up	Heart	Reactome Gene Sets	Neutrophil degranulation	13033	P18242	180805	TIM_P1908_144	1.72516e+07	0	Inf_12h	0.224549	12h
R-MMU-6798695	up	Heart	Reactome Gene Sets	Neutrophil degranulation	13033	P18242	180805	TIM_P1908_145	1.29654e+07	0	Inf_12h	-0.187507	12h
R-MMU-6798695	up	Heart	Reactome Gene Sets	Neutrophil degranulation	13033	P18242	180805	TIM_P1908_147	1.65255e+07	0	Inf_18h	0.162512	18h
R-MMU-6798695	up	Heart	Reactome Gene Sets	Neutrophil degranulation	13033	P18242	180805	TIM_P1908_148	2.18583e+07	0	Inf_18h	0.565999	18h
R-MMU-6798695	up	Heart	Reactome Gene Sets	Neutrophil degranulation	13033	P18242	180805	TIM_P1908_149	2.0899e+07	0	Inf_18h	0.501255	18h
R-MMU-6798695	up	Heart	Reactome Gene Sets	Neutrophil degranulation	13033	P18242	180805	TIM_P1908_151	1.45838e+07	0	Inf_18h	-0.017814	18h
R-MMU-6798695	up	Heart	Reactome Gene Sets	Neutrophil degranulation	13033	P18242	180805	TIM_P1908_152	1.81625e+07	0	Inf_18h	0.298784	18h
R-MMU-6798695	up	Heart	Reactome Gene Sets	Neutrophil degranulation	13033	P18242	180805	TIM_P1908_153	1.69201e+07	0	Inf_18h	0.196558	18h
R-MMU-6798695	up	Heart	Reactome Gene Sets	Neutrophil degranulation	13035	P28293
R-MMU-6798695	up	Heart	Reactome Gene Sets	Neutrophil degranulation	13040	O70370	180805	TIM_P1908_122	9735.08	1	Naive	-2.00609	0h
R-MMU-6798695	up	Heart	Reactome Gene Sets	Neutrophil degranulation	13040	O70370	180805	TIM_P1908_123	204184	0	Naive	2.38445	0h
R-MMU-6798695	up	Heart	Reactome Gene Sets	Neutrophil degranulation	13040	O70370	180805	TIM_P1908_124	10174.5	1	Naive	-1.9424	0h
R-MMU-6798695	up	Heart	Reactome Gene Sets	Neutrophil degranulation	13040	O70370	180805	TIM_P1908_126	12052	1	Naive	-1.69808	0h
R-MMU-6798695	up	Heart	Reactome Gene Sets	Neutrophil degranulation	13040	O70370	180805	TIM_P1908_127	375170	0	Naive	3.26212	0h
R-MMU-6798695	up	Heart	Reactome Gene Sets	Neutrophil degranulation	13040	O70370	180805	TIM_P1908_129	69891.4	0	Inf_6h	0.837763	6h
R-MMU-6798695	up	Heart	Reactome Gene Sets	Neutrophil degranulation	13040	O70370	180805	TIM_P1908_130	12000.3	1	Inf_6h	-1.70428	6h
R-MMU-6798695	up	Heart	Reactome Gene Sets	Neutrophil degranulation	13040	O70370	180805	TIM_P1908_131	12488.3	1	Inf_6h	-1.64677	6h
R-MMU-6798695	up	Heart	Reactome Gene Sets	Neutrophil degranulation	13040	O70370	180805	TIM_P1908_133	398709	0	Inf_6h	3.34991	6h
R-MMU-6798695	up	Heart	Reactome Gene Sets	Neutrophil degranulation	13040	O70370	180805	TIM_P1908_134	10844.5	1	Inf_6h	-1.85039	6h
R-MMU-6798695	up	Heart	Reactome Gene Sets	Neutrophil degranulation	13040	O70370	180805	TIM_P1908_135	706689	0	Inf_6h	4.17565	6h
R-MMU-6798695	up	Heart	Reactome Gene Sets	Neutrophil degranulation	13040	O70370	180805	TIM_P1908_139	11654	1	Inf_12h	-1.74653	12h
R-MMU-6798695	up	Heart	Reactome Gene Sets	Neutrophil degranulation	13040	O70370	180805	TIM_P1908_140	1.57504e+06	0	Inf_12h	5.3319	12h
R-MMU-6798695	up	Heart	Reactome Gene Sets	Neutrophil degranulation	13040	O70370	180805	TIM_P1908_141	636197	0	Inf_12h	4.02405	12h
R-MMU-6798695	up	Heart	Reactome Gene Sets	Neutrophil degranulation	13040	O70370	180805	TIM_P1908_143	436764	0	Inf_12h	3.48143	12h
R-MMU-6798695	up	Heart	Reactome Gene Sets	Neutrophil degranulation	13040	O70370	180805	TIM_P1908_144	420370	0	Inf_12h	3.42624	12h
R-MMU-6798695	up	Heart	Reactome Gene Sets	Neutrophil degranulation	13040	O70370	180805	TIM_P1908_145	1.70404e+06	0	Inf_12h	5.44546	12h
R-MMU-6798695	up	Heart	Reactome Gene Sets	Neutrophil degranulation	13040	O70370	180805	TIM_P1908_147	2090.66	1	Inf_18h	-4.22532	18h
R-MMU-6798695	up	Heart	Reactome Gene Sets	Neutrophil degranulation	13040	O70370	180805	TIM_P1908_148	256718	0	Inf_18h	2.71476	18h
R-MMU-6798695	up	Heart	Reactome Gene Sets	Neutrophil degranulation	13040	O70370	180805	TIM_P1908_149	5912.48	1	Inf_18h	-2.72552	18h
R-MMU-6798695	up	Heart	Reactome Gene Sets	Neutrophil degranulation	13040	O70370	180805	TIM_P1908_151	439329	0	Inf_18h	3.48988	18h
R-MMU-6798695	up	Heart	Reactome Gene Sets	Neutrophil degranulation	13040	O70370	180805	TIM_P1908_152	734299	0	Inf_18h	4.23094	18h
R-MMU-6798695	up	Heart	Reactome Gene Sets	Neutrophil degranulation	13040	O70370	180805	TIM_P1908_153	11488.6	1	Inf_18h	-1.76715	18h
R-MMU-6798695	up	Heart	Reactome Gene Sets	Neutrophil degranulation	13057	Q61462
R-MMU-6798695	up	Heart	Reactome Gene Sets	Neutrophil degranulation	13058	Q61093
R-MMU-6798695	up	Heart	Reactome Gene Sets	Neutrophil degranulation	13205	Q62167	180805	TIM_P1908_122	16626.2	1	Naive	0.259169	0h
R-MMU-6798695	up	Heart	Reactome Gene Sets	Neutrophil degranulation	13205	Q62167	180805	TIM_P1908_123	6741.91	1	Naive	-1.04306	0h
R-MMU-6798695	up	Heart	Reactome Gene Sets	Neutrophil degranulation	13205	Q62167	180805	TIM_P1908_124	5636.84	1	Naive	-1.30133	0h
R-MMU-6798695	up	Heart	Reactome Gene Sets	Neutrophil degranulation	13205	Q62167	180805	TIM_P1908_126	27697.9	1	Naive	0.995493	0h
R-MMU-6798695	up	Heart	Reactome Gene Sets	Neutrophil degranulation	13205	Q62167	180805	TIM_P1908_127	29567.3	1	Naive	1.08972	0h
R-MMU-6798695	up	Heart	Reactome Gene Sets	Neutrophil degranulation	13205	Q62167	180805	TIM_P1908_129	31118.4	1	Inf_6h	1.16348	6h
R-MMU-6798695	up	Heart	Reactome Gene Sets	Neutrophil degranulation	13205	Q62167	180805	TIM_P1908_130	6287.57	1	Inf_6h	-1.14371	6h
R-MMU-6798695	up	Heart	Reactome Gene Sets	Neutrophil degranulation	13205	Q62167	180805	TIM_P1908_131	4772.52	1	Inf_6h	-1.54146	6h
R-MMU-6798695	up	Heart	Reactome Gene Sets	Neutrophil degranulation	13205	Q62167	180805	TIM_P1908_133	351123	0	Inf_6h	4.65962	6h
R-MMU-6798695	up	Heart	Reactome Gene Sets	Neutrophil degranulation	13205	Q62167	180805	TIM_P1908_134	28824.8	1	Inf_6h	1.05302	6h
R-MMU-6798695	up	Heart	Reactome Gene Sets	Neutrophil degranulation	13205	Q62167	180805	TIM_P1908_135	421753	0	Inf_6h	4.92404	6h
R-MMU-6798695	up	Heart	Reactome Gene Sets	Neutrophil degranulation	13205	Q62167	180805	TIM_P1908_139	418284	0	Inf_12h	4.91213	12h
R-MMU-6798695	up	Heart	Reactome Gene Sets	Neutrophil degranulation	13205	Q62167	180805	TIM_P1908_140	842388	0	Inf_12h	5.92213	12h
R-MMU-6798695	up	Heart	Reactome Gene Sets	Neutrophil degranulation	13205	Q62167	180805	TIM_P1908_141	609232	0	Inf_12h	5.45464	12h
R-MMU-6798695	up	Heart	Reactome Gene Sets	Neutrophil degranulation	13205	Q62167	180805	TIM_P1908_143	15126	1	Inf_12h	0.122747	12h
R-MMU-6798695	up	Heart	Reactome Gene Sets	Neutrophil degranulation	13205	Q62167	180805	TIM_P1908_144	798486	0	Inf_12h	5.84491	12h
R-MMU-6798695	up	Heart	Reactome Gene Sets	Neutrophil degranulation	13205	Q62167	180805	TIM_P1908_145	516636	0	Inf_12h	5.21679	12h
R-MMU-6798695	up	Heart	Reactome Gene Sets	Neutrophil degranulation	13205	Q62167	180805	TIM_P1908_147	22804.3	1	Inf_18h	0.715019	18h
R-MMU-6798695	up	Heart	Reactome Gene Sets	Neutrophil degranulation	13205	Q62167	180805	TIM_P1908_148	19514.9	1	Inf_18h	0.490289	18h
R-MMU-6798695	up	Heart	Reactome Gene Sets	Neutrophil degranulation	13205	Q62167	180805	TIM_P1908_149	3175.51	1	Inf_18h	-2.12922	18h
R-MMU-6798695	up	Heart	Reactome Gene Sets	Neutrophil degranulation	13205	Q62167	180805	TIM_P1908_151	21281.4	1	Inf_18h	0.615311	18h
R-MMU-6798695	up	Heart	Reactome Gene Sets	Neutrophil degranulation	13205	Q62167	180805	TIM_P1908_152	592086	0	Inf_18h	5.41345	18h
R-MMU-6798695	up	Heart	Reactome Gene Sets	Neutrophil degranulation	13205	Q62167	180805	TIM_P1908_153	314052	0	Inf_18h	4.49865	18h
R-MMU-6798695	up	Heart	Reactome Gene Sets	Neutrophil degranulation	13367	O08808	180805	TIM_P1908_122	1414.63	1	Naive	-1.56528	0h
R-MMU-6798695	up	Heart	Reactome Gene Sets	Neutrophil degranulation	13367	O08808	180805	TIM_P1908_123	98088.1	0	Naive	4.5503	0h
R-MMU-6798695	up	Heart	Reactome Gene Sets	Neutrophil degranulation	13367	O08808	180805	TIM_P1908_124	249227	0	Naive	5.89561	0h
R-MMU-6798695	up	Heart	Reactome Gene Sets	Neutrophil degranulation	13367	O08808	180805	TIM_P1908_126	525.136	1	Naive	-2.99494	0h
R-MMU-6798695	up	Heart	Reactome Gene Sets	Neutrophil degranulation	13367	O08808	180805	TIM_P1908_127	70.8056	1	Naive	-5.8857	0h
R-MMU-6798695	up	Heart	Reactome Gene Sets	Neutrophil degranulation	13367	O08808	180805	TIM_P1908_129	158450	0	Inf_6h	5.24218	6h
R-MMU-6798695	up	Heart	Reactome Gene Sets	Neutrophil degranulation	13367	O08808	180805	TIM_P1908_130	120952	0	Inf_6h	4.85259	6h
R-MMU-6798695	up	Heart	Reactome Gene Sets	Neutrophil degranulation	13367	O08808	180805	TIM_P1908_131	417.229	1	Inf_6h	-3.32679	6h
R-MMU-6798695	up	Heart	Reactome Gene Sets	Neutrophil degranulation	13367	O08808	180805	TIM_P1908_133	1967.58	1	Inf_6h	-1.08928	6h
R-MMU-6798695	up	Heart	Reactome Gene Sets	Neutrophil degranulation	13367	O08808	180805	TIM_P1908_134	144377	0	Inf_6h	5.10799	6h
R-MMU-6798695	up	Heart	Reactome Gene Sets	Neutrophil degranulation	13367	O08808	180805	TIM_P1908_135	141347	0	Inf_6h	5.0774	6h
R-MMU-6798695	up	Heart	Reactome Gene Sets	Neutrophil degranulation	13367	O08808	180805	TIM_P1908_139	820013	0	Inf_12h	7.6138	12h
R-MMU-6798695	up	Heart	Reactome Gene Sets	Neutrophil degranulation	13367	O08808	180805	TIM_P1908_140	1016.2	1	Inf_12h	-2.04252	12h
R-MMU-6798695	up	Heart	Reactome Gene Sets	Neutrophil degranulation	13367	O08808	180805	TIM_P1908_141	1151.46	1	Inf_12h	-1.86223	12h
R-MMU-6798695	up	Heart	Reactome Gene Sets	Neutrophil degranulation	13367	O08808	180805	TIM_P1908_143	191380	0	Inf_12h	5.51459	12h
R-MMU-6798695	up	Heart	Reactome Gene Sets	Neutrophil degranulation	13367	O08808	180805	TIM_P1908_144	2156.34	1	Inf_12h	-0.95712	12h
R-MMU-6798695	up	Heart	Reactome Gene Sets	Neutrophil degranulation	13367	O08808	180805	TIM_P1908_145	83398.5	0	Inf_12h	4.31625	12h
R-MMU-6798695	up	Heart	Reactome Gene Sets	Neutrophil degranulation	13367	O08808	180805	TIM_P1908_147	162175	0	Inf_18h	5.27571	18h
R-MMU-6798695	up	Heart	Reactome Gene Sets	Neutrophil degranulation	13367	O08808	180805	TIM_P1908_148	1195	1	Inf_18h	-1.80869	18h
R-MMU-6798695	up	Heart	Reactome Gene Sets	Neutrophil degranulation	13367	O08808	180805	TIM_P1908_149	1532.88	1	Inf_18h	-1.44945	18h
R-MMU-6798695	up	Heart	Reactome Gene Sets	Neutrophil degranulation	13367	O08808	180805	TIM_P1908_151	150841	0	Inf_18h	5.17118	18h
R-MMU-6798695	up	Heart	Reactome Gene Sets	Neutrophil degranulation	13367	O08808	180805	TIM_P1908_152	170076	0	Inf_18h	5.34433	18h
R-MMU-6798695	up	Heart	Reactome Gene Sets	Neutrophil degranulation	13367	O08808	180805	TIM_P1908_153	100995	0	Inf_18h	4.59243	18h
R-MMU-6798695	up	Heart	Reactome Gene Sets	Neutrophil degranulation	13424	Q9JHU4	180805	TIM_P1908_122	3.13271e+06	0	Naive	1.06908	0h
R-MMU-6798695	up	Heart	Reactome Gene Sets	Neutrophil degranulation	13424	Q9JHU4	180805	TIM_P1908_123	1.49723e+07	0	Naive	3.32589	0h
R-MMU-6798695	up	Heart	Reactome Gene Sets	Neutrophil degranulation	13424	Q9JHU4	180805	TIM_P1908_124	1.26284e+06	0	Naive	-0.24167	0h
R-MMU-6798695	up	Heart	Reactome Gene Sets	Neutrophil degranulation	13424	Q9JHU4	180805	TIM_P1908_126	1.22853e+06	0	Naive	-0.28141	0h
R-MMU-6798695	up	Heart	Reactome Gene Sets	Neutrophil degranulation	13424	Q9JHU4	180805	TIM_P1908_127	101987	0	Naive	-3.87189	0h
R-MMU-6798695	up	Heart	Reactome Gene Sets	Neutrophil degranulation	13424	Q9JHU4	180805	TIM_P1908_129	7.6827e+06	0	Inf_6h	2.36328	6h
R-MMU-6798695	up	Heart	Reactome Gene Sets	Neutrophil degranulation	13424	Q9JHU4	180805	TIM_P1908_130	6.1539e+06	0	Inf_6h	2.04316	6h
R-MMU-6798695	up	Heart	Reactome Gene Sets	Neutrophil degranulation	13424	Q9JHU4	180805	TIM_P1908_131	2.12375e+06	0	Inf_6h	0.508276	6h
R-MMU-6798695	up	Heart	Reactome Gene Sets	Neutrophil degranulation	13424	Q9JHU4	180805	TIM_P1908_133	7.56779e+06	0	Inf_6h	2.34153	6h
R-MMU-6798695	up	Heart	Reactome Gene Sets	Neutrophil degranulation	13424	Q9JHU4	180805	TIM_P1908_134	4.36292e+06	0	Inf_6h	1.54696	6h
R-MMU-6798695	up	Heart	Reactome Gene Sets	Neutrophil degranulation	13424	Q9JHU4	180805	TIM_P1908_135	1.68886e+07	0	Inf_6h	3.49964	6h
R-MMU-6798695	up	Heart	Reactome Gene Sets	Neutrophil degranulation	13424	Q9JHU4	180805	TIM_P1908_139	6.17672e+06	0	Inf_12h	2.0485	12h
R-MMU-6798695	up	Heart	Reactome Gene Sets	Neutrophil degranulation	13424	Q9JHU4	180805	TIM_P1908_140	5.50593e+06	0	Inf_12h	1.88265	12h
R-MMU-6798695	up	Heart	Reactome Gene Sets	Neutrophil degranulation	13424	Q9JHU4	180805	TIM_P1908_141	9.37144e+06	0	Inf_12h	2.64993	12h
R-MMU-6798695	up	Heart	Reactome Gene Sets	Neutrophil degranulation	13424	Q9JHU4	180805	TIM_P1908_143	2.62419e+06	0	Inf_12h	0.813535	12h
R-MMU-6798695	up	Heart	Reactome Gene Sets	Neutrophil degranulation	13424	Q9JHU4	180805	TIM_P1908_144	7.16974e+06	0	Inf_12h	2.26358	12h
R-MMU-6798695	up	Heart	Reactome Gene Sets	Neutrophil degranulation	13424	Q9JHU4	180805	TIM_P1908_145	3.82684e+06	0	Inf_12h	1.35782	12h
R-MMU-6798695	up	Heart	Reactome Gene Sets	Neutrophil degranulation	13424	Q9JHU4	180805	TIM_P1908_147	4.66638e+06	0	Inf_18h	1.64397	18h
R-MMU-6798695	up	Heart	Reactome Gene Sets	Neutrophil degranulation	13424	Q9JHU4	180805	TIM_P1908_148	1.06708e+07	0	Inf_18h	2.83726	18h
R-MMU-6798695	up	Heart	Reactome Gene Sets	Neutrophil degranulation	13424	Q9JHU4	180805	TIM_P1908_149	7.87986e+06	0	Inf_18h	2.39983	18h
R-MMU-6798695	up	Heart	Reactome Gene Sets	Neutrophil degranulation	13424	Q9JHU4	180805	TIM_P1908_151	1.73285e+06	0	Inf_18h	0.214813	18h
R-MMU-6798695	up	Heart	Reactome Gene Sets	Neutrophil degranulation	13424	Q9JHU4	180805	TIM_P1908_152	7.3863e+06	0	Inf_18h	2.30651	18h
R-MMU-6798695	up	Heart	Reactome Gene Sets	Neutrophil degranulation	13424	Q9JHU4	180805	TIM_P1908_153	7.70806e+06	0	Inf_18h	2.36803	18h
R-MMU-6798695	up	Heart	Reactome Gene Sets	Neutrophil degranulation	13586	P97426	180805	TIM_P1908_122	3097.41	1	Naive	-1.94399	0h
R-MMU-6798695	up	Heart	Reactome Gene Sets	Neutrophil degranulation	13586	P97426	180805	TIM_P1908_123	12447.6	1	Naive	0.0627326	0h
R-MMU-6798695	up	Heart	Reactome Gene Sets	Neutrophil degranulation	13586	P97426	180805	TIM_P1908_124	42912.1	0	Naive	1.84826	0h
R-MMU-6798695	up	Heart	Reactome Gene Sets	Neutrophil degranulation	13586	P97426	180805	TIM_P1908_126	12387.9	1	Naive	0.055803	0h
R-MMU-6798695	up	Heart	Reactome Gene Sets	Neutrophil degranulation	13586	P97426	180805	TIM_P1908_127	11731	1	Naive	-0.0227977	0h
R-MMU-6798695	up	Heart	Reactome Gene Sets	Neutrophil degranulation	13586	P97426	180805	TIM_P1908_129	50022.2	0	Inf_6h	2.06944	6h
R-MMU-6798695	up	Heart	Reactome Gene Sets	Neutrophil degranulation	13586	P97426	180805	TIM_P1908_130	94232.5	0	Inf_6h	2.9831	6h
R-MMU-6798695	up	Heart	Reactome Gene Sets	Neutrophil degranulation	13586	P97426	180805	TIM_P1908_131	4045.09	1	Inf_6h	-1.55889	6h
R-MMU-6798695	up	Heart	Reactome Gene Sets	Neutrophil degranulation	13586	P97426	180805	TIM_P1908_133	11269.4	1	Inf_6h	-0.0807226	6h
R-MMU-6798695	up	Heart	Reactome Gene Sets	Neutrophil degranulation	13586	P97426	180805	TIM_P1908_134	70070.1	0	Inf_6h	2.55567	6h
R-MMU-6798695	up	Heart	Reactome Gene Sets	Neutrophil degranulation	13586	P97426	180805	TIM_P1908_135	99533.6	0	Inf_6h	3.06205	6h
R-MMU-6798695	up	Heart	Reactome Gene Sets	Neutrophil degranulation	13586	P97426	180805	TIM_P1908_139	116775	0	Inf_12h	3.29253	12h
R-MMU-6798695	up	Heart	Reactome Gene Sets	Neutrophil degranulation	13586	P97426	180805	TIM_P1908_140	161373	0	Inf_12h	3.7592	12h
R-MMU-6798695	up	Heart	Reactome Gene Sets	Neutrophil degranulation	13586	P97426	180805	TIM_P1908_141	10208.3	1	Inf_12h	-0.223382	12h
R-MMU-6798695	up	Heart	Reactome Gene Sets	Neutrophil degranulation	13586	P97426	180805	TIM_P1908_143	12350	1	Inf_12h	0.0513852	12h
R-MMU-6798695	up	Heart	Reactome Gene Sets	Neutrophil degranulation	13586	P97426	180805	TIM_P1908_144	62317.1	0	Inf_12h	2.3865	12h
R-MMU-6798695	up	Heart	Reactome Gene Sets	Neutrophil degranulation	13586	P97426	180805	TIM_P1908_145	160247	0	Inf_12h	3.7491	12h
R-MMU-6798695	up	Heart	Reactome Gene Sets	Neutrophil degranulation	13586	P97426	180805	TIM_P1908_147	121648	0	Inf_18h	3.35151	18h
R-MMU-6798695	up	Heart	Reactome Gene Sets	Neutrophil degranulation	13586	P97426	180805	TIM_P1908_148	13296.4	1	Inf_18h	0.157903	18h
R-MMU-6798695	up	Heart	Reactome Gene Sets	Neutrophil degranulation	13586	P97426	180805	TIM_P1908_149	183803	0	Inf_18h	3.94696	18h
R-MMU-6798695	up	Heart	Reactome Gene Sets	Neutrophil degranulation	13586	P97426	180805	TIM_P1908_151	1587.44	1	Inf_18h	-2.90836	18h
R-MMU-6798695	up	Heart	Reactome Gene Sets	Neutrophil degranulation	13586	P97426	180805	TIM_P1908_152	99768	0	Inf_18h	3.06545	18h
R-MMU-6798695	up	Heart	Reactome Gene Sets	Neutrophil degranulation	13586	P97426	180805	TIM_P1908_153	11298.3	1	Inf_18h	-0.0770299	18h
R-MMU-6798695	up	Heart	Reactome Gene Sets	Neutrophil degranulation	13587	P97425	180805	TIM_P1908_122	4183.6	1	Naive	-1.91207	0h
R-MMU-6798695	up	Heart	Reactome Gene Sets	Neutrophil degranulation	13587	P97425	180805	TIM_P1908_123	102907	0	Naive	2.70838	0h
R-MMU-6798695	up	Heart	Reactome Gene Sets	Neutrophil degranulation	13587	P97425	180805	TIM_P1908_124	7783.29	1	Naive	-1.01643	0h
R-MMU-6798695	up	Heart	Reactome Gene Sets	Neutrophil degranulation	13587	P97425	180805	TIM_P1908_126	134283	0	Naive	3.09233	0h
R-MMU-6798695	up	Heart	Reactome Gene Sets	Neutrophil degranulation	13587	P97425	180805	TIM_P1908_127	2150.38	1	Naive	-2.87222	0h
R-MMU-6798695	up	Heart	Reactome Gene Sets	Neutrophil degranulation	13587	P97425	180805	TIM_P1908_129	82955.3	0	Inf_6h	2.39745	6h
R-MMU-6798695	up	Heart	Reactome Gene Sets	Neutrophil degranulation	13587	P97425	180805	TIM_P1908_130	4041.84	1	Inf_6h	-1.9618	6h
R-MMU-6798695	up	Heart	Reactome Gene Sets	Neutrophil degranulation	13587	P97425	180805	TIM_P1908_131	2472.44	1	Inf_6h	-2.67088	6h
R-MMU-6798695	up	Heart	Reactome Gene Sets	Neutrophil degranulation	13587	P97425	180805	TIM_P1908_133	97816.9	0	Inf_6h	2.6352	6h
R-MMU-6798695	up	Heart	Reactome Gene Sets	Neutrophil degranulation	13587	P97425	180805	TIM_P1908_134	4076.38	1	Inf_6h	-1.94952	6h
R-MMU-6798695	up	Heart	Reactome Gene Sets	Neutrophil degranulation	13587	P97425	180805	TIM_P1908_135	166802	0	Inf_6h	3.40519	6h
R-MMU-6798695	up	Heart	Reactome Gene Sets	Neutrophil degranulation	13587	P97425	180805	TIM_P1908_139	194372	0	Inf_12h	3.62587	12h
R-MMU-6798695	up	Heart	Reactome Gene Sets	Neutrophil degranulation	13587	P97425	180805	TIM_P1908_140	2.85956e+06	0	Inf_12h	7.50477	12h
R-MMU-6798695	up	Heart	Reactome Gene Sets	Neutrophil degranulation	13587	P97425	180805	TIM_P1908_141	9846.07	1	Inf_12h	-0.677262	12h
R-MMU-6798695	up	Heart	Reactome Gene Sets	Neutrophil degranulation	13587	P97425	180805	TIM_P1908_143	633166	0	Inf_12h	5.32963	12h
R-MMU-6798695	up	Heart	Reactome Gene Sets	Neutrophil degranulation	13587	P97425	180805	TIM_P1908_144	11531	1	Inf_12h	-0.44937	12h
R-MMU-6798695	up	Heart	Reactome Gene Sets	Neutrophil degranulation	13587	P97425	180805	TIM_P1908_145	8573.32	1	Inf_12h	-0.876956	12h
R-MMU-6798695	up	Heart	Reactome Gene Sets	Neutrophil degranulation	13587	P97425	180805	TIM_P1908_147	560662	0	Inf_18h	5.15418	18h
R-MMU-6798695	up	Heart	Reactome Gene Sets	Neutrophil degranulation	13587	P97425	180805	TIM_P1908_148	111115	0	Inf_18h	2.8191	18h
R-MMU-6798695	up	Heart	Reactome Gene Sets	Neutrophil degranulation	13587	P97425	180805	TIM_P1908_149	4443	1	Inf_18h	-1.82528	18h
R-MMU-6798695	up	Heart	Reactome Gene Sets	Neutrophil degranulation	13587	P97425	180805	TIM_P1908_151	963.261	1	Inf_18h	-4.03081	18h
R-MMU-6798695	up	Heart	Reactome Gene Sets	Neutrophil degranulation	13587	P97425	180805	TIM_P1908_152	4.44223e+06	0	Inf_18h	8.14026	18h
R-MMU-6798695	up	Heart	Reactome Gene Sets	Neutrophil degranulation	13587	P97425	180805	TIM_P1908_153	1666.64	1	Inf_18h	-3.23987	18h
R-MMU-6798695	up	Heart	Reactome Gene Sets	Neutrophil degranulation	13627	P10126	180805	TIM_P1908_122	2.30141e+07	0	Naive	-0.301685	0h
R-MMU-6798695	up	Heart	Reactome Gene Sets	Neutrophil degranulation	13627	P10126	180805	TIM_P1908_123	5.55586e+07	0	Naive	0.969804	0h
R-MMU-6798695	up	Heart	Reactome Gene Sets	Neutrophil degranulation	13627	P10126	180805	TIM_P1908_124	2.29287e+07	0	Naive	-0.307053	0h
R-MMU-6798695	up	Heart	Reactome Gene Sets	Neutrophil degranulation	13627	P10126	180805	TIM_P1908_126	5.04603e+07	0	Naive	0.830942	0h
R-MMU-6798695	up	Heart	Reactome Gene Sets	Neutrophil degranulation	13627	P10126	180805	TIM_P1908_127	1.2416e+07	0	Naive	-1.19201	0h
R-MMU-6798695	up	Heart	Reactome Gene Sets	Neutrophil degranulation	13627	P10126	180805	TIM_P1908_129	6.90349e+07	0	Inf_6h	1.28312	6h
R-MMU-6798695	up	Heart	Reactome Gene Sets	Neutrophil degranulation	13627	P10126	180805	TIM_P1908_130	3.17927e+07	0	Inf_6h	0.164489	6h
R-MMU-6798695	up	Heart	Reactome Gene Sets	Neutrophil degranulation	13627	P10126	180805	TIM_P1908_131	1.99253e+07	0	Inf_6h	-0.509602	6h
R-MMU-6798695	up	Heart	Reactome Gene Sets	Neutrophil degranulation	13627	P10126	180805	TIM_P1908_133	1.07082e+08	0	Inf_6h	1.91644	6h
R-MMU-6798695	up	Heart	Reactome Gene Sets	Neutrophil degranulation	13627	P10126	180805	TIM_P1908_134	1.01443e+08	0	Inf_6h	1.83839	6h
R-MMU-6798695	up	Heart	Reactome Gene Sets	Neutrophil degranulation	13627	P10126	180805	TIM_P1908_135	1.67018e+08	0	Inf_6h	2.55772	6h
R-MMU-6798695	up	Heart	Reactome Gene Sets	Neutrophil degranulation	13627	P10126	180805	TIM_P1908_139	1.71714e+08	0	Inf_12h	2.59773	12h
R-MMU-6798695	up	Heart	Reactome Gene Sets	Neutrophil degranulation	13627	P10126	180805	TIM_P1908_140	1.76252e+08	0	Inf_12h	2.63536	12h
R-MMU-6798695	up	Heart	Reactome Gene Sets	Neutrophil degranulation	13627	P10126	180805	TIM_P1908_141	1.44818e+08	0	Inf_12h	2.35197	12h
R-MMU-6798695	up	Heart	Reactome Gene Sets	Neutrophil degranulation	13627	P10126	180805	TIM_P1908_143	1.78132e+08	0	Inf_12h	2.65067	12h
R-MMU-6798695	up	Heart	Reactome Gene Sets	Neutrophil degranulation	13627	P10126	180805	TIM_P1908_144	1.64697e+08	0	Inf_12h	2.53754	12h
R-MMU-6798695	up	Heart	Reactome Gene Sets	Neutrophil degranulation	13627	P10126	180805	TIM_P1908_145	1.98867e+08	0	Inf_12h	2.80953	12h
R-MMU-6798695	up	Heart	Reactome Gene Sets	Neutrophil degranulation	13627	P10126	180805	TIM_P1908_147	1.53365e+08	0	Inf_18h	2.43469	18h
R-MMU-6798695	up	Heart	Reactome Gene Sets	Neutrophil degranulation	13627	P10126	180805	TIM_P1908_148	5.76838e+07	0	Inf_18h	1.02396	18h
R-MMU-6798695	up	Heart	Reactome Gene Sets	Neutrophil degranulation	13627	P10126	180805	TIM_P1908_149	1.03035e+08	0	Inf_18h	1.86086	18h
R-MMU-6798695	up	Heart	Reactome Gene Sets	Neutrophil degranulation	13627	P10126	180805	TIM_P1908_151	4.94179e+07	0	Inf_18h	0.800827	18h
R-MMU-6798695	up	Heart	Reactome Gene Sets	Neutrophil degranulation	13627	P10126	180805	TIM_P1908_152	1.41349e+08	0	Inf_18h	2.31698	18h
R-MMU-6798695	up	Heart	Reactome Gene Sets	Neutrophil degranulation	13627	P10126	180805	TIM_P1908_153	1.65019e+08	0	Inf_18h	2.54036	18h
R-MMU-6798695	up	Heart	Reactome Gene Sets	Neutrophil degranulation	13629	P58252	180805	TIM_P1908_122	8.23352e+08	0	Naive	0.244231	0h
R-MMU-6798695	up	Heart	Reactome Gene Sets	Neutrophil degranulation	13629	P58252	180805	TIM_P1908_123	9.1174e+08	0	Naive	0.391345	0h
R-MMU-6798695	up	Heart	Reactome Gene Sets	Neutrophil degranulation	13629	P58252	180805	TIM_P1908_124	5.8008e+08	0	Naive	-0.261026	0h
R-MMU-6798695	up	Heart	Reactome Gene Sets	Neutrophil degranulation	13629	P58252	180805	TIM_P1908_126	6.41126e+08	0	Naive	-0.116669	0h
R-MMU-6798695	up	Heart	Reactome Gene Sets	Neutrophil degranulation	13629	P58252	180805	TIM_P1908_127	5.81346e+08	0	Naive	-0.257881	0h
R-MMU-6798695	up	Heart	Reactome Gene Sets	Neutrophil degranulation	13629	P58252	180805	TIM_P1908_129	7.40342e+08	0	Inf_6h	0.0909133	6h
R-MMU-6798695	up	Heart	Reactome Gene Sets	Neutrophil degranulation	13629	P58252	180805	TIM_P1908_130	6.13289e+08	0	Inf_6h	-0.180711	6h
R-MMU-6798695	up	Heart	Reactome Gene Sets	Neutrophil degranulation	13629	P58252	180805	TIM_P1908_131	6.34868e+08	0	Inf_6h	-0.130821	6h
R-MMU-6798695	up	Heart	Reactome Gene Sets	Neutrophil degranulation	13629	P58252	180805	TIM_P1908_133	8.15393e+08	0	Inf_6h	0.230218	6h
R-MMU-6798695	up	Heart	Reactome Gene Sets	Neutrophil degranulation	13629	P58252	180805	TIM_P1908_134	7.31709e+08	0	Inf_6h	0.0739919	6h
R-MMU-6798695	up	Heart	Reactome Gene Sets	Neutrophil degranulation	13629	P58252	180805	TIM_P1908_135	9.08149e+08	0	Inf_6h	0.385652	6h
R-MMU-6798695	up	Heart	Reactome Gene Sets	Neutrophil degranulation	13629	P58252	180805	TIM_P1908_139	7.2762e+08	0	Inf_12h	0.0659064	12h
R-MMU-6798695	up	Heart	Reactome Gene Sets	Neutrophil degranulation	13629	P58252	180805	TIM_P1908_140	8.22228e+08	0	Inf_12h	0.24226	12h
R-MMU-6798695	up	Heart	Reactome Gene Sets	Neutrophil degranulation	13629	P58252	180805	TIM_P1908_141	7.54601e+08	0	Inf_12h	0.118437	12h
R-MMU-6798695	up	Heart	Reactome Gene Sets	Neutrophil degranulation	13629	P58252	180805	TIM_P1908_143	7.47325e+08	0	Inf_12h	0.104458	12h
R-MMU-6798695	up	Heart	Reactome Gene Sets	Neutrophil degranulation	13629	P58252	180805	TIM_P1908_144	7.9814e+08	0	Inf_12h	0.199364	12h
R-MMU-6798695	up	Heart	Reactome Gene Sets	Neutrophil degranulation	13629	P58252	180805	TIM_P1908_145	6.71096e+08	0	Inf_12h	-0.0507596	12h
R-MMU-6798695	up	Heart	Reactome Gene Sets	Neutrophil degranulation	13629	P58252	180805	TIM_P1908_147	7.67252e+08	0	Inf_18h	0.142422	18h
R-MMU-6798695	up	Heart	Reactome Gene Sets	Neutrophil degranulation	13629	P58252	180805	TIM_P1908_148	7.80783e+08	0	Inf_18h	0.167643	18h
R-MMU-6798695	up	Heart	Reactome Gene Sets	Neutrophil degranulation	13629	P58252	180805	TIM_P1908_149	7.96736e+08	0	Inf_18h	0.196824	18h
R-MMU-6798695	up	Heart	Reactome Gene Sets	Neutrophil degranulation	13629	P58252	180805	TIM_P1908_151	5.75126e+08	0	Inf_18h	-0.273399	18h
R-MMU-6798695	up	Heart	Reactome Gene Sets	Neutrophil degranulation	13629	P58252	180805	TIM_P1908_152	7.5355e+08	0	Inf_18h	0.116426	18h
R-MMU-6798695	up	Heart	Reactome Gene Sets	Neutrophil degranulation	13629	P58252	180805	TIM_P1908_153	7.42559e+08	0	Inf_18h	0.0952274	18h
R-MMU-6798695	up	Heart	Reactome Gene Sets	Neutrophil degranulation	13830	P54116	180805	TIM_P1908_122	53264.1	0	Naive	-0.903112	0h
R-MMU-6798695	up	Heart	Reactome Gene Sets	Neutrophil degranulation	13830	P54116	180805	TIM_P1908_123	72154	0	Naive	-0.465194	0h
R-MMU-6798695	up	Heart	Reactome Gene Sets	Neutrophil degranulation	13830	P54116	180805	TIM_P1908_124	511121	0	Naive	2.35932	0h
R-MMU-6798695	up	Heart	Reactome Gene Sets	Neutrophil degranulation	13830	P54116	180805	TIM_P1908_126	48076.1	0	Naive	-1.05095	0h
R-MMU-6798695	up	Heart	Reactome Gene Sets	Neutrophil degranulation	13830	P54116	180805	TIM_P1908_127	103835	0	Naive	0.0599407	0h
R-MMU-6798695	up	Heart	Reactome Gene Sets	Neutrophil degranulation	13830	P54116	180805	TIM_P1908_129	408277	0	Inf_6h	2.0352	6h
R-MMU-6798695	up	Heart	Reactome Gene Sets	Neutrophil degranulation	13830	P54116	180805	TIM_P1908_130	527444	0	Inf_6h	2.40467	6h
R-MMU-6798695	up	Heart	Reactome Gene Sets	Neutrophil degranulation	13830	P54116	180805	TIM_P1908_131	336191	0	Inf_6h	1.75494	6h
R-MMU-6798695	up	Heart	Reactome Gene Sets	Neutrophil degranulation	13830	P54116	180805	TIM_P1908_133	190628	0	Inf_6h	0.936414	6h
R-MMU-6798695	up	Heart	Reactome Gene Sets	Neutrophil degranulation	13830	P54116	180805	TIM_P1908_134	244.297	1	Inf_6h	-8.67149	6h
R-MMU-6798695	up	Heart	Reactome Gene Sets	Neutrophil degranulation	13830	P54116	180805	TIM_P1908_135	100198	0	Inf_6h	0.00850463	6h
R-MMU-6798695	up	Heart	Reactome Gene Sets	Neutrophil degranulation	13830	P54116	180805	TIM_P1908_139	437859	0	Inf_12h	2.13612	12h
R-MMU-6798695	up	Heart	Reactome Gene Sets	Neutrophil degranulation	13830	P54116	180805	TIM_P1908_140	636.886	1	Inf_12h	-7.2891	12h
R-MMU-6798695	up	Heart	Reactome Gene Sets	Neutrophil degranulation	13830	P54116	180805	TIM_P1908_141	86429.4	0	Inf_12h	-0.204752	12h
R-MMU-6798695	up	Heart	Reactome Gene Sets	Neutrophil degranulation	13830	P54116	180805	TIM_P1908_143	81326.5	0	Inf_12h	-0.292549	12h
R-MMU-6798695	up	Heart	Reactome Gene Sets	Neutrophil degranulation	13830	P54116	180805	TIM_P1908_144	5851.27	1	Inf_12h	-4.08945	12h
R-MMU-6798695	up	Heart	Reactome Gene Sets	Neutrophil degranulation	13830	P54116	180805	TIM_P1908_145	518670	0	Inf_12h	2.38047	12h
R-MMU-6798695	up	Heart	Reactome Gene Sets	Neutrophil degranulation	13830	P54116	180805	TIM_P1908_147	124079	0	Inf_18h	0.316916	18h
R-MMU-6798695	up	Heart	Reactome Gene Sets	Neutrophil degranulation	13830	P54116	180805	TIM_P1908_148	6516.18	1	Inf_18h	-3.93418	18h
R-MMU-6798695	up	Heart	Reactome Gene Sets	Neutrophil degranulation	13830	P54116	180805	TIM_P1908_149	295777	0	Inf_18h	1.57016	18h
R-MMU-6798695	up	Heart	Reactome Gene Sets	Neutrophil degranulation	13830	P54116	180805	TIM_P1908_151	327827	0	Inf_18h	1.71859	18h
R-MMU-6798695	up	Heart	Reactome Gene Sets	Neutrophil degranulation	13830	P54116	180805	TIM_P1908_152	202805	0	Inf_18h	1.02575	18h
R-MMU-6798695	up	Heart	Reactome Gene Sets	Neutrophil degranulation	13830	P54116	180805	TIM_P1908_153	70858.4	0	Inf_18h	-0.491336	18h
R-MMU-6798695	up	Heart	Reactome Gene Sets	Neutrophil degranulation	14127	P20491
R-MMU-6798695	up	Heart	Reactome Gene Sets	Neutrophil degranulation	14133	O70165	180805	TIM_P1908_122	3674.72	1	Naive	-2.86714	0h
R-MMU-6798695	up	Heart	Reactome Gene Sets	Neutrophil degranulation	14133	O70165	180805	TIM_P1908_123	10422.5	1	Naive	-1.36314	0h
R-MMU-6798695	up	Heart	Reactome Gene Sets	Neutrophil degranulation	14133	O70165	180805	TIM_P1908_124	9541.69	1	Naive	-1.49053	0h
R-MMU-6798695	up	Heart	Reactome Gene Sets	Neutrophil degranulation	14133	O70165	180805	TIM_P1908_126	56909.7	0	Naive	1.08583	0h
R-MMU-6798695	up	Heart	Reactome Gene Sets	Neutrophil degranulation	14133	O70165	180805	TIM_P1908_127	666167	0	Naive	4.63497	0h
R-MMU-6798695	up	Heart	Reactome Gene Sets	Neutrophil degranulation	14133	O70165	180805	TIM_P1908_129	6148.95	1	Inf_6h	-2.12443	6h
R-MMU-6798695	up	Heart	Reactome Gene Sets	Neutrophil degranulation	14133	O70165	180805	TIM_P1908_130	13069.7	1	Inf_6h	-1.03661	6h
R-MMU-6798695	up	Heart	Reactome Gene Sets	Neutrophil degranulation	14133	O70165	180805	TIM_P1908_131	1812.38	1	Inf_6h	-3.88689	6h
R-MMU-6798695	up	Heart	Reactome Gene Sets	Neutrophil degranulation	14133	O70165	180805	TIM_P1908_133	79.7889	1	Inf_6h	-8.39244	6h
R-MMU-6798695	up	Heart	Reactome Gene Sets	Neutrophil degranulation	14133	O70165	180805	TIM_P1908_134	57437.2	0	Inf_6h	1.09914	6h
R-MMU-6798695	up	Heart	Reactome Gene Sets	Neutrophil degranulation	14133	O70165	180805	TIM_P1908_135	30276.6	0	Inf_6h	0.175359	6h
R-MMU-6798695	up	Heart	Reactome Gene Sets	Neutrophil degranulation	14133	O70165	180805	TIM_P1908_139	41065	0	Inf_12h	0.615066	12h
R-MMU-6798695	up	Heart	Reactome Gene Sets	Neutrophil degranulation	14133	O70165	180805	TIM_P1908_140	77784.1	0	Inf_12h	1.53663	12h
R-MMU-6798695	up	Heart	Reactome Gene Sets	Neutrophil degranulation	14133	O70165	180805	TIM_P1908_141	6183.82	1	Inf_12h	-2.11627	12h
R-MMU-6798695	up	Heart	Reactome Gene Sets	Neutrophil degranulation	14133	O70165	180805	TIM_P1908_143	13111.1	1	Inf_12h	-1.03205	12h
R-MMU-6798695	up	Heart	Reactome Gene Sets	Neutrophil degranulation	14133	O70165	180805	TIM_P1908_144	10067.8	1	Inf_12h	-1.41309	12h
R-MMU-6798695	up	Heart	Reactome Gene Sets	Neutrophil degranulation	14133	O70165	180805	TIM_P1908_145	14114	1	Inf_12h	-0.925715	12h
R-MMU-6798695	up	Heart	Reactome Gene Sets	Neutrophil degranulation	14133	O70165	180805	TIM_P1908_147	161293	0	Inf_18h	2.58877	18h
R-MMU-6798695	up	Heart	Reactome Gene Sets	Neutrophil degranulation	14133	O70165	180805	TIM_P1908_148	13657.6	1	Inf_18h	-0.973139	18h
R-MMU-6798695	up	Heart	Reactome Gene Sets	Neutrophil degranulation	14133	O70165	180805	TIM_P1908_149	8329.66	1	Inf_18h	-1.68651	18h
R-MMU-6798695	up	Heart	Reactome Gene Sets	Neutrophil degranulation	14133	O70165	180805	TIM_P1908_151	13221.8	1	Inf_18h	-1.01992	18h
R-MMU-6798695	up	Heart	Reactome Gene Sets	Neutrophil degranulation	14133	O70165	180805	TIM_P1908_152	75986.3	0	Inf_18h	1.5029	18h
R-MMU-6798695	up	Heart	Reactome Gene Sets	Neutrophil degranulation	14133	O70165	180805	TIM_P1908_153	9424.9	1	Inf_18h	-1.50829	18h
R-MMU-6798695	up	Heart	Reactome Gene Sets	Neutrophil degranulation	14190	P12804	180805	TIM_P1908_122	2834.34	1	Naive	1.27484	0h
R-MMU-6798695	up	Heart	Reactome Gene Sets	Neutrophil degranulation	14190	P12804	180805	TIM_P1908_123	961.152	1	Naive	-0.285337	0h
R-MMU-6798695	up	Heart	Reactome Gene Sets	Neutrophil degranulation	14190	P12804	180805	TIM_P1908_124	80.9066	1	Naive	-3.85577	0h
R-MMU-6798695	up	Heart	Reactome Gene Sets	Neutrophil degranulation	14190	P12804	180805	TIM_P1908_126	3199.92	1	Naive	1.44986	0h
R-MMU-6798695	up	Heart	Reactome Gene Sets	Neutrophil degranulation	14190	P12804	180805	TIM_P1908_127	3126.58	1	Naive	1.41641	0h
R-MMU-6798695	up	Heart	Reactome Gene Sets	Neutrophil degranulation	14190	P12804	180805	TIM_P1908_129	537.585	1	Inf_6h	-1.12361	6h
R-MMU-6798695	up	Heart	Reactome Gene Sets	Neutrophil degranulation	14190	P12804	180805	TIM_P1908_130	1334.94	1	Inf_6h	0.188602	6h
R-MMU-6798695	up	Heart	Reactome Gene Sets	Neutrophil degranulation	14190	P12804	180805	TIM_P1908_131	1406.66	1	Inf_6h	0.264098	6h
R-MMU-6798695	up	Heart	Reactome Gene Sets	Neutrophil degranulation	14190	P12804	180805	TIM_P1908_133	2060.59	1	Inf_6h	0.814887	6h
R-MMU-6798695	up	Heart	Reactome Gene Sets	Neutrophil degranulation	14190	P12804	180805	TIM_P1908_134	1585.07	1	Inf_6h	0.436377	6h
R-MMU-6798695	up	Heart	Reactome Gene Sets	Neutrophil degranulation	14190	P12804	180805	TIM_P1908_135	1664.2	1	Inf_6h	0.506651	6h
R-MMU-6798695	up	Heart	Reactome Gene Sets	Neutrophil degranulation	14190	P12804	180805	TIM_P1908_139	1648.33	1	Inf_12h	0.49283	12h
R-MMU-6798695	up	Heart	Reactome Gene Sets	Neutrophil degranulation	14190	P12804	180805	TIM_P1908_140	3058.06	1	Inf_12h	1.38444	12h
R-MMU-6798695	up	Heart	Reactome Gene Sets	Neutrophil degranulation	14190	P12804	180805	TIM_P1908_141	125.62	1	Inf_12h	-3.22103	12h
R-MMU-6798695	up	Heart	Reactome Gene Sets	Neutrophil degranulation	14190	P12804	180805	TIM_P1908_143	748.892	1	Inf_12h	-0.645343	12h
R-MMU-6798695	up	Heart	Reactome Gene Sets	Neutrophil degranulation	14190	P12804	180805	TIM_P1908_144	3046.81	1	Inf_12h	1.37913	12h
R-MMU-6798695	up	Heart	Reactome Gene Sets	Neutrophil degranulation	14190	P12804	180805	TIM_P1908_145	1282.63	1	Inf_12h	0.130937	12h
R-MMU-6798695	up	Heart	Reactome Gene Sets	Neutrophil degranulation	14190	P12804	180805	TIM_P1908_147	3049.08	1	Inf_18h	1.3802	18h
R-MMU-6798695	up	Heart	Reactome Gene Sets	Neutrophil degranulation	14190	P12804	180805	TIM_P1908_148	910.966	1	Inf_18h	-0.362704	18h
R-MMU-6798695	up	Heart	Reactome Gene Sets	Neutrophil degranulation	14190	P12804	180805	TIM_P1908_149	2113.45	1	Inf_18h	0.851424	18h
R-MMU-6798695	up	Heart	Reactome Gene Sets	Neutrophil degranulation	14190	P12804	180805	TIM_P1908_151	2038.98	1	Inf_18h	0.799677	18h
R-MMU-6798695	up	Heart	Reactome Gene Sets	Neutrophil degranulation	14190	P12804	180805	TIM_P1908_152	2911.04	1	Inf_18h	1.31336	18h
R-MMU-6798695	up	Heart	Reactome Gene Sets	Neutrophil degranulation	14190	P12804	180805	TIM_P1908_153	424.092	1	Inf_18h	-1.46572	18h
R-MMU-6798695	up	Heart	Reactome Gene Sets	Neutrophil degranulation	14191	P14234
R-MMU-6798695	up	Heart	Reactome Gene Sets	Neutrophil degranulation	14302	Q922K9	180805	TIM_P1908_122	1.23094e+07	0	Naive	-0.673753	0h
R-MMU-6798695	up	Heart	Reactome Gene Sets	Neutrophil degranulation	14302	Q922K9	180805	TIM_P1908_123	1.23743e+07	0	Naive	-0.666172	0h
R-MMU-6798695	up	Heart	Reactome Gene Sets	Neutrophil degranulation	14302	Q922K9	180805	TIM_P1908_124	3.04433e+07	0	Naive	0.632611	0h
R-MMU-6798695	up	Heart	Reactome Gene Sets	Neutrophil degranulation	14302	Q922K9	180805	TIM_P1908_126	1.74308e+07	0	Naive	-0.171875	0h
R-MMU-6798695	up	Heart	Reactome Gene Sets	Neutrophil degranulation	14302	Q922K9	180805	TIM_P1908_127	3.61176e+07	0	Naive	0.879188	0h
R-MMU-6798695	up	Heart	Reactome Gene Sets	Neutrophil degranulation	14302	Q922K9	180805	TIM_P1908_129	1.83857e+07	0	Inf_6h	-0.0949328	6h
R-MMU-6798695	up	Heart	Reactome Gene Sets	Neutrophil degranulation	14302	Q922K9	180805	TIM_P1908_130	2.972e+07	0	Inf_6h	0.597921	6h
R-MMU-6798695	up	Heart	Reactome Gene Sets	Neutrophil degranulation	14302	Q922K9	180805	TIM_P1908_131	2.17197e+07	0	Inf_6h	0.145489	6h
R-MMU-6798695	up	Heart	Reactome Gene Sets	Neutrophil degranulation	14302	Q922K9	180805	TIM_P1908_133	1.78833e+07	0	Inf_6h	-0.134898	6h
R-MMU-6798695	up	Heart	Reactome Gene Sets	Neutrophil degranulation	14302	Q922K9	180805	TIM_P1908_134	1.21045e+07	0	Inf_6h	-0.697976	6h
R-MMU-6798695	up	Heart	Reactome Gene Sets	Neutrophil degranulation	14302	Q922K9	180805	TIM_P1908_135	1.39877e+07	0	Inf_6h	-0.489354	6h
R-MMU-6798695	up	Heart	Reactome Gene Sets	Neutrophil degranulation	14302	Q922K9	180805	TIM_P1908_139	1.50315e+07	0	Inf_12h	-0.385523	12h
R-MMU-6798695	up	Heart	Reactome Gene Sets	Neutrophil degranulation	14302	Q922K9	180805	TIM_P1908_140	1.93488e+07	0	Inf_12h	-0.0212709	12h
R-MMU-6798695	up	Heart	Reactome Gene Sets	Neutrophil degranulation	14302	Q922K9	180805	TIM_P1908_141	1.49976e+07	0	Inf_12h	-0.388784	12h
R-MMU-6798695	up	Heart	Reactome Gene Sets	Neutrophil degranulation	14302	Q922K9	180805	TIM_P1908_143	1.32048e+07	0	Inf_12h	-0.572453	12h
R-MMU-6798695	up	Heart	Reactome Gene Sets	Neutrophil degranulation	14302	Q922K9	180805	TIM_P1908_144	7.12987e+06	0	Inf_12h	-1.46157	12h
R-MMU-6798695	up	Heart	Reactome Gene Sets	Neutrophil degranulation	14302	Q922K9	180805	TIM_P1908_145	1.88954e+07	0	Inf_12h	-0.0554784	12h
R-MMU-6798695	up	Heart	Reactome Gene Sets	Neutrophil degranulation	14302	Q922K9	180805	TIM_P1908_147	1.85542e+07	0	Inf_18h	-0.0817679	18h
R-MMU-6798695	up	Heart	Reactome Gene Sets	Neutrophil degranulation	14302	Q922K9	180805	TIM_P1908_148	1.75624e+07	0	Inf_18h	-0.161021	18h
R-MMU-6798695	up	Heart	Reactome Gene Sets	Neutrophil degranulation	14302	Q922K9	180805	TIM_P1908_149	1.27291e+07	0	Inf_18h	-0.625384	18h
R-MMU-6798695	up	Heart	Reactome Gene Sets	Neutrophil degranulation	14302	Q922K9	180805	TIM_P1908_151	2.16289e+07	0	Inf_18h	0.139443	18h
R-MMU-6798695	up	Heart	Reactome Gene Sets	Neutrophil degranulation	14302	Q922K9	180805	TIM_P1908_152	1.52608e+07	0	Inf_18h	-0.363688	18h
R-MMU-6798695	up	Heart	Reactome Gene Sets	Neutrophil degranulation	14302	Q922K9	180805	TIM_P1908_153	1.22178e+07	0	Inf_18h	-0.684529	18h
R-MMU-6798695	up	Heart	Reactome Gene Sets	Neutrophil degranulation	14319	P09528	180805	TIM_P1908_122	1.04278e+07	0	Naive	0.398926	0h
R-MMU-6798695	up	Heart	Reactome Gene Sets	Neutrophil degranulation	14319	P09528	180805	TIM_P1908_123	1.00325e+07	0	Naive	0.343176	0h
R-MMU-6798695	up	Heart	Reactome Gene Sets	Neutrophil degranulation	14319	P09528	180805	TIM_P1908_124	7.83594e+06	0	Naive	-0.013326	0h
R-MMU-6798695	up	Heart	Reactome Gene Sets	Neutrophil degranulation	14319	P09528	180805	TIM_P1908_126	6.18622e+06	0	Naive	-0.354375	0h
R-MMU-6798695	up	Heart	Reactome Gene Sets	Neutrophil degranulation	14319	P09528	180805	TIM_P1908_127	6.10094e+06	0	Naive	-0.374401	0h
R-MMU-6798695	up	Heart	Reactome Gene Sets	Neutrophil degranulation	14319	P09528	180805	TIM_P1908_129	8.64284e+06	0	Inf_6h	0.128073	6h
R-MMU-6798695	up	Heart	Reactome Gene Sets	Neutrophil degranulation	14319	P09528	180805	TIM_P1908_130	9.90759e+06	0	Inf_6h	0.325101	6h
R-MMU-6798695	up	Heart	Reactome Gene Sets	Neutrophil degranulation	14319	P09528	180805	TIM_P1908_131	9.39297e+06	0	Inf_6h	0.248148	6h
R-MMU-6798695	up	Heart	Reactome Gene Sets	Neutrophil degranulation	14319	P09528	180805	TIM_P1908_133	1.06844e+07	0	Inf_6h	0.434007	6h
R-MMU-6798695	up	Heart	Reactome Gene Sets	Neutrophil degranulation	14319	P09528	180805	TIM_P1908_134	8.54104e+06	0	Inf_6h	0.110978	6h
R-MMU-6798695	up	Heart	Reactome Gene Sets	Neutrophil degranulation	14319	P09528	180805	TIM_P1908_135	2.00029e+07	0	Inf_6h	1.3387	6h
R-MMU-6798695	up	Heart	Reactome Gene Sets	Neutrophil degranulation	14319	P09528	180805	TIM_P1908_139	9.81427e+06	0	Inf_12h	0.311448	12h
R-MMU-6798695	up	Heart	Reactome Gene Sets	Neutrophil degranulation	14319	P09528	180805	TIM_P1908_140	1.62615e+07	0	Inf_12h	1.03996	12h
R-MMU-6798695	up	Heart	Reactome Gene Sets	Neutrophil degranulation	14319	P09528	180805	TIM_P1908_141	5.80307e+06	0	Inf_12h	-0.446618	12h
R-MMU-6798695	up	Heart	Reactome Gene Sets	Neutrophil degranulation	14319	P09528	180805	TIM_P1908_143	5.05501e+06	0	Inf_12h	-0.64572	12h
R-MMU-6798695	up	Heart	Reactome Gene Sets	Neutrophil degranulation	14319	P09528	180805	TIM_P1908_144	1.19664e+07	0	Inf_12h	0.597478	12h
R-MMU-6798695	up	Heart	Reactome Gene Sets	Neutrophil degranulation	14319	P09528	180805	TIM_P1908_145	6.52135e+06	0	Inf_12h	-0.278262	12h
R-MMU-6798695	up	Heart	Reactome Gene Sets	Neutrophil degranulation	14319	P09528	180805	TIM_P1908_147	1.17533e+07	0	Inf_18h	0.571558	18h
R-MMU-6798695	up	Heart	Reactome Gene Sets	Neutrophil degranulation	14319	P09528	180805	TIM_P1908_148	1.00176e+07	0	Inf_18h	0.341025	18h
R-MMU-6798695	up	Heart	Reactome Gene Sets	Neutrophil degranulation	14319	P09528	180805	TIM_P1908_149	1.4121e+07	0	Inf_18h	0.836338	18h
R-MMU-6798695	up	Heart	Reactome Gene Sets	Neutrophil degranulation	14319	P09528	180805	TIM_P1908_151	9.77581e+06	0	Inf_18h	0.305783	18h
R-MMU-6798695	up	Heart	Reactome Gene Sets	Neutrophil degranulation	14319	P09528	180805	TIM_P1908_152	1.63331e+07	0	Inf_18h	1.0463	18h
R-MMU-6798695	up	Heart	Reactome Gene Sets	Neutrophil degranulation	14319	P09528	180805	TIM_P1908_153	1.34796e+07	0	Inf_18h	0.769273	18h
R-MMU-6798695	up	Heart	Reactome Gene Sets	Neutrophil degranulation	14595	P15535
R-MMU-6798695	up	Heart	Reactome Gene Sets	Neutrophil degranulation	14751	P06745	180805	TIM_P1908_122	1.19698e+09	0	Naive	0.218941	0h
R-MMU-6798695	up	Heart	Reactome Gene Sets	Neutrophil degranulation	14751	P06745	180805	TIM_P1908_123	1.31431e+09	0	Naive	0.353848	0h
R-MMU-6798695	up	Heart	Reactome Gene Sets	Neutrophil degranulation	14751	P06745	180805	TIM_P1908_124	8.74756e+08	0	Naive	-0.233506	0h
R-MMU-6798695	up	Heart	Reactome Gene Sets	Neutrophil degranulation	14751	P06745	180805	TIM_P1908_126	9.48892e+08	0	Naive	-0.116142	0h
R-MMU-6798695	up	Heart	Reactome Gene Sets	Neutrophil degranulation	14751	P06745	180805	TIM_P1908_127	8.81063e+08	0	Naive	-0.22314	0h
R-MMU-6798695	up	Heart	Reactome Gene Sets	Neutrophil degranulation	14751	P06745	180805	TIM_P1908_129	1.17592e+09	0	Inf_6h	0.193328	6h
R-MMU-6798695	up	Heart	Reactome Gene Sets	Neutrophil degranulation	14751	P06745	180805	TIM_P1908_130	9.36137e+08	0	Inf_6h	-0.135666	6h
R-MMU-6798695	up	Heart	Reactome Gene Sets	Neutrophil degranulation	14751	P06745	180805	TIM_P1908_131	8.95107e+08	0	Inf_6h	-0.200326	6h
R-MMU-6798695	up	Heart	Reactome Gene Sets	Neutrophil degranulation	14751	P06745	180805	TIM_P1908_133	1.21007e+09	0	Inf_6h	0.234633	6h
R-MMU-6798695	up	Heart	Reactome Gene Sets	Neutrophil degranulation	14751	P06745	180805	TIM_P1908_134	1.02738e+09	0	Inf_6h	-0.00148876	6h
R-MMU-6798695	up	Heart	Reactome Gene Sets	Neutrophil degranulation	14751	P06745	180805	TIM_P1908_135	1.16012e+09	0	Inf_6h	0.173812	6h
R-MMU-6798695	up	Heart	Reactome Gene Sets	Neutrophil degranulation	14751	P06745	180805	TIM_P1908_139	1.00802e+09	0	Inf_12h	-0.0289279	12h
R-MMU-6798695	up	Heart	Reactome Gene Sets	Neutrophil degranulation	14751	P06745	180805	TIM_P1908_140	9.2189e+08	0	Inf_12h	-0.157791	12h
R-MMU-6798695	up	Heart	Reactome Gene Sets	Neutrophil degranulation	14751	P06745	180805	TIM_P1908_141	9.65851e+08	0	Inf_12h	-0.0905846	12h
R-MMU-6798695	up	Heart	Reactome Gene Sets	Neutrophil degranulation	14751	P06745	180805	TIM_P1908_143	1.08198e+09	0	Inf_12h	0.0732225	12h
R-MMU-6798695	up	Heart	Reactome Gene Sets	Neutrophil degranulation	14751	P06745	180805	TIM_P1908_144	1.0921e+09	0	Inf_12h	0.0866493	12h
R-MMU-6798695	up	Heart	Reactome Gene Sets	Neutrophil degranulation	14751	P06745	180805	TIM_P1908_145	8.09469e+08	0	Inf_12h	-0.34541	12h
R-MMU-6798695	up	Heart	Reactome Gene Sets	Neutrophil degranulation	14751	P06745	180805	TIM_P1908_147	9.39607e+08	0	Inf_18h	-0.130328	18h
R-MMU-6798695	up	Heart	Reactome Gene Sets	Neutrophil degranulation	14751	P06745	180805	TIM_P1908_148	1.06228e+09	0	Inf_18h	0.0467017	18h
R-MMU-6798695	up	Heart	Reactome Gene Sets	Neutrophil degranulation	14751	P06745	180805	TIM_P1908_149	1.10682e+09	0	Inf_18h	0.105961	18h
R-MMU-6798695	up	Heart	Reactome Gene Sets	Neutrophil degranulation	14751	P06745	180805	TIM_P1908_151	8.87338e+08	0	Inf_18h	-0.212903	18h
R-MMU-6798695	up	Heart	Reactome Gene Sets	Neutrophil degranulation	14751	P06745	180805	TIM_P1908_152	9.55621e+08	0	Inf_18h	-0.105947	18h
R-MMU-6798695	up	Heart	Reactome Gene Sets	Neutrophil degranulation	14751	P06745	180805	TIM_P1908_153	1.0063e+09	0	Inf_18h	-0.0313973	18h
R-MMU-6798695	up	Heart	Reactome Gene Sets	Neutrophil degranulation	14824	P28798	180805	TIM_P1908_122	6.63423e+06	0	Naive	0.0570441	0h
R-MMU-6798695	up	Heart	Reactome Gene Sets	Neutrophil degranulation	14824	P28798	180805	TIM_P1908_123	7.95841e+06	0	Naive	0.319594	0h
R-MMU-6798695	up	Heart	Reactome Gene Sets	Neutrophil degranulation	14824	P28798	180805	TIM_P1908_124	5.3294e+06	0	Naive	-0.258913	0h
R-MMU-6798695	up	Heart	Reactome Gene Sets	Neutrophil degranulation	14824	P28798	180805	TIM_P1908_126	6.47006e+06	0	Naive	0.020894	0h
R-MMU-6798695	up	Heart	Reactome Gene Sets	Neutrophil degranulation	14824	P28798	180805	TIM_P1908_127	5.79282e+06	0	Naive	-0.138619	0h
R-MMU-6798695	up	Heart	Reactome Gene Sets	Neutrophil degranulation	14824	P28798	180805	TIM_P1908_129	8.01227e+06	0	Inf_6h	0.329325	6h
R-MMU-6798695	up	Heart	Reactome Gene Sets	Neutrophil degranulation	14824	P28798	180805	TIM_P1908_130	6.58721e+06	0	Inf_6h	0.0467814	6h
R-MMU-6798695	up	Heart	Reactome Gene Sets	Neutrophil degranulation	14824	P28798	180805	TIM_P1908_131	5.00659e+06	0	Inf_6h	-0.349059	6h
R-MMU-6798695	up	Heart	Reactome Gene Sets	Neutrophil degranulation	14824	P28798	180805	TIM_P1908_133	9.37995e+06	0	Inf_6h	0.556695	6h
R-MMU-6798695	up	Heart	Reactome Gene Sets	Neutrophil degranulation	14824	P28798	180805	TIM_P1908_134	9.23757e+06	0	Inf_6h	0.534628	6h
R-MMU-6798695	up	Heart	Reactome Gene Sets	Neutrophil degranulation	14824	P28798	180805	TIM_P1908_135	1.13237e+07	0	Inf_6h	0.828388	6h
R-MMU-6798695	up	Heart	Reactome Gene Sets	Neutrophil degranulation	14824	P28798	180805	TIM_P1908_139	9.26258e+06	0	Inf_12h	0.538528	12h
R-MMU-6798695	up	Heart	Reactome Gene Sets	Neutrophil degranulation	14824	P28798	180805	TIM_P1908_140	1.20122e+07	0	Inf_12h	0.913543	12h
R-MMU-6798695	up	Heart	Reactome Gene Sets	Neutrophil degranulation	14824	P28798	180805	TIM_P1908_141	1.18153e+07	0	Inf_12h	0.889703	12h
R-MMU-6798695	up	Heart	Reactome Gene Sets	Neutrophil degranulation	14824	P28798	180805	TIM_P1908_143	1.11673e+07	0	Inf_12h	0.808321	12h
R-MMU-6798695	up	Heart	Reactome Gene Sets	Neutrophil degranulation	14824	P28798	180805	TIM_P1908_144	1.15509e+07	0	Inf_12h	0.857045	12h
R-MMU-6798695	up	Heart	Reactome Gene Sets	Neutrophil degranulation	14824	P28798	180805	TIM_P1908_145	1.1848e+07	0	Inf_12h	0.893692	12h
R-MMU-6798695	up	Heart	Reactome Gene Sets	Neutrophil degranulation	14824	P28798	180805	TIM_P1908_147	1.06757e+07	0	Inf_18h	0.743377	18h
R-MMU-6798695	up	Heart	Reactome Gene Sets	Neutrophil degranulation	14824	P28798	180805	TIM_P1908_148	1.09959e+07	0	Inf_18h	0.786013	18h
R-MMU-6798695	up	Heart	Reactome Gene Sets	Neutrophil degranulation	14824	P28798	180805	TIM_P1908_149	1.29346e+07	0	Inf_18h	1.02027	18h
R-MMU-6798695	up	Heart	Reactome Gene Sets	Neutrophil degranulation	14824	P28798	180805	TIM_P1908_151	9.3286e+06	0	Inf_18h	0.548775	18h
R-MMU-6798695	up	Heart	Reactome Gene Sets	Neutrophil degranulation	14824	P28798	180805	TIM_P1908_152	1.04079e+07	0	Inf_18h	0.706728	18h
R-MMU-6798695	up	Heart	Reactome Gene Sets	Neutrophil degranulation	14824	P28798	180805	TIM_P1908_153	1.06491e+07	0	Inf_18h	0.739772	18h
R-MMU-6798695	up	Heart	Reactome Gene Sets	Neutrophil degranulation	14825	P12850	180805	TIM_P1908_122	11238.6	1	Naive	-0.0926157	0h
R-MMU-6798695	up	Heart	Reactome Gene Sets	Neutrophil degranulation	14825	P12850	180805	TIM_P1908_123	9857.58	1	Naive	-0.281777	0h
R-MMU-6798695	up	Heart	Reactome Gene Sets	Neutrophil degranulation	14825	P12850	180805	TIM_P1908_124	6650.19	1	Naive	-0.849616	0h
R-MMU-6798695	up	Heart	Reactome Gene Sets	Neutrophil degranulation	14825	P12850	180805	TIM_P1908_126	23463.3	1	Naive	0.969321	0h
R-MMU-6798695	up	Heart	Reactome Gene Sets	Neutrophil degranulation	14825	P12850	180805	TIM_P1908_127	14297.6	1	Naive	0.254687	0h
R-MMU-6798695	up	Heart	Reactome Gene Sets	Neutrophil degranulation	14825	P12850	180805	TIM_P1908_129	17572.5	1	Inf_6h	0.552236	6h
R-MMU-6798695	up	Heart	Reactome Gene Sets	Neutrophil degranulation	14825	P12850	180805	TIM_P1908_130	256.465	1	Inf_6h	-5.54618	6h
R-MMU-6798695	up	Heart	Reactome Gene Sets	Neutrophil degranulation	14825	P12850	180805	TIM_P1908_131	22417.2	1	Inf_6h	0.903522	6h
R-MMU-6798695	up	Heart	Reactome Gene Sets	Neutrophil degranulation	14825	P12850	180805	TIM_P1908_133	3569.08	1	Inf_6h	-1.74746	6h
R-MMU-6798695	up	Heart	Reactome Gene Sets	Neutrophil degranulation	14825	P12850	180805	TIM_P1908_134	19898.2	1	Inf_6h	0.731555	6h
R-MMU-6798695	up	Heart	Reactome Gene Sets	Neutrophil degranulation	14825	P12850	180805	TIM_P1908_135	5193.42	1	Inf_6h	-1.20633	6h
R-MMU-6798695	up	Heart	Reactome Gene Sets	Neutrophil degranulation	14825	P12850	180805	TIM_P1908_139	335489	0	Inf_12h	4.80711	12h
R-MMU-6798695	up	Heart	Reactome Gene Sets	Neutrophil degranulation	14825	P12850	180805	TIM_P1908_140	8976.42	1	Inf_12h	-0.41687	12h
R-MMU-6798695	up	Heart	Reactome Gene Sets	Neutrophil degranulation	14825	P12850	180805	TIM_P1908_141	11928.6	1	Inf_12h	-0.00665771	12h
R-MMU-6798695	up	Heart	Reactome Gene Sets	Neutrophil degranulation	14825	P12850	180805	TIM_P1908_143	2172.01	1	Inf_12h	-2.46398	12h
R-MMU-6798695	up	Heart	Reactome Gene Sets	Neutrophil degranulation	14825	P12850	180805	TIM_P1908_144	21146.4	1	Inf_12h	0.81933	12h
R-MMU-6798695	up	Heart	Reactome Gene Sets	Neutrophil degranulation	14825	P12850	180805	TIM_P1908_145	22120.5	1	Inf_12h	0.884304	12h
R-MMU-6798695	up	Heart	Reactome Gene Sets	Neutrophil degranulation	14825	P12850	180805	TIM_P1908_147	1.16858e+06	0	Inf_18h	6.60753	18h
R-MMU-6798695	up	Heart	Reactome Gene Sets	Neutrophil degranulation	14825	P12850	180805	TIM_P1908_148	624219	0	Inf_18h	5.7029	18h
R-MMU-6798695	up	Heart	Reactome Gene Sets	Neutrophil degranulation	14825	P12850	180805	TIM_P1908_149	648798	0	Inf_18h	5.75861	18h
R-MMU-6798695	up	Heart	Reactome Gene Sets	Neutrophil degranulation	14825	P12850	180805	TIM_P1908_151	19316	1	Inf_18h	0.688714	18h
R-MMU-6798695	up	Heart	Reactome Gene Sets	Neutrophil degranulation	14825	P12850	180805	TIM_P1908_152	2.94162e+06	0	Inf_18h	7.93939	18h
R-MMU-6798695	up	Heart	Reactome Gene Sets	Neutrophil degranulation	14825	P12850	180805	TIM_P1908_153	668547	0	Inf_18h	5.80187	18h
R-MMU-6798695	up	Heart	Reactome Gene Sets	Neutrophil degranulation	14870	P19157	180805	TIM_P1908_122	1.06469e+08	0	Naive	0.171726	0h
R-MMU-6798695	up	Heart	Reactome Gene Sets	Neutrophil degranulation	14870	P19157	180805	TIM_P1908_123	1.23872e+08	0	Naive	0.390139	0h
R-MMU-6798695	up	Heart	Reactome Gene Sets	Neutrophil degranulation	14870	P19157	180805	TIM_P1908_124	8.19845e+07	0	Naive	-0.205285	0h
R-MMU-6798695	up	Heart	Reactome Gene Sets	Neutrophil degranulation	14870	P19157	180805	TIM_P1908_126	8.58037e+07	0	Naive	-0.139597	0h
R-MMU-6798695	up	Heart	Reactome Gene Sets	Neutrophil degranulation	14870	P19157	180805	TIM_P1908_127	8.13224e+07	0	Naive	-0.216984	0h
R-MMU-6798695	up	Heart	Reactome Gene Sets	Neutrophil degranulation	14870	P19157	180805	TIM_P1908_129	1.12971e+08	0	Inf_6h	0.257249	6h
R-MMU-6798695	up	Heart	Reactome Gene Sets	Neutrophil degranulation	14870	P19157	180805	TIM_P1908_130	1.03121e+08	0	Inf_6h	0.125623	6h
R-MMU-6798695	up	Heart	Reactome Gene Sets	Neutrophil degranulation	14870	P19157	180805	TIM_P1908_131	7.02583e+07	0	Inf_6h	-0.427967	6h
R-MMU-6798695	up	Heart	Reactome Gene Sets	Neutrophil degranulation	14870	P19157	180805	TIM_P1908_133	1.1096e+08	0	Inf_6h	0.231327	6h
R-MMU-6798695	up	Heart	Reactome Gene Sets	Neutrophil degranulation	14870	P19157	180805	TIM_P1908_134	9.99826e+07	0	Inf_6h	0.0810407	6h
R-MMU-6798695	up	Heart	Reactome Gene Sets	Neutrophil degranulation	14870	P19157	180805	TIM_P1908_135	1.21116e+08	0	Inf_6h	0.357678	6h
R-MMU-6798695	up	Heart	Reactome Gene Sets	Neutrophil degranulation	14870	P19157	180805	TIM_P1908_139	1.07256e+08	0	Inf_12h	0.182347	12h
R-MMU-6798695	up	Heart	Reactome Gene Sets	Neutrophil degranulation	14870	P19157	180805	TIM_P1908_140	9.11985e+07	0	Inf_12h	-0.0516261	12h
R-MMU-6798695	up	Heart	Reactome Gene Sets	Neutrophil degranulation	14870	P19157	180805	TIM_P1908_141	8.55429e+07	0	Inf_12h	-0.143988	12h
R-MMU-6798695	up	Heart	Reactome Gene Sets	Neutrophil degranulation	14870	P19157	180805	TIM_P1908_143	9.50023e+07	0	Inf_12h	0.00732518	12h
R-MMU-6798695	up	Heart	Reactome Gene Sets	Neutrophil degranulation	14870	P19157	180805	TIM_P1908_144	1.02644e+08	0	Inf_12h	0.118937	12h
R-MMU-6798695	up	Heart	Reactome Gene Sets	Neutrophil degranulation	14870	P19157	180805	TIM_P1908_145	7.19648e+07	0	Inf_12h	-0.393346	12h
R-MMU-6798695	up	Heart	Reactome Gene Sets	Neutrophil degranulation	14870	P19157	180805	TIM_P1908_147	7.70588e+07	0	Inf_18h	-0.294676	18h
R-MMU-6798695	up	Heart	Reactome Gene Sets	Neutrophil degranulation	14870	P19157	180805	TIM_P1908_148	8.18174e+07	0	Inf_18h	-0.20823	18h
R-MMU-6798695	up	Heart	Reactome Gene Sets	Neutrophil degranulation	14870	P19157	180805	TIM_P1908_149	1.07937e+08	0	Inf_18h	0.191476	18h
R-MMU-6798695	up	Heart	Reactome Gene Sets	Neutrophil degranulation	14870	P19157	180805	TIM_P1908_151	8.00764e+07	0	Inf_18h	-0.23926	18h
R-MMU-6798695	up	Heart	Reactome Gene Sets	Neutrophil degranulation	14870	P19157	180805	TIM_P1908_152	1.02422e+08	0	Inf_18h	0.115811	18h
R-MMU-6798695	up	Heart	Reactome Gene Sets	Neutrophil degranulation	14870	P19157	180805	TIM_P1908_153	9.68591e+07	0	Inf_18h	0.0352505	18h
R-MMU-6798695	up	Heart	Reactome Gene Sets	Neutrophil degranulation	14972	P01901
R-MMU-6798695	up	Heart	Reactome Gene Sets	Neutrophil degranulation	15007	P01898	180805	TIM_P1908_122	1.24346e+07	0	Naive	-0.62142	0h
R-MMU-6798695	up	Heart	Reactome Gene Sets	Neutrophil degranulation	15007	P01898	180805	TIM_P1908_123	1.4096e+07	0	Naive	-0.440493	0h
R-MMU-6798695	up	Heart	Reactome Gene Sets	Neutrophil degranulation	15007	P01898	180805	TIM_P1908_124	2.52491e+07	0	Naive	0.400458	0h
R-MMU-6798695	up	Heart	Reactome Gene Sets	Neutrophil degranulation	15007	P01898	180805	TIM_P1908_126	1.78453e+07	0	Naive	-0.10023	0h
R-MMU-6798695	up	Heart	Reactome Gene Sets	Neutrophil degranulation	15007	P01898	180805	TIM_P1908_127	3.2433e+07	0	Naive	0.761685	0h
R-MMU-6798695	up	Heart	Reactome Gene Sets	Neutrophil degranulation	15007	P01898	180805	TIM_P1908_129	1.75132e+07	0	Inf_6h	-0.127331	6h
R-MMU-6798695	up	Heart	Reactome Gene Sets	Neutrophil degranulation	15007	P01898	180805	TIM_P1908_130	2.40116e+07	0	Inf_6h	0.327954	6h
R-MMU-6798695	up	Heart	Reactome Gene Sets	Neutrophil degranulation	15007	P01898	180805	TIM_P1908_131	3.0687e+07	0	Inf_6h	0.681854	6h
R-MMU-6798695	up	Heart	Reactome Gene Sets	Neutrophil degranulation	15007	P01898	180805	TIM_P1908_133	1.79652e+07	0	Inf_6h	-0.0905697	6h
R-MMU-6798695	up	Heart	Reactome Gene Sets	Neutrophil degranulation	15007	P01898	180805	TIM_P1908_134	1.65834e+07	0	Inf_6h	-0.206035	6h
R-MMU-6798695	up	Heart	Reactome Gene Sets	Neutrophil degranulation	15007	P01898	180805	TIM_P1908_135	2.25237e+07	0	Inf_6h	0.235666	6h
R-MMU-6798695	up	Heart	Reactome Gene Sets	Neutrophil degranulation	15007	P01898	180805	TIM_P1908_139	1.39768e+07	0	Inf_12h	-0.452742	12h
R-MMU-6798695	up	Heart	Reactome Gene Sets	Neutrophil degranulation	15007	P01898	180805	TIM_P1908_140	1.60206e+07	0	Inf_12h	-0.255844	12h
R-MMU-6798695	up	Heart	Reactome Gene Sets	Neutrophil degranulation	15007	P01898	180805	TIM_P1908_141	5.2526e+06	0	Inf_12h	-1.86467	12h
R-MMU-6798695	up	Heart	Reactome Gene Sets	Neutrophil degranulation	15007	P01898	180805	TIM_P1908_143	1.21829e+07	0	Inf_12h	-0.650916	12h
R-MMU-6798695	up	Heart	Reactome Gene Sets	Neutrophil degranulation	15007	P01898	180805	TIM_P1908_144	1.21251e+07	0	Inf_12h	-0.657776	12h
R-MMU-6798695	up	Heart	Reactome Gene Sets	Neutrophil degranulation	15007	P01898	180805	TIM_P1908_145	1.74043e+07	0	Inf_12h	-0.136329	12h
R-MMU-6798695	up	Heart	Reactome Gene Sets	Neutrophil degranulation	15007	P01898	180805	TIM_P1908_147	1.23904e+07	0	Inf_18h	-0.62655	18h
R-MMU-6798695	up	Heart	Reactome Gene Sets	Neutrophil degranulation	15007	P01898	180805	TIM_P1908_148	8.03485e+06	0	Inf_18h	-1.25143	18h
R-MMU-6798695	up	Heart	Reactome Gene Sets	Neutrophil degranulation	15007	P01898	180805	TIM_P1908_149	9.28262e+06	0	Inf_18h	-1.04317	18h
R-MMU-6798695	up	Heart	Reactome Gene Sets	Neutrophil degranulation	15007	P01898	180805	TIM_P1908_151	1.29201e+07	0	Inf_18h	-0.566155	18h
R-MMU-6798695	up	Heart	Reactome Gene Sets	Neutrophil degranulation	15007	P01898	180805	TIM_P1908_152	1.49459e+07	0	Inf_18h	-0.356024	18h
R-MMU-6798695	up	Heart	Reactome Gene Sets	Neutrophil degranulation	15007	P01898	180805	TIM_P1908_153	9.68782e+06	0	Inf_18h	-0.981531	18h
R-MMU-6798695	up	Heart	Reactome Gene Sets	Neutrophil degranulation	15015	Q8HWB2	180805	TIM_P1908_122	7786.96	1	Naive	0.184157	0h
R-MMU-6798695	up	Heart	Reactome Gene Sets	Neutrophil degranulation	15015	Q8HWB2	180805	TIM_P1908_123	2515.57	1	Naive	-1.44602	0h
R-MMU-6798695	up	Heart	Reactome Gene Sets	Neutrophil degranulation	15015	Q8HWB2	180805	TIM_P1908_124	52370.6	0	Naive	2.93378	0h
R-MMU-6798695	up	Heart	Reactome Gene Sets	Neutrophil degranulation	15015	Q8HWB2	180805	TIM_P1908_126	2143.63	1	Naive	-1.67685	0h
R-MMU-6798695	up	Heart	Reactome Gene Sets	Neutrophil degranulation	15015	Q8HWB2	180805	TIM_P1908_127	6877.23	1	Naive	0.00492427	0h
R-MMU-6798695	up	Heart	Reactome Gene Sets	Neutrophil degranulation	15015	Q8HWB2	180805	TIM_P1908_129	166794	0	Inf_6h	4.60502	6h
R-MMU-6798695	up	Heart	Reactome Gene Sets	Neutrophil degranulation	15015	Q8HWB2	180805	TIM_P1908_130	165922	0	Inf_6h	4.59745	6h
R-MMU-6798695	up	Heart	Reactome Gene Sets	Neutrophil degranulation	15015	Q8HWB2	180805	TIM_P1908_131	4206.47	1	Inf_6h	-0.704294	6h
R-MMU-6798695	up	Heart	Reactome Gene Sets	Neutrophil degranulation	15015	Q8HWB2	180805	TIM_P1908_133	215966	0	Inf_6h	4.97776	6h
R-MMU-6798695	up	Heart	Reactome Gene Sets	Neutrophil degranulation	15015	Q8HWB2	180805	TIM_P1908_134	135626	0	Inf_6h	4.30659	6h
R-MMU-6798695	up	Heart	Reactome Gene Sets	Neutrophil degranulation	15015	Q8HWB2	180805	TIM_P1908_135	139178	0	Inf_6h	4.34389	6h
R-MMU-6798695	up	Heart	Reactome Gene Sets	Neutrophil degranulation	15015	Q8HWB2	180805	TIM_P1908_139	514573	0	Inf_12h	6.23033	12h
R-MMU-6798695	up	Heart	Reactome Gene Sets	Neutrophil degranulation	15015	Q8HWB2	180805	TIM_P1908_140	554857	0	Inf_12h	6.33907	12h
R-MMU-6798695	up	Heart	Reactome Gene Sets	Neutrophil degranulation	15015	Q8HWB2	180805	TIM_P1908_141	395341	0	Inf_12h	5.85005	12h
R-MMU-6798695	up	Heart	Reactome Gene Sets	Neutrophil degranulation	15015	Q8HWB2	180805	TIM_P1908_143	317869	0	Inf_12h	5.53538	12h
R-MMU-6798695	up	Heart	Reactome Gene Sets	Neutrophil degranulation	15015	Q8HWB2	180805	TIM_P1908_144	3288.18	1	Inf_12h	-1.05962	12h
R-MMU-6798695	up	Heart	Reactome Gene Sets	Neutrophil degranulation	15015	Q8HWB2	180805	TIM_P1908_145	343197	0	Inf_12h	5.64599	12h
R-MMU-6798695	up	Heart	Reactome Gene Sets	Neutrophil degranulation	15015	Q8HWB2	180805	TIM_P1908_147	333345	0	Inf_18h	5.60397	18h
R-MMU-6798695	up	Heart	Reactome Gene Sets	Neutrophil degranulation	15015	Q8HWB2	180805	TIM_P1908_148	236555	0	Inf_18h	5.10913	18h
R-MMU-6798695	up	Heart	Reactome Gene Sets	Neutrophil degranulation	15015	Q8HWB2	180805	TIM_P1908_149	116716	0	Inf_18h	4.08996	18h
R-MMU-6798695	up	Heart	Reactome Gene Sets	Neutrophil degranulation	15015	Q8HWB2	180805	TIM_P1908_151	121126	0	Inf_18h	4.14346	18h
R-MMU-6798695	up	Heart	Reactome Gene Sets	Neutrophil degranulation	15015	Q8HWB2	180805	TIM_P1908_152	901735	0	Inf_18h	7.03966	18h
R-MMU-6798695	up	Heart	Reactome Gene Sets	Neutrophil degranulation	15015	Q8HWB2	180805	TIM_P1908_153	274614	0	Inf_18h	5.32436	18h
R-MMU-6798695	up	Heart	Reactome Gene Sets	Neutrophil degranulation	15040	P06339
R-MMU-6798695	up	Heart	Reactome Gene Sets	Neutrophil degranulation	15170	P29351	180805	TIM_P1908_122	4481.62	1	Naive	0.963023	0h
R-MMU-6798695	up	Heart	Reactome Gene Sets	Neutrophil degranulation	15170	P29351	180805	TIM_P1908_123	302.693	1	Naive	-2.92507	0h
R-MMU-6798695	up	Heart	Reactome Gene Sets	Neutrophil degranulation	15170	P29351	180805	TIM_P1908_124	2184.73	1	Naive	-0.0735423	0h
R-MMU-6798695	up	Heart	Reactome Gene Sets	Neutrophil degranulation	15170	P29351	180805	TIM_P1908_126	4464.92	1	Naive	0.957636	0h
R-MMU-6798695	up	Heart	Reactome Gene Sets	Neutrophil degranulation	15170	P29351	180805	TIM_P1908_127	4853.25	1	Naive	1.07795	0h
R-MMU-6798695	up	Heart	Reactome Gene Sets	Neutrophil degranulation	15170	P29351	180805	TIM_P1908_129	2327.52	1	Inf_6h	0.0177949	6h
R-MMU-6798695	up	Heart	Reactome Gene Sets	Neutrophil degranulation	15170	P29351	180805	TIM_P1908_130	3647.04	1	Inf_6h	0.665728	6h
R-MMU-6798695	up	Heart	Reactome Gene Sets	Neutrophil degranulation	15170	P29351	180805	TIM_P1908_131	524.115	1	Inf_6h	-2.13304	6h
R-MMU-6798695	up	Heart	Reactome Gene Sets	Neutrophil degranulation	15170	P29351	180805	TIM_P1908_133	3369.04	1	Inf_6h	0.551341	6h
R-MMU-6798695	up	Heart	Reactome Gene Sets	Neutrophil degranulation	15170	P29351	180805	TIM_P1908_134	2945.61	1	Inf_6h	0.35757	6h
R-MMU-6798695	up	Heart	Reactome Gene Sets	Neutrophil degranulation	15170	P29351	180805	TIM_P1908_135	1.27876e+06	0	Inf_6h	9.11953	6h
R-MMU-6798695	up	Heart	Reactome Gene Sets	Neutrophil degranulation	15170	P29351	180805	TIM_P1908_139	441471	0	Inf_12h	7.58518	12h
R-MMU-6798695	up	Heart	Reactome Gene Sets	Neutrophil degranulation	15170	P29351	180805	TIM_P1908_140	2.11244e+06	0	Inf_12h	9.84369	12h
R-MMU-6798695	up	Heart	Reactome Gene Sets	Neutrophil degranulation	15170	P29351	180805	TIM_P1908_141	66014.3	0	Inf_12h	4.84371	12h
R-MMU-6798695	up	Heart	Reactome Gene Sets	Neutrophil degranulation	15170	P29351	180805	TIM_P1908_143	88455.9	0	Inf_12h	5.26589	12h
R-MMU-6798695	up	Heart	Reactome Gene Sets	Neutrophil degranulation	15170	P29351	180805	TIM_P1908_144	133524	0	Inf_12h	5.85996	12h
R-MMU-6798695	up	Heart	Reactome Gene Sets	Neutrophil degranulation	15170	P29351	180805	TIM_P1908_145	1.60775e+06	0	Inf_12h	9.44982	12h
R-MMU-6798695	up	Heart	Reactome Gene Sets	Neutrophil degranulation	15170	P29351	180805	TIM_P1908_147	76465.5	0	Inf_18h	5.05574	18h
R-MMU-6798695	up	Heart	Reactome Gene Sets	Neutrophil degranulation	15170	P29351	180805	TIM_P1908_148	1618.44	1	Inf_18h	-0.506395	18h
R-MMU-6798695	up	Heart	Reactome Gene Sets	Neutrophil degranulation	15170	P29351	180805	TIM_P1908_149	113418	0	Inf_18h	5.62451	18h
R-MMU-6798695	up	Heart	Reactome Gene Sets	Neutrophil degranulation	15170	P29351	180805	TIM_P1908_151	2236.94	1	Inf_18h	-0.0394736	18h
R-MMU-6798695	up	Heart	Reactome Gene Sets	Neutrophil degranulation	15170	P29351	180805	TIM_P1908_152	303488	0	Inf_18h	7.0445	18h
R-MMU-6798695	up	Heart	Reactome Gene Sets	Neutrophil degranulation	15170	P29351	180805	TIM_P1908_153	313882	0	Inf_18h	7.09308	18h
R-MMU-6798695	up	Heart	Reactome Gene Sets	Neutrophil degranulation	15369	O70252	180805	TIM_P1908_122	7452.62	1	Naive	-0.0151041	0h
R-MMU-6798695	up	Heart	Reactome Gene Sets	Neutrophil degranulation	15369	O70252	180805	TIM_P1908_123	5783.33	1	Naive	-0.380952	0h
R-MMU-6798695	up	Heart	Reactome Gene Sets	Neutrophil degranulation	15369	O70252	180805	TIM_P1908_124	9062.29	1	Naive	0.267023	0h
R-MMU-6798695	up	Heart	Reactome Gene Sets	Neutrophil degranulation	15369	O70252	180805	TIM_P1908_126	5973.11	1	Naive	-0.334372	0h
R-MMU-6798695	up	Heart	Reactome Gene Sets	Neutrophil degranulation	15369	O70252	180805	TIM_P1908_127	10383.8	1	Naive	0.463405	0h
R-MMU-6798695	up	Heart	Reactome Gene Sets	Neutrophil degranulation	15369	O70252	180805	TIM_P1908_129	46138.7	0	Inf_6h	2.61505	6h
R-MMU-6798695	up	Heart	Reactome Gene Sets	Neutrophil degranulation	15369	O70252	180805	TIM_P1908_130	92353.5	0	Inf_6h	3.61624	6h
R-MMU-6798695	up	Heart	Reactome Gene Sets	Neutrophil degranulation	15369	O70252	180805	TIM_P1908_131	9998.52	1	Inf_6h	0.408862	6h
R-MMU-6798695	up	Heart	Reactome Gene Sets	Neutrophil degranulation	15369	O70252	180805	TIM_P1908_133	5131.93	1	Inf_6h	-0.55335	6h
R-MMU-6798695	up	Heart	Reactome Gene Sets	Neutrophil degranulation	15369	O70252	180805	TIM_P1908_134	219777	0	Inf_6h	4.86704	6h
R-MMU-6798695	up	Heart	Reactome Gene Sets	Neutrophil degranulation	15369	O70252	180805	TIM_P1908_135	476127	0	Inf_6h	5.98235	6h
R-MMU-6798695	up	Heart	Reactome Gene Sets	Neutrophil degranulation	15369	O70252	180805	TIM_P1908_139	313912	0	Inf_12h	5.38136	12h
R-MMU-6798695	up	Heart	Reactome Gene Sets	Neutrophil degranulation	15369	O70252	180805	TIM_P1908_140	212533	0	Inf_12h	4.81869	12h
R-MMU-6798695	up	Heart	Reactome Gene Sets	Neutrophil degranulation	15369	O70252	180805	TIM_P1908_141	81037.1	0	Inf_12h	3.42766	12h
R-MMU-6798695	up	Heart	Reactome Gene Sets	Neutrophil degranulation	15369	O70252	180805	TIM_P1908_143	137110	0	Inf_12h	4.18633	12h
R-MMU-6798695	up	Heart	Reactome Gene Sets	Neutrophil degranulation	15369	O70252	180805	TIM_P1908_144	323531	0	Inf_12h	5.42491	12h
R-MMU-6798695	up	Heart	Reactome Gene Sets	Neutrophil degranulation	15369	O70252	180805	TIM_P1908_145	11482.9	1	Inf_12h	0.608558	12h
R-MMU-6798695	up	Heart	Reactome Gene Sets	Neutrophil degranulation	15369	O70252	180805	TIM_P1908_147	3046.15	1	Inf_18h	-1.30587	18h
R-MMU-6798695	up	Heart	Reactome Gene Sets	Neutrophil degranulation	15369	O70252	180805	TIM_P1908_148	10841.3	1	Inf_18h	0.525611	18h
R-MMU-6798695	up	Heart	Reactome Gene Sets	Neutrophil degranulation	15369	O70252	180805	TIM_P1908_149	113767	0	Inf_18h	3.91709	18h
R-MMU-6798695	up	Heart	Reactome Gene Sets	Neutrophil degranulation	15369	O70252	180805	TIM_P1908_151	168814	0	Inf_18h	4.48644	18h
R-MMU-6798695	up	Heart	Reactome Gene Sets	Neutrophil degranulation	15369	O70252	180805	TIM_P1908_152	405459	0	Inf_18h	5.75056	18h
R-MMU-6798695	up	Heart	Reactome Gene Sets	Neutrophil degranulation	15369	O70252	180805	TIM_P1908_153	181489	0	Inf_18h	4.59088	18h
R-MMU-6798695	up	Heart	Reactome Gene Sets	Neutrophil degranulation	15439	Q61646	180805	TIM_P1908_122	46725.5	0	Naive	1.89305	0h
R-MMU-6798695	up	Heart	Reactome Gene Sets	Neutrophil degranulation	15439	Q61646	180805	TIM_P1908_123	4517.62	1	Naive	-1.47753	0h
R-MMU-6798695	up	Heart	Reactome Gene Sets	Neutrophil degranulation	15439	Q61646	180805	TIM_P1908_124	122775	0	Naive	3.28677	0h
R-MMU-6798695	up	Heart	Reactome Gene Sets	Neutrophil degranulation	15439	Q61646	180805	TIM_P1908_126	2601.66	1	Naive	-2.27366	0h
R-MMU-6798695	up	Heart	Reactome Gene Sets	Neutrophil degranulation	15439	Q61646	180805	TIM_P1908_127	4673.38	1	Naive	-1.42863	0h
R-MMU-6798695	up	Heart	Reactome Gene Sets	Neutrophil degranulation	15439	Q61646	180805	TIM_P1908_129	2.39241e+07	0	Inf_6h	10.8931	6h
R-MMU-6798695	up	Heart	Reactome Gene Sets	Neutrophil degranulation	15439	Q61646	180805	TIM_P1908_130	5.02512e+07	0	Inf_6h	11.9638	6h
R-MMU-6798695	up	Heart	Reactome Gene Sets	Neutrophil degranulation	15439	Q61646	180805	TIM_P1908_131	7.78585e+06	0	Inf_6h	9.27354	6h
R-MMU-6798695	up	Heart	Reactome Gene Sets	Neutrophil degranulation	15439	Q61646	180805	TIM_P1908_133	4.14592e+07	0	Inf_6h	11.6863	6h
R-MMU-6798695	up	Heart	Reactome Gene Sets	Neutrophil degranulation	15439	Q61646	180805	TIM_P1908_134	3.95357e+07	0	Inf_6h	11.6178	6h
R-MMU-6798695	up	Heart	Reactome Gene Sets	Neutrophil degranulation	15439	Q61646	180805	TIM_P1908_135	6.94392e+07	0	Inf_6h	12.4304	6h
R-MMU-6798695	up	Heart	Reactome Gene Sets	Neutrophil degranulation	15439	Q61646	180805	TIM_P1908_139	4.0004e+08	0	Inf_12h	14.9567	12h
R-MMU-6798695	up	Heart	Reactome Gene Sets	Neutrophil degranulation	15439	Q61646	180805	TIM_P1908_140	3.50101e+08	0	Inf_12h	14.7643	12h
R-MMU-6798695	up	Heart	Reactome Gene Sets	Neutrophil degranulation	15439	Q61646	180805	TIM_P1908_141	3.14769e+08	0	Inf_12h	14.6108	12h
R-MMU-6798695	up	Heart	Reactome Gene Sets	Neutrophil degranulation	15439	Q61646	180805	TIM_P1908_143	4.50031e+08	0	Inf_12h	15.1266	12h
R-MMU-6798695	up	Heart	Reactome Gene Sets	Neutrophil degranulation	15439	Q61646	180805	TIM_P1908_144	3.16894e+08	0	Inf_12h	14.6205	12h
R-MMU-6798695	up	Heart	Reactome Gene Sets	Neutrophil degranulation	15439	Q61646	180805	TIM_P1908_145	4.20566e+08	0	Inf_12h	15.0289	12h
R-MMU-6798695	up	Heart	Reactome Gene Sets	Neutrophil degranulation	15439	Q61646	180805	TIM_P1908_147	5.78799e+08	0	Inf_18h	15.4896	18h
R-MMU-6798695	up	Heart	Reactome Gene Sets	Neutrophil degranulation	15439	Q61646	180805	TIM_P1908_148	5.92196e+08	0	Inf_18h	15.5226	18h
R-MMU-6798695	up	Heart	Reactome Gene Sets	Neutrophil degranulation	15439	Q61646	180805	TIM_P1908_149	5.59973e+08	0	Inf_18h	15.4419	18h
R-MMU-6798695	up	Heart	Reactome Gene Sets	Neutrophil degranulation	15439	Q61646	180805	TIM_P1908_151	1.08987e+09	0	Inf_18h	16.4026	18h
R-MMU-6798695	up	Heart	Reactome Gene Sets	Neutrophil degranulation	15439	Q61646	180805	TIM_P1908_152	4.54447e+08	0	Inf_18h	15.1407	18h
R-MMU-6798695	up	Heart	Reactome Gene Sets	Neutrophil degranulation	15439	Q61646	180805	TIM_P1908_153	6.63453e+08	0	Inf_18h	15.6865	18h
R-MMU-6798695	up	Heart	Reactome Gene Sets	Neutrophil degranulation	15481	P63017	180805	TIM_P1908_122	1.26537e+09	0	Naive	0.222898	0h
R-MMU-6798695	up	Heart	Reactome Gene Sets	Neutrophil degranulation	15481	P63017	180805	TIM_P1908_123	1.3369e+09	0	Naive	0.302236	0h
R-MMU-6798695	up	Heart	Reactome Gene Sets	Neutrophil degranulation	15481	P63017	180805	TIM_P1908_124	9.45592e+08	0	Naive	-0.197367	0h
R-MMU-6798695	up	Heart	Reactome Gene Sets	Neutrophil degranulation	15481	P63017	180805	TIM_P1908_126	9.95685e+08	0	Naive	-0.122896	0h
R-MMU-6798695	up	Heart	Reactome Gene Sets	Neutrophil degranulation	15481	P63017	180805	TIM_P1908_127	9.40686e+08	0	Naive	-0.204872	0h
R-MMU-6798695	up	Heart	Reactome Gene Sets	Neutrophil degranulation	15481	P63017	180805	TIM_P1908_129	1.14447e+09	0	Inf_6h	0.0780275	6h
R-MMU-6798695	up	Heart	Reactome Gene Sets	Neutrophil degranulation	15481	P63017	180805	TIM_P1908_130	1.04557e+09	0	Inf_6h	-0.0523691	6h
R-MMU-6798695	up	Heart	Reactome Gene Sets	Neutrophil degranulation	15481	P63017	180805	TIM_P1908_131	9.07767e+08	0	Inf_6h	-0.256264	6h
R-MMU-6798695	up	Heart	Reactome Gene Sets	Neutrophil degranulation	15481	P63017	180805	TIM_P1908_133	1.27908e+09	0	Inf_6h	0.238452	6h
R-MMU-6798695	up	Heart	Reactome Gene Sets	Neutrophil degranulation	15481	P63017	180805	TIM_P1908_134	1.09083e+09	0	Inf_6h	0.00876428	6h
R-MMU-6798695	up	Heart	Reactome Gene Sets	Neutrophil degranulation	15481	P63017	180805	TIM_P1908_135	1.40124e+09	0	Inf_6h	0.370045	6h
R-MMU-6798695	up	Heart	Reactome Gene Sets	Neutrophil degranulation	15481	P63017	180805	TIM_P1908_139	1.02185e+09	0	Inf_12h	-0.0854759	12h
R-MMU-6798695	up	Heart	Reactome Gene Sets	Neutrophil degranulation	15481	P63017	180805	TIM_P1908_140	1.12846e+09	0	Inf_12h	0.0576955	12h
R-MMU-6798695	up	Heart	Reactome Gene Sets	Neutrophil degranulation	15481	P63017	180805	TIM_P1908_141	1.02426e+09	0	Inf_12h	-0.082072	12h
R-MMU-6798695	up	Heart	Reactome Gene Sets	Neutrophil degranulation	15481	P63017	180805	TIM_P1908_143	1.08338e+09	0	Inf_12h	-0.00111184	12h
R-MMU-6798695	up	Heart	Reactome Gene Sets	Neutrophil degranulation	15481	P63017	180805	TIM_P1908_144	1.11291e+09	0	Inf_12h	0.0376827	12h
R-MMU-6798695	up	Heart	Reactome Gene Sets	Neutrophil degranulation	15481	P63017	180805	TIM_P1908_145	9.42301e+08	0	Inf_12h	-0.202398	12h
R-MMU-6798695	up	Heart	Reactome Gene Sets	Neutrophil degranulation	15481	P63017	180805	TIM_P1908_147	1.03096e+09	0	Inf_18h	-0.0726652	18h
R-MMU-6798695	up	Heart	Reactome Gene Sets	Neutrophil degranulation	15481	P63017	180805	TIM_P1908_148	1.16383e+09	0	Inf_18h	0.102226	18h
R-MMU-6798695	up	Heart	Reactome Gene Sets	Neutrophil degranulation	15481	P63017	180805	TIM_P1908_149	1.22354e+09	0	Inf_18h	0.174401	18h
R-MMU-6798695	up	Heart	Reactome Gene Sets	Neutrophil degranulation	15481	P63017	180805	TIM_P1908_151	9.43159e+08	0	Inf_18h	-0.201084	18h
R-MMU-6798695	up	Heart	Reactome Gene Sets	Neutrophil degranulation	15481	P63017	180805	TIM_P1908_152	1.07592e+09	0	Inf_18h	-0.0110903	18h
R-MMU-6798695	up	Heart	Reactome Gene Sets	Neutrophil degranulation	15481	P63017	180805	TIM_P1908_153	1.04762e+09	0	Inf_18h	-0.0495364	18h
R-MMU-6798695	up	Heart	Reactome Gene Sets	Neutrophil degranulation	15511	P17879
R-MMU-6798695	up	Heart	Reactome Gene Sets	Neutrophil degranulation	15516	P11499	180805	TIM_P1908_122	5.01869e+07	0	Naive	0.334498	0h
R-MMU-6798695	up	Heart	Reactome Gene Sets	Neutrophil degranulation	15516	P11499	180805	TIM_P1908_123	6.85964e+07	0	Naive	0.78532	0h
R-MMU-6798695	up	Heart	Reactome Gene Sets	Neutrophil degranulation	15516	P11499	180805	TIM_P1908_124	3.71268e+07	0	Naive	-0.100351	0h
R-MMU-6798695	up	Heart	Reactome Gene Sets	Neutrophil degranulation	15516	P11499	180805	TIM_P1908_126	3.76643e+07	0	Naive	-0.0796131	0h
R-MMU-6798695	up	Heart	Reactome Gene Sets	Neutrophil degranulation	15516	P11499	180805	TIM_P1908_127	2.07478e+07	0	Naive	-0.939854	0h
R-MMU-6798695	up	Heart	Reactome Gene Sets	Neutrophil degranulation	15516	P11499	180805	TIM_P1908_129	8.199e+07	0	Inf_6h	1.04264	6h
R-MMU-6798695	up	Heart	Reactome Gene Sets	Neutrophil degranulation	15516	P11499	180805	TIM_P1908_130	5.69923e+07	0	Inf_6h	0.517955	6h
R-MMU-6798695	up	Heart	Reactome Gene Sets	Neutrophil degranulation	15516	P11499	180805	TIM_P1908_131	3.41088e+07	0	Inf_6h	-0.222668	6h
R-MMU-6798695	up	Heart	Reactome Gene Sets	Neutrophil degranulation	15516	P11499	180805	TIM_P1908_133	8.8845e+07	0	Inf_6h	1.15848	6h
R-MMU-6798695	up	Heart	Reactome Gene Sets	Neutrophil degranulation	15516	P11499	180805	TIM_P1908_134	1.303e+08	0	Inf_6h	1.71095	6h
R-MMU-6798695	up	Heart	Reactome Gene Sets	Neutrophil degranulation	15516	P11499	180805	TIM_P1908_135	3.30607e+08	0	Inf_6h	3.05423	6h
R-MMU-6798695	up	Heart	Reactome Gene Sets	Neutrophil degranulation	15516	P11499	180805	TIM_P1908_139	1.80316e+08	0	Inf_12h	2.17965	12h
R-MMU-6798695	up	Heart	Reactome Gene Sets	Neutrophil degranulation	15516	P11499	180805	TIM_P1908_140	2.95227e+08	0	Inf_12h	2.89094	12h
R-MMU-6798695	up	Heart	Reactome Gene Sets	Neutrophil degranulation	15516	P11499	180805	TIM_P1908_141	1.24034e+08	0	Inf_12h	1.63985	12h
R-MMU-6798695	up	Heart	Reactome Gene Sets	Neutrophil degranulation	15516	P11499	180805	TIM_P1908_143	1.4965e+08	0	Inf_12h	1.91071	12h
R-MMU-6798695	up	Heart	Reactome Gene Sets	Neutrophil degranulation	15516	P11499	180805	TIM_P1908_144	3.0367e+08	0	Inf_12h	2.93162	12h
R-MMU-6798695	up	Heart	Reactome Gene Sets	Neutrophil degranulation	15516	P11499	180805	TIM_P1908_145	2.71241e+08	0	Inf_12h	2.76869	12h
R-MMU-6798695	up	Heart	Reactome Gene Sets	Neutrophil degranulation	15516	P11499	180805	TIM_P1908_147	1.70651e+08	0	Inf_18h	2.10017	18h
R-MMU-6798695	up	Heart	Reactome Gene Sets	Neutrophil degranulation	15516	P11499	180805	TIM_P1908_148	5.66649e+07	0	Inf_18h	0.509642	18h
R-MMU-6798695	up	Heart	Reactome Gene Sets	Neutrophil degranulation	15516	P11499	180805	TIM_P1908_149	1.04695e+08	0	Inf_18h	1.39531	18h
R-MMU-6798695	up	Heart	Reactome Gene Sets	Neutrophil degranulation	15516	P11499	180805	TIM_P1908_151	3.17619e+07	0	Inf_18h	-0.325513	18h
R-MMU-6798695	up	Heart	Reactome Gene Sets	Neutrophil degranulation	15516	P11499	180805	TIM_P1908_152	1.48385e+08	0	Inf_18h	1.89846	18h
R-MMU-6798695	up	Heart	Reactome Gene Sets	Neutrophil degranulation	15516	P11499	180805	TIM_P1908_153	2.19346e+08	0	Inf_18h	2.46232	18h
R-MMU-6798695	up	Heart	Reactome Gene Sets	Neutrophil degranulation	15519	P07901	180805	TIM_P1908_122	7.82681e+06	0	Naive	0.823187	0h
R-MMU-6798695	up	Heart	Reactome Gene Sets	Neutrophil degranulation	15519	P07901	180805	TIM_P1908_123	1.00659e+07	0	Naive	1.18617	0h
R-MMU-6798695	up	Heart	Reactome Gene Sets	Neutrophil degranulation	15519	P07901	180805	TIM_P1908_124	3.53022e+06	0	Naive	-0.325481	0h
R-MMU-6798695	up	Heart	Reactome Gene Sets	Neutrophil degranulation	15519	P07901	180805	TIM_P1908_126	6.60341e+06	0	Naive	0.577974	0h
R-MMU-6798695	up	Heart	Reactome Gene Sets	Neutrophil degranulation	15519	P07901	180805	TIM_P1908_127	922350	0	Naive	-2.26185	0h
R-MMU-6798695	up	Heart	Reactome Gene Sets	Neutrophil degranulation	15519	P07901	180805	TIM_P1908_129	9.68214e+06	0	Inf_6h	1.13009	6h
R-MMU-6798695	up	Heart	Reactome Gene Sets	Neutrophil degranulation	15519	P07901	180805	TIM_P1908_130	8.42771e+06	0	Inf_6h	0.929902	6h
R-MMU-6798695	up	Heart	Reactome Gene Sets	Neutrophil degranulation	15519	P07901	180805	TIM_P1908_131	3.75513e+06	0	Inf_6h	-0.236376	6h
R-MMU-6798695	up	Heart	Reactome Gene Sets	Neutrophil degranulation	15519	P07901	180805	TIM_P1908_133	1.68175e+07	0	Inf_6h	1.92665	6h
R-MMU-6798695	up	Heart	Reactome Gene Sets	Neutrophil degranulation	15519	P07901	180805	TIM_P1908_134	2.5102e+07	0	Inf_6h	2.5045	6h
R-MMU-6798695	up	Heart	Reactome Gene Sets	Neutrophil degranulation	15519	P07901	180805	TIM_P1908_135	6.1863e+07	0	Inf_6h	3.80577	6h
R-MMU-6798695	up	Heart	Reactome Gene Sets	Neutrophil degranulation	15519	P07901	180805	TIM_P1908_139	3.64797e+07	0	Inf_12h	3.04379	12h
R-MMU-6798695	up	Heart	Reactome Gene Sets	Neutrophil degranulation	15519	P07901	180805	TIM_P1908_140	5.6248e+07	0	Inf_12h	3.66849	12h
R-MMU-6798695	up	Heart	Reactome Gene Sets	Neutrophil degranulation	15519	P07901	180805	TIM_P1908_141	2.67792e+07	0	Inf_12h	2.5978	12h
R-MMU-6798695	up	Heart	Reactome Gene Sets	Neutrophil degranulation	15519	P07901	180805	TIM_P1908_143	3.27628e+07	0	Inf_12h	2.88875	12h
R-MMU-6798695	up	Heart	Reactome Gene Sets	Neutrophil degranulation	15519	P07901	180805	TIM_P1908_144	5.87354e+07	0	Inf_12h	3.73092	12h
R-MMU-6798695	up	Heart	Reactome Gene Sets	Neutrophil degranulation	15519	P07901	180805	TIM_P1908_145	5.36509e+07	0	Inf_12h	3.60029	12h
R-MMU-6798695	up	Heart	Reactome Gene Sets	Neutrophil degranulation	15519	P07901	180805	TIM_P1908_147	2.99582e+07	0	Inf_18h	2.75964	18h
R-MMU-6798695	up	Heart	Reactome Gene Sets	Neutrophil degranulation	15519	P07901	180805	TIM_P1908_148	4.59312e+06	0	Inf_18h	0.0542365	18h
R-MMU-6798695	up	Heart	Reactome Gene Sets	Neutrophil degranulation	15519	P07901	180805	TIM_P1908_149	2.62364e+07	0	Inf_18h	2.56826	18h
R-MMU-6798695	up	Heart	Reactome Gene Sets	Neutrophil degranulation	15519	P07901	180805	TIM_P1908_151	4.34899e+06	0	Inf_18h	-0.0245559	18h
R-MMU-6798695	up	Heart	Reactome Gene Sets	Neutrophil degranulation	15519	P07901	180805	TIM_P1908_152	2.92772e+07	0	Inf_18h	2.72647	18h
R-MMU-6798695	up	Heart	Reactome Gene Sets	Neutrophil degranulation	15519	P07901	180805	TIM_P1908_153	4.06083e+07	0	Inf_18h	3.19847	18h
R-MMU-6798695	up	Heart	Reactome Gene Sets	Neutrophil degranulation	15926	O88844	180805	TIM_P1908_122	1.24354e+08	0	Naive	0.147965	0h
R-MMU-6798695	up	Heart	Reactome Gene Sets	Neutrophil degranulation	15926	O88844	180805	TIM_P1908_123	1.42547e+08	0	Naive	0.344949	0h
R-MMU-6798695	up	Heart	Reactome Gene Sets	Neutrophil degranulation	15926	O88844	180805	TIM_P1908_124	9.24246e+07	0	Naive	-0.280136	0h
R-MMU-6798695	up	Heart	Reactome Gene Sets	Neutrophil degranulation	15926	O88844	180805	TIM_P1908_126	1.10637e+08	0	Naive	-0.0206564	0h
R-MMU-6798695	up	Heart	Reactome Gene Sets	Neutrophil degranulation	15926	O88844	180805	TIM_P1908_127	9.82386e+07	0	Naive	-0.192122	0h
R-MMU-6798695	up	Heart	Reactome Gene Sets	Neutrophil degranulation	15926	O88844	180805	TIM_P1908_129	1.32781e+08	0	Inf_6h	0.242569	6h
R-MMU-6798695	up	Heart	Reactome Gene Sets	Neutrophil degranulation	15926	O88844	180805	TIM_P1908_130	1.15967e+08	0	Inf_6h	0.047226	6h
R-MMU-6798695	up	Heart	Reactome Gene Sets	Neutrophil degranulation	15926	O88844	180805	TIM_P1908_131	1.03335e+08	0	Inf_6h	-0.11916	6h
R-MMU-6798695	up	Heart	Reactome Gene Sets	Neutrophil degranulation	15926	O88844	180805	TIM_P1908_133	1.5288e+08	0	Inf_6h	0.445915	6h
R-MMU-6798695	up	Heart	Reactome Gene Sets	Neutrophil degranulation	15926	O88844	180805	TIM_P1908_134	1.32605e+08	0	Inf_6h	0.240647	6h
R-MMU-6798695	up	Heart	Reactome Gene Sets	Neutrophil degranulation	15926	O88844	180805	TIM_P1908_135	1.74443e+08	0	Inf_6h	0.636269	6h
R-MMU-6798695	up	Heart	Reactome Gene Sets	Neutrophil degranulation	15926	O88844	180805	TIM_P1908_139	1.40113e+08	0	Inf_12h	0.320107	12h
R-MMU-6798695	up	Heart	Reactome Gene Sets	Neutrophil degranulation	15926	O88844	180805	TIM_P1908_140	1.57341e+08	0	Inf_12h	0.48741	12h
R-MMU-6798695	up	Heart	Reactome Gene Sets	Neutrophil degranulation	15926	O88844	180805	TIM_P1908_141	1.24594e+08	0	Inf_12h	0.150747	12h
R-MMU-6798695	up	Heart	Reactome Gene Sets	Neutrophil degranulation	15926	O88844	180805	TIM_P1908_143	1.38676e+08	0	Inf_12h	0.305235	12h
R-MMU-6798695	up	Heart	Reactome Gene Sets	Neutrophil degranulation	15926	O88844	180805	TIM_P1908_144	1.637e+08	0	Inf_12h	0.544567	12h
R-MMU-6798695	up	Heart	Reactome Gene Sets	Neutrophil degranulation	15926	O88844	180805	TIM_P1908_145	1.38863e+08	0	Inf_12h	0.307178	12h
R-MMU-6798695	up	Heart	Reactome Gene Sets	Neutrophil degranulation	15926	O88844	180805	TIM_P1908_147	1.30118e+08	0	Inf_18h	0.213336	18h
R-MMU-6798695	up	Heart	Reactome Gene Sets	Neutrophil degranulation	15926	O88844	180805	TIM_P1908_148	1.33848e+08	0	Inf_18h	0.254109	18h
R-MMU-6798695	up	Heart	Reactome Gene Sets	Neutrophil degranulation	15926	O88844	180805	TIM_P1908_149	1.49804e+08	0	Inf_18h	0.416595	18h
R-MMU-6798695	up	Heart	Reactome Gene Sets	Neutrophil degranulation	15926	O88844	180805	TIM_P1908_151	1.25912e+08	0	Inf_18h	0.165934	18h
R-MMU-6798695	up	Heart	Reactome Gene Sets	Neutrophil degranulation	15926	O88844	180805	TIM_P1908_152	1.42864e+08	0	Inf_18h	0.348154	18h
R-MMU-6798695	up	Heart	Reactome Gene Sets	Neutrophil degranulation	15926	O88844	180805	TIM_P1908_153	1.38638e+08	0	Inf_18h	0.304839	18h
R-MMU-6798695	up	Heart	Reactome Gene Sets	Neutrophil degranulation	15951	P0DOV2	180805	TIM_P1908_122	87431.6	0	Naive	1.35696	0h
R-MMU-6798695	up	Heart	Reactome Gene Sets	Neutrophil degranulation	15951	P0DOV2	180805	TIM_P1908_123	145652	0	Naive	2.09326	0h
R-MMU-6798695	up	Heart	Reactome Gene Sets	Neutrophil degranulation	15951	P0DOV2	180805	TIM_P1908_124	108693	0	Naive	1.671	0h
R-MMU-6798695	up	Heart	Reactome Gene Sets	Neutrophil degranulation	15951	P0DOV2	180805	TIM_P1908_126	5167.14	1	Naive	-2.72375	0h
R-MMU-6798695	up	Heart	Reactome Gene Sets	Neutrophil degranulation	15951	P0DOV2	180805	TIM_P1908_127	6478.42	1	Naive	-2.39748	0h
R-MMU-6798695	up	Heart	Reactome Gene Sets	Neutrophil degranulation	15951	P0DOV2	180805	TIM_P1908_129	161265	0	Inf_6h	2.24017	6h
R-MMU-6798695	up	Heart	Reactome Gene Sets	Neutrophil degranulation	15951	P0DOV2	180805	TIM_P1908_130	151189	0	Inf_6h	2.14709	6h
R-MMU-6798695	up	Heart	Reactome Gene Sets	Neutrophil degranulation	15951	P0DOV2	180805	TIM_P1908_131	4726.67	1	Inf_6h	-2.85229	6h
R-MMU-6798695	up	Heart	Reactome Gene Sets	Neutrophil degranulation	15951	P0DOV2	180805	TIM_P1908_133	364506	0	Inf_6h	3.41668	6h
R-MMU-6798695	up	Heart	Reactome Gene Sets	Neutrophil degranulation	15951	P0DOV2	180805	TIM_P1908_134	155696	0	Inf_6h	2.18947	6h
R-MMU-6798695	up	Heart	Reactome Gene Sets	Neutrophil degranulation	15951	P0DOV2	180805	TIM_P1908_135	601619	0	Inf_6h	4.13959	6h
R-MMU-6798695	up	Heart	Reactome Gene Sets	Neutrophil degranulation	15951	P0DOV2	180805	TIM_P1908_139	883278	0	Inf_12h	4.69361	12h
R-MMU-6798695	up	Heart	Reactome Gene Sets	Neutrophil degranulation	15951	P0DOV2	180805	TIM_P1908_140	1.37677e+06	0	Inf_12h	5.33395	12h
R-MMU-6798695	up	Heart	Reactome Gene Sets	Neutrophil degranulation	15951	P0DOV2	180805	TIM_P1908_141	794412	0	Inf_12h	4.54063	12h
R-MMU-6798695	up	Heart	Reactome Gene Sets	Neutrophil degranulation	15951	P0DOV2	180805	TIM_P1908_143	816650	0	Inf_12h	4.58046	12h
R-MMU-6798695	up	Heart	Reactome Gene Sets	Neutrophil degranulation	15951	P0DOV2	180805	TIM_P1908_144	831656	0	Inf_12h	4.60673	12h
R-MMU-6798695	up	Heart	Reactome Gene Sets	Neutrophil degranulation	15951	P0DOV2	180805	TIM_P1908_145	1.08503e+06	0	Inf_12h	4.9904	12h
R-MMU-6798695	up	Heart	Reactome Gene Sets	Neutrophil degranulation	15951	P0DOV2	180805	TIM_P1908_147	1.03447e+06	0	Inf_18h	4.92156	18h
R-MMU-6798695	up	Heart	Reactome Gene Sets	Neutrophil degranulation	15951	P0DOV2	180805	TIM_P1908_148	675907	0	Inf_18h	4.30756	18h
R-MMU-6798695	up	Heart	Reactome Gene Sets	Neutrophil degranulation	15951	P0DOV2	180805	TIM_P1908_149	500330	0	Inf_18h	3.87362	18h
R-MMU-6798695	up	Heart	Reactome Gene Sets	Neutrophil degranulation	15951	P0DOV2	180805	TIM_P1908_151	161917	0	Inf_18h	2.24599	18h
R-MMU-6798695	up	Heart	Reactome Gene Sets	Neutrophil degranulation	15951	P0DOV2	180805	TIM_P1908_152	1.20647e+06	0	Inf_18h	5.14346	18h
R-MMU-6798695	up	Heart	Reactome Gene Sets	Neutrophil degranulation	15951	P0DOV2	180805	TIM_P1908_153	1.28581e+06	0	Inf_18h	5.23535	18h
R-MMU-6798695	up	Heart	Reactome Gene Sets	Neutrophil degranulation	16410	P43406
R-MMU-6798695	up	Heart	Reactome Gene Sets	Neutrophil degranulation	16414	P11835
R-MMU-6798695	up	Heart	Reactome Gene Sets	Neutrophil degranulation	16423	Q61735	180805	TIM_P1908_122	239976	0	Naive	1.32928	0h
R-MMU-6798695	up	Heart	Reactome Gene Sets	Neutrophil degranulation	16423	Q61735	180805	TIM_P1908_123	191059	0	Naive	1.00041	0h
R-MMU-6798695	up	Heart	Reactome Gene Sets	Neutrophil degranulation	16423	Q61735	180805	TIM_P1908_124	172366	0	Naive	0.851869	0h
R-MMU-6798695	up	Heart	Reactome Gene Sets	Neutrophil degranulation	16423	Q61735	180805	TIM_P1908_126	3765.49	1	Naive	-4.66463	0h
R-MMU-6798695	up	Heart	Reactome Gene Sets	Neutrophil degranulation	16423	Q61735	180805	TIM_P1908_127	266970	0	Naive	1.48307	0h
R-MMU-6798695	up	Heart	Reactome Gene Sets	Neutrophil degranulation	16423	Q61735	180805	TIM_P1908_129	220889	0	Inf_6h	1.20971	6h
R-MMU-6798695	up	Heart	Reactome Gene Sets	Neutrophil degranulation	16423	Q61735	180805	TIM_P1908_130	98025.8	0	Inf_6h	0.0376243	6h
R-MMU-6798695	up	Heart	Reactome Gene Sets	Neutrophil degranulation	16423	Q61735	180805	TIM_P1908_131	226177	0	Inf_6h	1.24384	6h
R-MMU-6798695	up	Heart	Reactome Gene Sets	Neutrophil degranulation	16423	Q61735	180805	TIM_P1908_133	241097	0	Inf_6h	1.336	6h
R-MMU-6798695	up	Heart	Reactome Gene Sets	Neutrophil degranulation	16423	Q61735	180805	TIM_P1908_134	222218	0	Inf_6h	1.21837	6h
R-MMU-6798695	up	Heart	Reactome Gene Sets	Neutrophil degranulation	16423	Q61735	180805	TIM_P1908_135	238034	0	Inf_6h	1.31756	6h
R-MMU-6798695	up	Heart	Reactome Gene Sets	Neutrophil degranulation	16423	Q61735	180805	TIM_P1908_139	323876	0	Inf_12h	1.76183	12h
R-MMU-6798695	up	Heart	Reactome Gene Sets	Neutrophil degranulation	16423	Q61735	180805	TIM_P1908_140	197620	0	Inf_12h	1.04912	12h
R-MMU-6798695	up	Heart	Reactome Gene Sets	Neutrophil degranulation	16423	Q61735	180805	TIM_P1908_141	271996	0	Inf_12h	1.50998	12h
R-MMU-6798695	up	Heart	Reactome Gene Sets	Neutrophil degranulation	16423	Q61735	180805	TIM_P1908_143	312630	0	Inf_12h	1.71085	12h
R-MMU-6798695	up	Heart	Reactome Gene Sets	Neutrophil degranulation	16423	Q61735	180805	TIM_P1908_144	126705	0	Inf_12h	0.407865	12h
R-MMU-6798695	up	Heart	Reactome Gene Sets	Neutrophil degranulation	16423	Q61735	180805	TIM_P1908_145	369916	0	Inf_12h	1.95359	12h
R-MMU-6798695	up	Heart	Reactome Gene Sets	Neutrophil degranulation	16423	Q61735	180805	TIM_P1908_147	237181	0	Inf_18h	1.31238	18h
R-MMU-6798695	up	Heart	Reactome Gene Sets	Neutrophil degranulation	16423	Q61735	180805	TIM_P1908_148	6415.36	1	Inf_18h	-3.89594	18h
R-MMU-6798695	up	Heart	Reactome Gene Sets	Neutrophil degranulation	16423	Q61735	180805	TIM_P1908_149	98621.7	0	Inf_18h	0.0463679	18h
R-MMU-6798695	up	Heart	Reactome Gene Sets	Neutrophil degranulation	16423	Q61735	180805	TIM_P1908_151	189531	0	Inf_18h	0.988826	18h
R-MMU-6798695	up	Heart	Reactome Gene Sets	Neutrophil degranulation	16423	Q61735	180805	TIM_P1908_152	228073	0	Inf_18h	1.25589	18h
R-MMU-6798695	up	Heart	Reactome Gene Sets	Neutrophil degranulation	16423	Q61735	180805	TIM_P1908_153	197651	0	Inf_18h	1.04935	18h
R-MMU-6798695	up	Heart	Reactome Gene Sets	Neutrophil degranulation	16784	P17047	180805	TIM_P1908_122	1.6751e+06	0	Naive	0.376027	0h
R-MMU-6798695	up	Heart	Reactome Gene Sets	Neutrophil degranulation	16784	P17047	180805	TIM_P1908_123	2.30656e+06	0	Naive	0.837517	0h
R-MMU-6798695	up	Heart	Reactome Gene Sets	Neutrophil degranulation	16784	P17047	180805	TIM_P1908_124	480351	0	Naive	-1.42606	0h
R-MMU-6798695	up	Heart	Reactome Gene Sets	Neutrophil degranulation	16784	P17047	180805	TIM_P1908_126	1.47059e+06	0	Naive	0.188176	0h
R-MMU-6798695	up	Heart	Reactome Gene Sets	Neutrophil degranulation	16784	P17047	180805	TIM_P1908_127	1.31273e+06	0	Naive	0.0243437	0h
R-MMU-6798695	up	Heart	Reactome Gene Sets	Neutrophil degranulation	16784	P17047	180805	TIM_P1908_129	825265	0	Inf_6h	-0.645294	6h
R-MMU-6798695	up	Heart	Reactome Gene Sets	Neutrophil degranulation	16784	P17047	180805	TIM_P1908_130	594879	0	Inf_6h	-1.11755	6h
R-MMU-6798695	up	Heart	Reactome Gene Sets	Neutrophil degranulation	16784	P17047	180805	TIM_P1908_131	1.50659e+06	0	Inf_6h	0.223066	6h
R-MMU-6798695	up	Heart	Reactome Gene Sets	Neutrophil degranulation	16784	P17047	180805	TIM_P1908_133	2.82298e+06	0	Inf_6h	1.129	6h
R-MMU-6798695	up	Heart	Reactome Gene Sets	Neutrophil degranulation	16784	P17047	180805	TIM_P1908_134	1.97051e+06	0	Inf_6h	0.610345	6h
R-MMU-6798695	up	Heart	Reactome Gene Sets	Neutrophil degranulation	16784	P17047	180805	TIM_P1908_135	3.96061e+06	0	Inf_6h	1.6175	6h
R-MMU-6798695	up	Heart	Reactome Gene Sets	Neutrophil degranulation	16784	P17047	180805	TIM_P1908_139	3.05725e+06	0	Inf_12h	1.24401	12h
R-MMU-6798695	up	Heart	Reactome Gene Sets	Neutrophil degranulation	16784	P17047	180805	TIM_P1908_140	3.42357e+06	0	Inf_12h	1.40728	12h
R-MMU-6798695	up	Heart	Reactome Gene Sets	Neutrophil degranulation	16784	P17047	180805	TIM_P1908_141	2.90942e+06	0	Inf_12h	1.17251	12h
R-MMU-6798695	up	Heart	Reactome Gene Sets	Neutrophil degranulation	16784	P17047	180805	TIM_P1908_143	3.26843e+06	0	Inf_12h	1.34037	12h
R-MMU-6798695	up	Heart	Reactome Gene Sets	Neutrophil degranulation	16784	P17047	180805	TIM_P1908_144	3.53838e+06	0	Inf_12h	1.45487	12h
R-MMU-6798695	up	Heart	Reactome Gene Sets	Neutrophil degranulation	16784	P17047	180805	TIM_P1908_145	3.5583e+06	0	Inf_12h	1.46297	12h
R-MMU-6798695	up	Heart	Reactome Gene Sets	Neutrophil degranulation	16784	P17047	180805	TIM_P1908_147	1.59748e+06	0	Inf_18h	0.307574	18h
R-MMU-6798695	up	Heart	Reactome Gene Sets	Neutrophil degranulation	16784	P17047	180805	TIM_P1908_148	1.23184e+06	0	Inf_18h	-0.0674147	18h
R-MMU-6798695	up	Heart	Reactome Gene Sets	Neutrophil degranulation	16784	P17047	180805	TIM_P1908_149	1.65196e+06	0	Inf_18h	0.355952	18h
R-MMU-6798695	up	Heart	Reactome Gene Sets	Neutrophil degranulation	16784	P17047	180805	TIM_P1908_151	1.65334e+06	0	Inf_18h	0.357158	18h
R-MMU-6798695	up	Heart	Reactome Gene Sets	Neutrophil degranulation	16784	P17047	180805	TIM_P1908_152	1.8323e+06	0	Inf_18h	0.505434	18h
R-MMU-6798695	up	Heart	Reactome Gene Sets	Neutrophil degranulation	16784	P17047	180805	TIM_P1908_153	3.25285e+06	0	Inf_18h	1.33348	18h
R-MMU-6798695	up	Heart	Reactome Gene Sets	Neutrophil degranulation	16819	P11672	180805	TIM_P1908_122	167122	0	Naive	1.62166	0h
R-MMU-6798695	up	Heart	Reactome Gene Sets	Neutrophil degranulation	16819	P11672	180805	TIM_P1908_123	150700	0	Naive	1.47243	0h
R-MMU-6798695	up	Heart	Reactome Gene Sets	Neutrophil degranulation	16819	P11672	180805	TIM_P1908_124	20901.1	1	Naive	-1.3776	0h
R-MMU-6798695	up	Heart	Reactome Gene Sets	Neutrophil degranulation	16819	P11672	180805	TIM_P1908_126	18167.5	1	Naive	-1.57981	0h
R-MMU-6798695	up	Heart	Reactome Gene Sets	Neutrophil degranulation	16819	P11672	180805	TIM_P1908_127	49399.1	0	Naive	-0.136685	0h
R-MMU-6798695	up	Heart	Reactome Gene Sets	Neutrophil degranulation	16819	P11672	180805	TIM_P1908_129	423563	0	Inf_6h	2.96333	6h
R-MMU-6798695	up	Heart	Reactome Gene Sets	Neutrophil degranulation	16819	P11672	180805	TIM_P1908_130	907438	0	Inf_6h	4.06256	6h
R-MMU-6798695	up	Heart	Reactome Gene Sets	Neutrophil degranulation	16819	P11672	180805	TIM_P1908_131	49322.5	0	Inf_6h	-0.138925	6h
R-MMU-6798695	up	Heart	Reactome Gene Sets	Neutrophil degranulation	16819	P11672	180805	TIM_P1908_133	2.45337e+06	0	Inf_6h	5.49745	6h
R-MMU-6798695	up	Heart	Reactome Gene Sets	Neutrophil degranulation	16819	P11672	180805	TIM_P1908_134	2.07968e+06	0	Inf_6h	5.25905	6h
R-MMU-6798695	up	Heart	Reactome Gene Sets	Neutrophil degranulation	16819	P11672	180805	TIM_P1908_135	6.97819e+06	0	Inf_6h	7.00554	6h
R-MMU-6798695	up	Heart	Reactome Gene Sets	Neutrophil degranulation	16819	P11672	180805	TIM_P1908_139	2.35795e+07	0	Inf_12h	8.76215	12h
R-MMU-6798695	up	Heart	Reactome Gene Sets	Neutrophil degranulation	16819	P11672	180805	TIM_P1908_140	2.79141e+07	0	Inf_12h	9.00561	12h
R-MMU-6798695	up	Heart	Reactome Gene Sets	Neutrophil degranulation	16819	P11672	180805	TIM_P1908_141	7.55309e+06	0	Inf_12h	7.11975	12h
R-MMU-6798695	up	Heart	Reactome Gene Sets	Neutrophil degranulation	16819	P11672	180805	TIM_P1908_143	2.15732e+07	0	Inf_12h	8.63385	12h
R-MMU-6798695	up	Heart	Reactome Gene Sets	Neutrophil degranulation	16819	P11672	180805	TIM_P1908_144	1.73749e+07	0	Inf_12h	8.32162	12h
R-MMU-6798695	up	Heart	Reactome Gene Sets	Neutrophil degranulation	16819	P11672	180805	TIM_P1908_145	1.9442e+07	0	Inf_12h	8.48379	12h
R-MMU-6798695	up	Heart	Reactome Gene Sets	Neutrophil degranulation	16819	P11672	180805	TIM_P1908_147	6.81994e+06	0	Inf_18h	6.97245	18h
R-MMU-6798695	up	Heart	Reactome Gene Sets	Neutrophil degranulation	16819	P11672	180805	TIM_P1908_148	1.09302e+07	0	Inf_18h	7.65293	18h
R-MMU-6798695	up	Heart	Reactome Gene Sets	Neutrophil degranulation	16819	P11672	180805	TIM_P1908_149	2.51212e+06	0	Inf_18h	5.53159	18h
R-MMU-6798695	up	Heart	Reactome Gene Sets	Neutrophil degranulation	16819	P11672	180805	TIM_P1908_151	3.3531e+06	0	Inf_18h	5.94818	18h
R-MMU-6798695	up	Heart	Reactome Gene Sets	Neutrophil degranulation	16819	P11672	180805	TIM_P1908_152	3.87302e+07	0	Inf_18h	9.47807	18h
R-MMU-6798695	up	Heart	Reactome Gene Sets	Neutrophil degranulation	16819	P11672	180805	TIM_P1908_153	2.92272e+06	0	Inf_18h	5.75	18h
R-MMU-6798695	up	Heart	Reactome Gene Sets	Neutrophil degranulation	16993	P24527	180805	TIM_P1908_122	1.12635e+08	0	Naive	0.139449	0h
R-MMU-6798695	up	Heart	Reactome Gene Sets	Neutrophil degranulation	16993	P24527	180805	TIM_P1908_123	1.19597e+08	0	Naive	0.225967	0h
R-MMU-6798695	up	Heart	Reactome Gene Sets	Neutrophil degranulation	16993	P24527	180805	TIM_P1908_124	9.5069e+07	0	Naive	-0.105162	0h
R-MMU-6798695	up	Heart	Reactome Gene Sets	Neutrophil degranulation	16993	P24527	180805	TIM_P1908_126	9.24293e+07	0	Naive	-0.145786	0h
R-MMU-6798695	up	Heart	Reactome Gene Sets	Neutrophil degranulation	16993	P24527	180805	TIM_P1908_127	9.44577e+07	0	Naive	-0.114468	0h
R-MMU-6798695	up	Heart	Reactome Gene Sets	Neutrophil degranulation	16993	P24527	180805	TIM_P1908_129	1.09049e+08	0	Inf_6h	0.0927634	6h
R-MMU-6798695	up	Heart	Reactome Gene Sets	Neutrophil degranulation	16993	P24527	180805	TIM_P1908_130	9.71584e+07	0	Inf_6h	-0.0737985	6h
R-MMU-6798695	up	Heart	Reactome Gene Sets	Neutrophil degranulation	16993	P24527	180805	TIM_P1908_131	8.73902e+07	0	Inf_6h	-0.226665	6h
R-MMU-6798695	up	Heart	Reactome Gene Sets	Neutrophil degranulation	16993	P24527	180805	TIM_P1908_133	1.23151e+08	0	Inf_6h	0.268214	6h
R-MMU-6798695	up	Heart	Reactome Gene Sets	Neutrophil degranulation	16993	P24527	180805	TIM_P1908_134	1.12455e+08	0	Inf_6h	0.13714	6h
R-MMU-6798695	up	Heart	Reactome Gene Sets	Neutrophil degranulation	16993	P24527	180805	TIM_P1908_135	1.39474e+08	0	Inf_6h	0.447785	6h
R-MMU-6798695	up	Heart	Reactome Gene Sets	Neutrophil degranulation	16993	P24527	180805	TIM_P1908_139	1.11146e+08	0	Inf_12h	0.120246	12h
R-MMU-6798695	up	Heart	Reactome Gene Sets	Neutrophil degranulation	16993	P24527	180805	TIM_P1908_140	1.20052e+08	0	Inf_12h	0.231451	12h
R-MMU-6798695	up	Heart	Reactome Gene Sets	Neutrophil degranulation	16993	P24527	180805	TIM_P1908_141	1.03522e+08	0	Inf_12h	0.0177347	12h
R-MMU-6798695	up	Heart	Reactome Gene Sets	Neutrophil degranulation	16993	P24527	180805	TIM_P1908_143	1.27452e+08	0	Inf_12h	0.317751	12h
R-MMU-6798695	up	Heart	Reactome Gene Sets	Neutrophil degranulation	16993	P24527	180805	TIM_P1908_144	1.20065e+08	0	Inf_12h	0.231609	12h
R-MMU-6798695	up	Heart	Reactome Gene Sets	Neutrophil degranulation	16993	P24527	180805	TIM_P1908_145	1.15517e+08	0	Inf_12h	0.175893	12h
R-MMU-6798695	up	Heart	Reactome Gene Sets	Neutrophil degranulation	16993	P24527	180805	TIM_P1908_147	1.09894e+08	0	Inf_18h	0.103904	18h
R-MMU-6798695	up	Heart	Reactome Gene Sets	Neutrophil degranulation	16993	P24527	180805	TIM_P1908_148	1.05035e+08	0	Inf_18h	0.0386682	18h
R-MMU-6798695	up	Heart	Reactome Gene Sets	Neutrophil degranulation	16993	P24527	180805	TIM_P1908_149	1.22886e+08	0	Inf_18h	0.265109	18h
R-MMU-6798695	up	Heart	Reactome Gene Sets	Neutrophil degranulation	16993	P24527	180805	TIM_P1908_151	9.84809e+07	0	Inf_18h	-0.0542934	18h
R-MMU-6798695	up	Heart	Reactome Gene Sets	Neutrophil degranulation	16993	P24527	180805	TIM_P1908_152	1.08911e+08	0	Inf_18h	0.0909436	18h
R-MMU-6798695	up	Heart	Reactome Gene Sets	Neutrophil degranulation	16993	P24527	180805	TIM_P1908_153	1.13094e+08	0	Inf_18h	0.145316	18h
R-MMU-6798695	up	Heart	Reactome Gene Sets	Neutrophil degranulation	17002	P08071	180805	TIM_P1908_122	1.69122e+07	0	Naive	3.45629	0h
R-MMU-6798695	up	Heart	Reactome Gene Sets	Neutrophil degranulation	17002	P08071	180805	TIM_P1908_123	854121	0	Naive	-0.851189	0h
R-MMU-6798695	up	Heart	Reactome Gene Sets	Neutrophil degranulation	17002	P08071	180805	TIM_P1908_124	1.52751e+06	0	Naive	-0.0125172	0h
R-MMU-6798695	up	Heart	Reactome Gene Sets	Neutrophil degranulation	17002	P08071	180805	TIM_P1908_126	1.03992e+06	0	Naive	-0.567228	0h
R-MMU-6798695	up	Heart	Reactome Gene Sets	Neutrophil degranulation	17002	P08071	180805	TIM_P1908_127	378494	0	Naive	-2.02536	0h
R-MMU-6798695	up	Heart	Reactome Gene Sets	Neutrophil degranulation	17002	P08071	180805	TIM_P1908_129	2.76619e+07	0	Inf_6h	4.16612	6h
R-MMU-6798695	up	Heart	Reactome Gene Sets	Neutrophil degranulation	17002	P08071	180805	TIM_P1908_130	6.01183e+07	0	Inf_6h	5.28603	6h
R-MMU-6798695	up	Heart	Reactome Gene Sets	Neutrophil degranulation	17002	P08071	180805	TIM_P1908_131	1.1384e+07	0	Inf_6h	2.88523	6h
R-MMU-6798695	up	Heart	Reactome Gene Sets	Neutrophil degranulation	17002	P08071	180805	TIM_P1908_133	7.7349e+07	0	Inf_6h	5.64961	6h
R-MMU-6798695	up	Heart	Reactome Gene Sets	Neutrophil degranulation	17002	P08071	180805	TIM_P1908_134	3.44682e+07	0	Inf_6h	4.48349	6h
R-MMU-6798695	up	Heart	Reactome Gene Sets	Neutrophil degranulation	17002	P08071	180805	TIM_P1908_135	3.72074e+07	0	Inf_6h	4.59381	6h
R-MMU-6798695	up	Heart	Reactome Gene Sets	Neutrophil degranulation	17002	P08071	180805	TIM_P1908_139	4.65849e+07	0	Inf_12h	4.91809	12h
R-MMU-6798695	up	Heart	Reactome Gene Sets	Neutrophil degranulation	17002	P08071	180805	TIM_P1908_140	9.26211e+07	0	Inf_12h	5.90957	12h
R-MMU-6798695	up	Heart	Reactome Gene Sets	Neutrophil degranulation	17002	P08071	180805	TIM_P1908_141	3.13352e+07	0	Inf_12h	4.34601	12h
R-MMU-6798695	up	Heart	Reactome Gene Sets	Neutrophil degranulation	17002	P08071	180805	TIM_P1908_143	3.55228e+07	0	Inf_12h	4.52697	12h
R-MMU-6798695	up	Heart	Reactome Gene Sets	Neutrophil degranulation	17002	P08071	180805	TIM_P1908_144	7.59631e+07	0	Inf_12h	5.62352	12h
R-MMU-6798695	up	Heart	Reactome Gene Sets	Neutrophil degranulation	17002	P08071	180805	TIM_P1908_145	7.72487e+07	0	Inf_12h	5.64774	12h
R-MMU-6798695	up	Heart	Reactome Gene Sets	Neutrophil degranulation	17002	P08071	180805	TIM_P1908_147	8.15717e+07	0	Inf_18h	5.72629	18h
R-MMU-6798695	up	Heart	Reactome Gene Sets	Neutrophil degranulation	17002	P08071	180805	TIM_P1908_148	2.83721e+07	0	Inf_18h	4.2027	18h
R-MMU-6798695	up	Heart	Reactome Gene Sets	Neutrophil degranulation	17002	P08071	180805	TIM_P1908_149	3.30245e+07	0	Inf_18h	4.42176	18h
R-MMU-6798695	up	Heart	Reactome Gene Sets	Neutrophil degranulation	17002	P08071	180805	TIM_P1908_151	3.45776e+07	0	Inf_18h	4.48806	18h
R-MMU-6798695	up	Heart	Reactome Gene Sets	Neutrophil degranulation	17002	P08071	180805	TIM_P1908_152	9.32105e+07	0	Inf_18h	5.91872	18h
R-MMU-6798695	up	Heart	Reactome Gene Sets	Neutrophil degranulation	17002	P08071	180805	TIM_P1908_153	7.50705e+07	0	Inf_18h	5.60647	18h
R-MMU-6798695	up	Heart	Reactome Gene Sets	Neutrophil degranulation	17025	P10518	180805	TIM_P1908_122	7.14331e+07	0	Naive	0.0804996	0h
R-MMU-6798695	up	Heart	Reactome Gene Sets	Neutrophil degranulation	17025	P10518	180805	TIM_P1908_123	6.85698e+07	0	Naive	0.0214788	0h
R-MMU-6798695	up	Heart	Reactome Gene Sets	Neutrophil degranulation	17025	P10518	180805	TIM_P1908_124	5.90104e+07	0	Naive	-0.195124	0h
R-MMU-6798695	up	Heart	Reactome Gene Sets	Neutrophil degranulation	17025	P10518	180805	TIM_P1908_126	6.71693e+07	0	Naive	-0.00829062	0h
R-MMU-6798695	up	Heart	Reactome Gene Sets	Neutrophil degranulation	17025	P10518	180805	TIM_P1908_127	7.24773e+07	0	Naive	0.101436	0h
R-MMU-6798695	up	Heart	Reactome Gene Sets	Neutrophil degranulation	17025	P10518	180805	TIM_P1908_129	7.60141e+07	0	Inf_6h	0.170174	6h
R-MMU-6798695	up	Heart	Reactome Gene Sets	Neutrophil degranulation	17025	P10518	180805	TIM_P1908_130	6.81721e+07	0	Inf_6h	0.0130888	6h
R-MMU-6798695	up	Heart	Reactome Gene Sets	Neutrophil degranulation	17025	P10518	180805	TIM_P1908_131	6.78935e+07	0	Inf_6h	0.00717906	6h
R-MMU-6798695	up	Heart	Reactome Gene Sets	Neutrophil degranulation	17025	P10518	180805	TIM_P1908_133	8.69391e+07	0	Inf_6h	0.363912	6h
R-MMU-6798695	up	Heart	Reactome Gene Sets	Neutrophil degranulation	17025	P10518	180805	TIM_P1908_134	7.02557e+07	0	Inf_6h	0.0565225	6h
R-MMU-6798695	up	Heart	Reactome Gene Sets	Neutrophil degranulation	17025	P10518	180805	TIM_P1908_135	9.35844e+07	0	Inf_6h	0.470174	6h
R-MMU-6798695	up	Heart	Reactome Gene Sets	Neutrophil degranulation	17025	P10518	180805	TIM_P1908_139	7.26808e+07	0	Inf_12h	0.105481	12h
R-MMU-6798695	up	Heart	Reactome Gene Sets	Neutrophil degranulation	17025	P10518	180805	TIM_P1908_140	6.90731e+07	0	Inf_12h	0.0320314	12h
R-MMU-6798695	up	Heart	Reactome Gene Sets	Neutrophil degranulation	17025	P10518	180805	TIM_P1908_141	7.23559e+07	0	Inf_12h	0.0990171	12h
R-MMU-6798695	up	Heart	Reactome Gene Sets	Neutrophil degranulation	17025	P10518	180805	TIM_P1908_143	6.2775e+07	0	Inf_12h	-0.105903	12h
R-MMU-6798695	up	Heart	Reactome Gene Sets	Neutrophil degranulation	17025	P10518	180805	TIM_P1908_144	7.03644e+07	0	Inf_12h	0.0587529	12h
R-MMU-6798695	up	Heart	Reactome Gene Sets	Neutrophil degranulation	17025	P10518	180805	TIM_P1908_145	6.26853e+07	0	Inf_12h	-0.107967	12h
R-MMU-6798695	up	Heart	Reactome Gene Sets	Neutrophil degranulation	17025	P10518	180805	TIM_P1908_147	7.50352e+07	0	Inf_18h	0.151473	18h
R-MMU-6798695	up	Heart	Reactome Gene Sets	Neutrophil degranulation	17025	P10518	180805	TIM_P1908_148	7.1213e+07	0	Inf_18h	0.0760479	18h
R-MMU-6798695	up	Heart	Reactome Gene Sets	Neutrophil degranulation	17025	P10518	180805	TIM_P1908_149	7.65987e+07	0	Inf_18h	0.181226	18h
R-MMU-6798695	up	Heart	Reactome Gene Sets	Neutrophil degranulation	17025	P10518	180805	TIM_P1908_151	6.41987e+07	0	Inf_18h	-0.0735491	18h
R-MMU-6798695	up	Heart	Reactome Gene Sets	Neutrophil degranulation	17025	P10518	180805	TIM_P1908_152	7.16248e+07	0	Inf_18h	0.0843648	18h
R-MMU-6798695	up	Heart	Reactome Gene Sets	Neutrophil degranulation	17025	P10518	180805	TIM_P1908_153	6.88051e+07	0	Inf_18h	0.0264223	18h
R-MMU-6798695	up	Heart	Reactome Gene Sets	Neutrophil degranulation	17064	O89103	180805	TIM_P1908_122	1.1286e+07	0	Naive	0.44478	0h
R-MMU-6798695	up	Heart	Reactome Gene Sets	Neutrophil degranulation	17064	O89103	180805	TIM_P1908_123	8.55695e+06	0	Naive	0.0454137	0h
R-MMU-6798695	up	Heart	Reactome Gene Sets	Neutrophil degranulation	17064	O89103	180805	TIM_P1908_124	7.70517e+06	0	Naive	-0.105857	0h
R-MMU-6798695	up	Heart	Reactome Gene Sets	Neutrophil degranulation	17064	O89103	180805	TIM_P1908_126	7.86639e+06	0	Naive	-0.0759816	0h
R-MMU-6798695	up	Heart	Reactome Gene Sets	Neutrophil degranulation	17064	O89103	180805	TIM_P1908_127	6.69613e+06	0	Naive	-0.308356	0h
R-MMU-6798695	up	Heart	Reactome Gene Sets	Neutrophil degranulation	17064	O89103	180805	TIM_P1908_129	8.59701e+06	0	Inf_6h	0.0521515	6h
R-MMU-6798695	up	Heart	Reactome Gene Sets	Neutrophil degranulation	17064	O89103	180805	TIM_P1908_130	1.12458e+07	0	Inf_6h	0.439633	6h
R-MMU-6798695	up	Heart	Reactome Gene Sets	Neutrophil degranulation	17064	O89103	180805	TIM_P1908_131	6.76061e+06	0	Inf_6h	-0.29453	6h
R-MMU-6798695	up	Heart	Reactome Gene Sets	Neutrophil degranulation	17064	O89103	180805	TIM_P1908_133	8.22095e+06	0	Inf_6h	-0.0123785	6h
R-MMU-6798695	up	Heart	Reactome Gene Sets	Neutrophil degranulation	17064	O89103	180805	TIM_P1908_134	6.70699e+06	0	Inf_6h	-0.306018	6h
R-MMU-6798695	up	Heart	Reactome Gene Sets	Neutrophil degranulation	17064	O89103	180805	TIM_P1908_135	7.62275e+06	0	Inf_6h	-0.121371	6h
R-MMU-6798695	up	Heart	Reactome Gene Sets	Neutrophil degranulation	17064	O89103	180805	TIM_P1908_139	6.30687e+06	0	Inf_12h	-0.394759	12h
R-MMU-6798695	up	Heart	Reactome Gene Sets	Neutrophil degranulation	17064	O89103	180805	TIM_P1908_140	7.77423e+06	0	Inf_12h	-0.0929829	12h
R-MMU-6798695	up	Heart	Reactome Gene Sets	Neutrophil degranulation	17064	O89103	180805	TIM_P1908_141	9.03318e+06	0	Inf_12h	0.123551	12h
R-MMU-6798695	up	Heart	Reactome Gene Sets	Neutrophil degranulation	17064	O89103	180805	TIM_P1908_143	7.29618e+06	0	Inf_12h	-0.184542	12h
R-MMU-6798695	up	Heart	Reactome Gene Sets	Neutrophil degranulation	17064	O89103	180805	TIM_P1908_144	6.08078e+06	0	Inf_12h	-0.447427	12h
R-MMU-6798695	up	Heart	Reactome Gene Sets	Neutrophil degranulation	17064	O89103	180805	TIM_P1908_145	5.55974e+06	0	Inf_12h	-0.576665	12h
R-MMU-6798695	up	Heart	Reactome Gene Sets	Neutrophil degranulation	17064	O89103	180805	TIM_P1908_147	5.96948e+06	0	Inf_18h	-0.474077	18h
R-MMU-6798695	up	Heart	Reactome Gene Sets	Neutrophil degranulation	17064	O89103	180805	TIM_P1908_148	9.01432e+06	0	Inf_18h	0.120535	18h
R-MMU-6798695	up	Heart	Reactome Gene Sets	Neutrophil degranulation	17064	O89103	180805	TIM_P1908_149	1.06485e+07	0	Inf_18h	0.360889	18h
R-MMU-6798695	up	Heart	Reactome Gene Sets	Neutrophil degranulation	17064	O89103	180805	TIM_P1908_151	5.24173e+06	0	Inf_18h	-0.661641	18h
R-MMU-6798695	up	Heart	Reactome Gene Sets	Neutrophil degranulation	17064	O89103	180805	TIM_P1908_152	1.16138e+07	0	Inf_18h	0.48609	18h
R-MMU-6798695	up	Heart	Reactome Gene Sets	Neutrophil degranulation	17064	O89103	180805	TIM_P1908_153	7.58675e+06	0	Inf_18h	-0.128202	18h
R-MMU-6798695	up	Heart	Reactome Gene Sets	Neutrophil degranulation	17105	P08905	180805	TIM_P1908_122	636274	0	Naive	3.39797	0h
R-MMU-6798695	up	Heart	Reactome Gene Sets	Neutrophil degranulation	17105	P08905	180805	TIM_P1908_123	7501.81	1	Naive	-3.00829	0h
R-MMU-6798695	up	Heart	Reactome Gene Sets	Neutrophil degranulation	17105	P08905	180805	TIM_P1908_124	159095	0	Naive	1.39821	0h
R-MMU-6798695	up	Heart	Reactome Gene Sets	Neutrophil degranulation	17105	P08905	180805	TIM_P1908_126	160950	0	Naive	1.41493	0h
R-MMU-6798695	up	Heart	Reactome Gene Sets	Neutrophil degranulation	17105	P08905	180805	TIM_P1908_127	6555.49	1	Naive	-3.20283	0h
R-MMU-6798695	up	Heart	Reactome Gene Sets	Neutrophil degranulation	17105	P08905	180805	TIM_P1908_129	243017	0	Inf_6h	2.00938	6h
R-MMU-6798695	up	Heart	Reactome Gene Sets	Neutrophil degranulation	17105	P08905	180805	TIM_P1908_130	528412	0	Inf_6h	3.12999	6h
R-MMU-6798695	up	Heart	Reactome Gene Sets	Neutrophil degranulation	17105	P08905	180805	TIM_P1908_131	200434	0	Inf_6h	1.73145	6h
R-MMU-6798695	up	Heart	Reactome Gene Sets	Neutrophil degranulation	17105	P08905	180805	TIM_P1908_133	264570	0	Inf_6h	2.13198	6h
R-MMU-6798695	up	Heart	Reactome Gene Sets	Neutrophil degranulation	17105	P08905	180805	TIM_P1908_134	343556	0	Inf_6h	2.50887	6h
R-MMU-6798695	up	Heart	Reactome Gene Sets	Neutrophil degranulation	17105	P08905	180805	TIM_P1908_135	787817	0	Inf_6h	3.70619	6h
R-MMU-6798695	up	Heart	Reactome Gene Sets	Neutrophil degranulation	17105	P08905	180805	TIM_P1908_139	791704	0	Inf_12h	3.71329	12h
R-MMU-6798695	up	Heart	Reactome Gene Sets	Neutrophil degranulation	17105	P08905	180805	TIM_P1908_140	907174	0	Inf_12h	3.9097	12h
R-MMU-6798695	up	Heart	Reactome Gene Sets	Neutrophil degranulation	17105	P08905	180805	TIM_P1908_141	10049.1	1	Inf_12h	-2.58654	12h
R-MMU-6798695	up	Heart	Reactome Gene Sets	Neutrophil degranulation	17105	P08905	180805	TIM_P1908_143	288326	0	Inf_12h	2.25603	12h
R-MMU-6798695	up	Heart	Reactome Gene Sets	Neutrophil degranulation	17105	P08905	180805	TIM_P1908_144	3.89276e+06	0	Inf_12h	6.01105	12h
R-MMU-6798695	up	Heart	Reactome Gene Sets	Neutrophil degranulation	17105	P08905	180805	TIM_P1908_145	934919	0	Inf_12h	3.95317	12h
R-MMU-6798695	up	Heart	Reactome Gene Sets	Neutrophil degranulation	17105	P08905	180805	TIM_P1908_147	349155	0	Inf_18h	2.53219	18h
R-MMU-6798695	up	Heart	Reactome Gene Sets	Neutrophil degranulation	17105	P08905	180805	TIM_P1908_148	200038	0	Inf_18h	1.7286	18h
R-MMU-6798695	up	Heart	Reactome Gene Sets	Neutrophil degranulation	17105	P08905	180805	TIM_P1908_149	423753	0	Inf_18h	2.81155	18h
R-MMU-6798695	up	Heart	Reactome Gene Sets	Neutrophil degranulation	17105	P08905	180805	TIM_P1908_151	23483.9	1	Inf_18h	-1.36193	18h
R-MMU-6798695	up	Heart	Reactome Gene Sets	Neutrophil degranulation	17105	P08905	180805	TIM_P1908_152	321496	0	Inf_18h	2.41313	18h
R-MMU-6798695	up	Heart	Reactome Gene Sets	Neutrophil degranulation	17105	P08905	180805	TIM_P1908_153	715926	0	Inf_18h	3.56814	18h
R-MMU-6798695	up	Heart	Reactome Gene Sets	Neutrophil degranulation	17394	O70138
R-MMU-6798695	up	Heart	Reactome Gene Sets	Neutrophil degranulation	17395	P41245
R-MMU-6798695	up	Heart	Reactome Gene Sets	Neutrophil degranulation	17463	P26516	180805	TIM_P1908_122	3.86284e+06	0	Naive	0.665612	0h
R-MMU-6798695	up	Heart	Reactome Gene Sets	Neutrophil degranulation	17463	P26516	180805	TIM_P1908_123	3.80877e+06	0	Naive	0.645275	0h
R-MMU-6798695	up	Heart	Reactome Gene Sets	Neutrophil degranulation	17463	P26516	180805	TIM_P1908_124	2.71524e+06	0	Naive	0.15703	0h
R-MMU-6798695	up	Heart	Reactome Gene Sets	Neutrophil degranulation	17463	P26516	180805	TIM_P1908_126	2.06056e+06	0	Naive	-0.241016	0h
R-MMU-6798695	up	Heart	Reactome Gene Sets	Neutrophil degranulation	17463	P26516	180805	TIM_P1908_127	1.04041e+06	0	Naive	-1.2269	0h
R-MMU-6798695	up	Heart	Reactome Gene Sets	Neutrophil degranulation	17463	P26516	180805	TIM_P1908_129	4.50048e+06	0	Inf_6h	0.886027	6h
R-MMU-6798695	up	Heart	Reactome Gene Sets	Neutrophil degranulation	17463	P26516	180805	TIM_P1908_130	4.51197e+06	0	Inf_6h	0.889706	6h
R-MMU-6798695	up	Heart	Reactome Gene Sets	Neutrophil degranulation	17463	P26516	180805	TIM_P1908_131	1.73247e+06	0	Inf_6h	-0.491225	6h
R-MMU-6798695	up	Heart	Reactome Gene Sets	Neutrophil degranulation	17463	P26516	180805	TIM_P1908_133	6.26265e+06	0	Inf_6h	1.36272	6h
R-MMU-6798695	up	Heart	Reactome Gene Sets	Neutrophil degranulation	17463	P26516	180805	TIM_P1908_134	4.97326e+06	0	Inf_6h	1.03014	6h
R-MMU-6798695	up	Heart	Reactome Gene Sets	Neutrophil degranulation	17463	P26516	180805	TIM_P1908_135	1.0783e+07	0	Inf_6h	2.14663	6h
R-MMU-6798695	up	Heart	Reactome Gene Sets	Neutrophil degranulation	17463	P26516	180805	TIM_P1908_139	9.12129e+06	0	Inf_12h	1.90519	12h
R-MMU-6798695	up	Heart	Reactome Gene Sets	Neutrophil degranulation	17463	P26516	180805	TIM_P1908_140	1.15006e+07	0	Inf_12h	2.23958	12h
R-MMU-6798695	up	Heart	Reactome Gene Sets	Neutrophil degranulation	17463	P26516	180805	TIM_P1908_141	6.31947e+06	0	Inf_12h	1.37575	12h
R-MMU-6798695	up	Heart	Reactome Gene Sets	Neutrophil degranulation	17463	P26516	180805	TIM_P1908_143	7.96794e+06	0	Inf_12h	1.71016	12h
R-MMU-6798695	up	Heart	Reactome Gene Sets	Neutrophil degranulation	17463	P26516	180805	TIM_P1908_144	1.1675e+07	0	Inf_12h	2.2613	12h
R-MMU-6798695	up	Heart	Reactome Gene Sets	Neutrophil degranulation	17463	P26516	180805	TIM_P1908_145	1.22094e+07	0	Inf_12h	2.32587	12h
R-MMU-6798695	up	Heart	Reactome Gene Sets	Neutrophil degranulation	17463	P26516	180805	TIM_P1908_147	6.69392e+06	0	Inf_18h	1.4588	18h
R-MMU-6798695	up	Heart	Reactome Gene Sets	Neutrophil degranulation	17463	P26516	180805	TIM_P1908_148	3.73182e+06	0	Inf_18h	0.615828	18h
R-MMU-6798695	up	Heart	Reactome Gene Sets	Neutrophil degranulation	17463	P26516	180805	TIM_P1908_149	5.74994e+06	0	Inf_18h	1.2395	18h
R-MMU-6798695	up	Heart	Reactome Gene Sets	Neutrophil degranulation	17463	P26516	180805	TIM_P1908_151	1.82802e+06	0	Inf_18h	-0.41377	18h
R-MMU-6798695	up	Heart	Reactome Gene Sets	Neutrophil degranulation	17463	P26516	180805	TIM_P1908_152	7.76096e+06	0	Inf_18h	1.67218	18h
R-MMU-6798695	up	Heart	Reactome Gene Sets	Neutrophil degranulation	17463	P26516	180805	TIM_P1908_153	1.1194e+07	0	Inf_18h	2.2006	18h
R-MMU-6798695	up	Heart	Reactome Gene Sets	Neutrophil degranulation	17523	P11247	180805	TIM_P1908_122	5966.01	1	Naive	-1.13354	0h
R-MMU-6798695	up	Heart	Reactome Gene Sets	Neutrophil degranulation	17523	P11247	180805	TIM_P1908_123	8733.36	1	Naive	-0.583772	0h
R-MMU-6798695	up	Heart	Reactome Gene Sets	Neutrophil degranulation	17523	P11247	180805	TIM_P1908_124	4663.33	1	Naive	-1.48895	0h
R-MMU-6798695	up	Heart	Reactome Gene Sets	Neutrophil degranulation	17523	P11247	180805	TIM_P1908_126	6040.6	1	Naive	-1.11562	0h
R-MMU-6798695	up	Heart	Reactome Gene Sets	Neutrophil degranulation	17523	P11247	180805	TIM_P1908_127	261776	0	Naive	4.32188	0h
R-MMU-6798695	up	Heart	Reactome Gene Sets	Neutrophil degranulation	17523	P11247	180805	TIM_P1908_129	5316.14	1	Inf_6h	-1.29993	6h
R-MMU-6798695	up	Heart	Reactome Gene Sets	Neutrophil degranulation	17523	P11247	180805	TIM_P1908_130	2584.22	1	Inf_6h	-2.34058	6h
R-MMU-6798695	up	Heart	Reactome Gene Sets	Neutrophil degranulation	17523	P11247	180805	TIM_P1908_131	3101.71	1	Inf_6h	-2.07725	6h
R-MMU-6798695	up	Heart	Reactome Gene Sets	Neutrophil degranulation	17523	P11247	180805	TIM_P1908_133	169062	0	Inf_6h	3.6911	6h
R-MMU-6798695	up	Heart	Reactome Gene Sets	Neutrophil degranulation	17523	P11247	180805	TIM_P1908_134	3808.81	1	Inf_6h	-1.78097	6h
R-MMU-6798695	up	Heart	Reactome Gene Sets	Neutrophil degranulation	17523	P11247	180805	TIM_P1908_135	8576.91	1	Inf_6h	-0.60985	6h
R-MMU-6798695	up	Heart	Reactome Gene Sets	Neutrophil degranulation	17523	P11247	180805	TIM_P1908_139	87719	0	Inf_12h	2.74451	12h
R-MMU-6798695	up	Heart	Reactome Gene Sets	Neutrophil degranulation	17523	P11247	180805	TIM_P1908_140	895670	0	Inf_12h	6.09651	12h
R-MMU-6798695	up	Heart	Reactome Gene Sets	Neutrophil degranulation	17523	P11247	180805	TIM_P1908_141	4981.28	1	Inf_12h	-1.39379	12h
R-MMU-6798695	up	Heart	Reactome Gene Sets	Neutrophil degranulation	17523	P11247	180805	TIM_P1908_143	7605.82	1	Inf_12h	-0.783205	12h
R-MMU-6798695	up	Heart	Reactome Gene Sets	Neutrophil degranulation	17523	P11247	180805	TIM_P1908_144	272847	0	Inf_12h	4.38164	12h
R-MMU-6798695	up	Heart	Reactome Gene Sets	Neutrophil degranulation	17523	P11247	180805	TIM_P1908_145	128885	0	Inf_12h	3.29963	12h
R-MMU-6798695	up	Heart	Reactome Gene Sets	Neutrophil degranulation	17523	P11247	180805	TIM_P1908_147	579556	0	Inf_18h	5.46849	18h
R-MMU-6798695	up	Heart	Reactome Gene Sets	Neutrophil degranulation	17523	P11247	180805	TIM_P1908_148	6347.73	1	Inf_18h	-1.04407	18h
R-MMU-6798695	up	Heart	Reactome Gene Sets	Neutrophil degranulation	17523	P11247	180805	TIM_P1908_149	225439	0	Inf_18h	4.10628	18h
R-MMU-6798695	up	Heart	Reactome Gene Sets	Neutrophil degranulation	17523	P11247	180805	TIM_P1908_151	487995	0	Inf_18h	5.22041	18h
R-MMU-6798695	up	Heart	Reactome Gene Sets	Neutrophil degranulation	17523	P11247	180805	TIM_P1908_152	301943	0	Inf_18h	4.52782	18h
R-MMU-6798695	up	Heart	Reactome Gene Sets	Neutrophil degranulation	17523	P11247	180805	TIM_P1908_153	865011	0	Inf_18h	6.04627	18h
R-MMU-6798695	up	Heart	Reactome Gene Sets	Neutrophil degranulation	18405	Q60590	180805	TIM_P1908_122	3.79323e+06	0	Naive	-0.539974	0h
R-MMU-6798695	up	Heart	Reactome Gene Sets	Neutrophil degranulation	18405	Q60590	180805	TIM_P1908_123	5.16211e+06	0	Naive	-0.0954393	0h
R-MMU-6798695	up	Heart	Reactome Gene Sets	Neutrophil degranulation	18405	Q60590	180805	TIM_P1908_124	6.7847e+06	0	Naive	0.298883	0h
R-MMU-6798695	up	Heart	Reactome Gene Sets	Neutrophil degranulation	18405	Q60590	180805	TIM_P1908_126	5.70721e+06	0	Naive	0.0493843	0h
R-MMU-6798695	up	Heart	Reactome Gene Sets	Neutrophil degranulation	18405	Q60590	180805	TIM_P1908_127	6.72973e+06	0	Naive	0.287147	0h
R-MMU-6798695	up	Heart	Reactome Gene Sets	Neutrophil degranulation	18405	Q60590	180805	TIM_P1908_129	4.7546e+06	0	Inf_6h	-0.214078	6h
R-MMU-6798695	up	Heart	Reactome Gene Sets	Neutrophil degranulation	18405	Q60590	180805	TIM_P1908_130	5.57758e+06	0	Inf_6h	0.0162384	6h
R-MMU-6798695	up	Heart	Reactome Gene Sets	Neutrophil degranulation	18405	Q60590	180805	TIM_P1908_131	6.22057e+06	0	Inf_6h	0.173645	6h
R-MMU-6798695	up	Heart	Reactome Gene Sets	Neutrophil degranulation	18405	Q60590	180805	TIM_P1908_133	5.55853e+06	0	Inf_6h	0.0113029	6h
R-MMU-6798695	up	Heart	Reactome Gene Sets	Neutrophil degranulation	18405	Q60590	180805	TIM_P1908_134	5.02698e+06	0	Inf_6h	-0.133711	6h
R-MMU-6798695	up	Heart	Reactome Gene Sets	Neutrophil degranulation	18405	Q60590	180805	TIM_P1908_135	7.49839e+06	0	Inf_6h	0.443179	6h
R-MMU-6798695	up	Heart	Reactome Gene Sets	Neutrophil degranulation	18405	Q60590	180805	TIM_P1908_139	1.72425e+07	0	Inf_12h	1.6445	12h
R-MMU-6798695	up	Heart	Reactome Gene Sets	Neutrophil degranulation	18405	Q60590	180805	TIM_P1908_140	1.4425e+07	0	Inf_12h	1.3871	12h
R-MMU-6798695	up	Heart	Reactome Gene Sets	Neutrophil degranulation	18405	Q60590	180805	TIM_P1908_141	1.01886e+07	0	Inf_12h	0.885479	12h
R-MMU-6798695	up	Heart	Reactome Gene Sets	Neutrophil degranulation	18405	Q60590	180805	TIM_P1908_143	1.83507e+07	0	Inf_12h	1.73436	12h
R-MMU-6798695	up	Heart	Reactome Gene Sets	Neutrophil degranulation	18405	Q60590	180805	TIM_P1908_144	1.55686e+07	0	Inf_12h	1.49717	12h
R-MMU-6798695	up	Heart	Reactome Gene Sets	Neutrophil degranulation	18405	Q60590	180805	TIM_P1908_145	1.23033e+07	0	Inf_12h	1.15757	12h
R-MMU-6798695	up	Heart	Reactome Gene Sets	Neutrophil degranulation	18405	Q60590	180805	TIM_P1908_147	1.84916e+07	0	Inf_18h	1.7454	18h
R-MMU-6798695	up	Heart	Reactome Gene Sets	Neutrophil degranulation	18405	Q60590	180805	TIM_P1908_148	1.96963e+07	0	Inf_18h	1.83645	18h
R-MMU-6798695	up	Heart	Reactome Gene Sets	Neutrophil degranulation	18405	Q60590	180805	TIM_P1908_149	1.74724e+07	0	Inf_18h	1.6636	18h
R-MMU-6798695	up	Heart	Reactome Gene Sets	Neutrophil degranulation	18405	Q60590	180805	TIM_P1908_151	3.5449e+07	0	Inf_18h	2.68427	18h
R-MMU-6798695	up	Heart	Reactome Gene Sets	Neutrophil degranulation	18405	Q60590	180805	TIM_P1908_152	1.78228e+07	0	Inf_18h	1.69225	18h
R-MMU-6798695	up	Heart	Reactome Gene Sets	Neutrophil degranulation	18405	Q60590	180805	TIM_P1908_153	2.77489e+07	0	Inf_18h	2.33096	18h
R-MMU-6798695	up	Heart	Reactome Gene Sets	Neutrophil degranulation	18406	P07361	180805	TIM_P1908_122	353.271	1	Naive	-6.29619	0h
R-MMU-6798695	up	Heart	Reactome Gene Sets	Neutrophil degranulation	18406	P07361	180805	TIM_P1908_123	42852.3	0	Naive	0.626262	0h
R-MMU-6798695	up	Heart	Reactome Gene Sets	Neutrophil degranulation	18406	P07361	180805	TIM_P1908_124	193295	0	Naive	2.79962	0h
R-MMU-6798695	up	Heart	Reactome Gene Sets	Neutrophil degranulation	18406	P07361	180805	TIM_P1908_126	16537.5	1	Naive	-0.747365	0h
R-MMU-6798695	up	Heart	Reactome Gene Sets	Neutrophil degranulation	18406	P07361	180805	TIM_P1908_127	340783	0	Naive	3.61767	0h
R-MMU-6798695	up	Heart	Reactome Gene Sets	Neutrophil degranulation	18406	P07361	180805	TIM_P1908_129	197271	0	Inf_6h	2.829	6h
R-MMU-6798695	up	Heart	Reactome Gene Sets	Neutrophil degranulation	18406	P07361	180805	TIM_P1908_130	1.70961e+06	0	Inf_6h	5.94441	6h
R-MMU-6798695	up	Heart	Reactome Gene Sets	Neutrophil degranulation	18406	P07361	180805	TIM_P1908_131	202018	0	Inf_6h	2.8633	6h
R-MMU-6798695	up	Heart	Reactome Gene Sets	Neutrophil degranulation	18406	P07361	180805	TIM_P1908_133	993143	0	Inf_6h	5.16082	6h
R-MMU-6798695	up	Heart	Reactome Gene Sets	Neutrophil degranulation	18406	P07361	180805	TIM_P1908_134	1.24748e+06	0	Inf_6h	5.48977	6h
R-MMU-6798695	up	Heart	Reactome Gene Sets	Neutrophil degranulation	18406	P07361	180805	TIM_P1908_135	1.78234e+06	0	Inf_6h	6.00452	6h
R-MMU-6798695	up	Heart	Reactome Gene Sets	Neutrophil degranulation	18406	P07361	180805	TIM_P1908_139	1.8274e+07	0	Inf_12h	9.36247	12h
R-MMU-6798695	up	Heart	Reactome Gene Sets	Neutrophil degranulation	18406	P07361	180805	TIM_P1908_140	1.45785e+07	0	Inf_12h	9.03652	12h
R-MMU-6798695	up	Heart	Reactome Gene Sets	Neutrophil degranulation	18406	P07361	180805	TIM_P1908_141	1.76507e+07	0	Inf_12h	9.3124	12h
R-MMU-6798695	up	Heart	Reactome Gene Sets	Neutrophil degranulation	18406	P07361	180805	TIM_P1908_143	2.39396e+07	0	Inf_12h	9.75208	12h
R-MMU-6798695	up	Heart	Reactome Gene Sets	Neutrophil degranulation	18406	P07361	180805	TIM_P1908_144	1.22978e+07	0	Inf_12h	8.79108	12h
R-MMU-6798695	up	Heart	Reactome Gene Sets	Neutrophil degranulation	18406	P07361	180805	TIM_P1908_145	1.19278e+07	0	Inf_12h	8.74701	12h
R-MMU-6798695	up	Heart	Reactome Gene Sets	Neutrophil degranulation	18406	P07361	180805	TIM_P1908_147	2.56105e+07	0	Inf_18h	9.84941	18h
R-MMU-6798695	up	Heart	Reactome Gene Sets	Neutrophil degranulation	18406	P07361	180805	TIM_P1908_148	2.97832e+07	0	Inf_18h	10.0672	18h
R-MMU-6798695	up	Heart	Reactome Gene Sets	Neutrophil degranulation	18406	P07361	180805	TIM_P1908_149	2.39364e+07	0	Inf_18h	9.75188	18h
R-MMU-6798695	up	Heart	Reactome Gene Sets	Neutrophil degranulation	18406	P07361	180805	TIM_P1908_151	3.30828e+07	0	Inf_18h	10.2188	18h
R-MMU-6798695	up	Heart	Reactome Gene Sets	Neutrophil degranulation	18406	P07361	180805	TIM_P1908_152	1.13366e+07	0	Inf_18h	8.67366	18h
R-MMU-6798695	up	Heart	Reactome Gene Sets	Neutrophil degranulation	18406	P07361	180805	TIM_P1908_153	1.60946e+07	0	Inf_18h	9.17926	18h
R-MMU-6798695	up	Heart	Reactome Gene Sets	Neutrophil degranulation	18475	Q61206	180805	TIM_P1908_122	3.15947e+06	0	Naive	0.305601	0h
R-MMU-6798695	up	Heart	Reactome Gene Sets	Neutrophil degranulation	18475	Q61206	180805	TIM_P1908_123	3.24278e+06	0	Naive	0.343149	0h
R-MMU-6798695	up	Heart	Reactome Gene Sets	Neutrophil degranulation	18475	Q61206	180805	TIM_P1908_124	3.42647e+06	0	Naive	0.422644	0h
R-MMU-6798695	up	Heart	Reactome Gene Sets	Neutrophil degranulation	18475	Q61206	180805	TIM_P1908_126	3.34114e+06	0	Naive	0.386261	0h
R-MMU-6798695	up	Heart	Reactome Gene Sets	Neutrophil degranulation	18475	Q61206	180805	TIM_P1908_127	930724	0	Naive	-1.45766	0h
R-MMU-6798695	up	Heart	Reactome Gene Sets	Neutrophil degranulation	18475	Q61206	180805	TIM_P1908_129	5.29278e+06	0	Inf_6h	1.04995	6h
R-MMU-6798695	up	Heart	Reactome Gene Sets	Neutrophil degranulation	18475	Q61206	180805	TIM_P1908_130	4.46962e+06	0	Inf_6h	0.806072	6h
R-MMU-6798695	up	Heart	Reactome Gene Sets	Neutrophil degranulation	18475	Q61206	180805	TIM_P1908_131	2.39817e+06	0	Inf_6h	-0.0921453	6h
R-MMU-6798695	up	Heart	Reactome Gene Sets	Neutrophil degranulation	18475	Q61206	180805	TIM_P1908_133	6.69793e+06	0	Inf_6h	1.38964	6h
R-MMU-6798695	up	Heart	Reactome Gene Sets	Neutrophil degranulation	18475	Q61206	180805	TIM_P1908_134	9.36449e+06	0	Inf_6h	1.87312	6h
R-MMU-6798695	up	Heart	Reactome Gene Sets	Neutrophil degranulation	18475	Q61206	180805	TIM_P1908_135	1.57784e+07	0	Inf_6h	2.62579	6h
R-MMU-6798695	up	Heart	Reactome Gene Sets	Neutrophil degranulation	18475	Q61206	180805	TIM_P1908_139	1.1931e+07	0	Inf_12h	2.22256	12h
R-MMU-6798695	up	Heart	Reactome Gene Sets	Neutrophil degranulation	18475	Q61206	180805	TIM_P1908_140	1.54922e+07	0	Inf_12h	2.59939	12h
R-MMU-6798695	up	Heart	Reactome Gene Sets	Neutrophil degranulation	18475	Q61206	180805	TIM_P1908_141	8.76604e+06	0	Inf_12h	1.77784	12h
R-MMU-6798695	up	Heart	Reactome Gene Sets	Neutrophil degranulation	18475	Q61206	180805	TIM_P1908_143	1.14277e+07	0	Inf_12h	2.16038	12h
R-MMU-6798695	up	Heart	Reactome Gene Sets	Neutrophil degranulation	18475	Q61206	180805	TIM_P1908_144	1.43993e+07	0	Inf_12h	2.49385	12h
R-MMU-6798695	up	Heart	Reactome Gene Sets	Neutrophil degranulation	18475	Q61206	180805	TIM_P1908_145	1.67673e+07	0	Inf_12h	2.71349	12h
R-MMU-6798695	up	Heart	Reactome Gene Sets	Neutrophil degranulation	18475	Q61206	180805	TIM_P1908_147	1.15855e+07	0	Inf_18h	2.18017	18h
R-MMU-6798695	up	Heart	Reactome Gene Sets	Neutrophil degranulation	18475	Q61206	180805	TIM_P1908_148	2.16917e+06	0	Inf_18h	-0.236936	18h
R-MMU-6798695	up	Heart	Reactome Gene Sets	Neutrophil degranulation	18475	Q61206	180805	TIM_P1908_149	3.33676e+06	0	Inf_18h	0.384366	18h
R-MMU-6798695	up	Heart	Reactome Gene Sets	Neutrophil degranulation	18475	Q61206	180805	TIM_P1908_151	2.64103e+06	0	Inf_18h	0.0470174	18h
R-MMU-6798695	up	Heart	Reactome Gene Sets	Neutrophil degranulation	18475	Q61206	180805	TIM_P1908_152	7.27923e+06	0	Inf_18h	1.5097	18h
R-MMU-6798695	up	Heart	Reactome Gene Sets	Neutrophil degranulation	18475	Q61206	180805	TIM_P1908_153	1.32012e+07	0	Inf_18h	2.36851	18h
R-MMU-6798695	up	Heart	Reactome Gene Sets	Neutrophil degranulation	18613	Q08481	180805	TIM_P1908_122	3.54487e+06	0	Naive	1.0943	0h
R-MMU-6798695	up	Heart	Reactome Gene Sets	Neutrophil degranulation	18613	Q08481	180805	TIM_P1908_123	1.6867e+06	0	Naive	0.0227705	0h
R-MMU-6798695	up	Heart	Reactome Gene Sets	Neutrophil degranulation	18613	Q08481	180805	TIM_P1908_124	1.40417e+06	0	Naive	-0.241709	0h
R-MMU-6798695	up	Heart	Reactome Gene Sets	Neutrophil degranulation	18613	Q08481	180805	TIM_P1908_126	1.04119e+06	0	Naive	-0.673203	0h
R-MMU-6798695	up	Heart	Reactome Gene Sets	Neutrophil degranulation	18613	Q08481	180805	TIM_P1908_127	1.4432e+06	0	Naive	-0.202162	0h
R-MMU-6798695	up	Heart	Reactome Gene Sets	Neutrophil degranulation	18613	Q08481	180805	TIM_P1908_129	1.28421e+06	0	Inf_6h	-0.370549	6h
R-MMU-6798695	up	Heart	Reactome Gene Sets	Neutrophil degranulation	18613	Q08481	180805	TIM_P1908_130	1.26152e+06	0	Inf_6h	-0.396266	6h
R-MMU-6798695	up	Heart	Reactome Gene Sets	Neutrophil degranulation	18613	Q08481	180805	TIM_P1908_131	1.05579e+06	0	Inf_6h	-0.653111	6h
R-MMU-6798695	up	Heart	Reactome Gene Sets	Neutrophil degranulation	18613	Q08481	180805	TIM_P1908_133	1.6605e+06	0	Inf_6h	0.000184498	6h
R-MMU-6798695	up	Heart	Reactome Gene Sets	Neutrophil degranulation	18613	Q08481	180805	TIM_P1908_134	1.74598e+06	0	Inf_6h	0.0726042	6h
R-MMU-6798695	up	Heart	Reactome Gene Sets	Neutrophil degranulation	18613	Q08481	180805	TIM_P1908_135	1.87207e+06	0	Inf_6h	0.173202	6h
R-MMU-6798695	up	Heart	Reactome Gene Sets	Neutrophil degranulation	18613	Q08481	180805	TIM_P1908_139	888002	0	Inf_12h	-0.902795	12h
R-MMU-6798695	up	Heart	Reactome Gene Sets	Neutrophil degranulation	18613	Q08481	180805	TIM_P1908_140	1.99401e+06	0	Inf_12h	0.264246	12h
R-MMU-6798695	up	Heart	Reactome Gene Sets	Neutrophil degranulation	18613	Q08481	180805	TIM_P1908_141	990334	0	Inf_12h	-0.745443	12h
R-MMU-6798695	up	Heart	Reactome Gene Sets	Neutrophil degranulation	18613	Q08481	180805	TIM_P1908_143	929914	0	Inf_12h	-0.836261	12h
R-MMU-6798695	up	Heart	Reactome Gene Sets	Neutrophil degranulation	18613	Q08481	180805	TIM_P1908_144	913985	0	Inf_12h	-0.861187	12h
R-MMU-6798695	up	Heart	Reactome Gene Sets	Neutrophil degranulation	18613	Q08481	180805	TIM_P1908_145	1.17409e+06	0	Inf_12h	-0.499884	12h
R-MMU-6798695	up	Heart	Reactome Gene Sets	Neutrophil degranulation	18613	Q08481	180805	TIM_P1908_147	882775	0	Inf_18h	-0.911311	18h
R-MMU-6798695	up	Heart	Reactome Gene Sets	Neutrophil degranulation	18613	Q08481	180805	TIM_P1908_148	1.00115e+06	0	Inf_18h	-0.729778	18h
R-MMU-6798695	up	Heart	Reactome Gene Sets	Neutrophil degranulation	18613	Q08481	180805	TIM_P1908_149	1.36143e+06	0	Inf_18h	-0.286306	18h
R-MMU-6798695	up	Heart	Reactome Gene Sets	Neutrophil degranulation	18613	Q08481	180805	TIM_P1908_151	974060	0	Inf_18h	-0.769347	18h
R-MMU-6798695	up	Heart	Reactome Gene Sets	Neutrophil degranulation	18613	Q08481	180805	TIM_P1908_152	1.90353e+06	0	Inf_18h	0.197248	18h
R-MMU-6798695	up	Heart	Reactome Gene Sets	Neutrophil degranulation	18613	Q08481	180805	TIM_P1908_153	1.39066e+06	0	Inf_18h	-0.255658	18h
R-MMU-6798695	up	Heart	Reactome Gene Sets	Neutrophil degranulation	18648	Q9DBJ1	180805	TIM_P1908_122	1.74433e+08	0	Naive	0.196933	0h
R-MMU-6798695	up	Heart	Reactome Gene Sets	Neutrophil degranulation	18648	Q9DBJ1	180805	TIM_P1908_123	1.90513e+08	0	Naive	0.324144	0h
R-MMU-6798695	up	Heart	Reactome Gene Sets	Neutrophil degranulation	18648	Q9DBJ1	180805	TIM_P1908_124	1.23429e+08	0	Naive	-0.302066	0h
R-MMU-6798695	up	Heart	Reactome Gene Sets	Neutrophil degranulation	18648	Q9DBJ1	180805	TIM_P1908_126	1.5082e+08	0	Naive	-0.0129115	0h
R-MMU-6798695	up	Heart	Reactome Gene Sets	Neutrophil degranulation	18648	Q9DBJ1	180805	TIM_P1908_127	1.31918e+08	0	Naive	-0.206099	0h
R-MMU-6798695	up	Heart	Reactome Gene Sets	Neutrophil degranulation	18648	Q9DBJ1	180805	TIM_P1908_129	1.79068e+08	0	Inf_6h	0.234767	6h
R-MMU-6798695	up	Heart	Reactome Gene Sets	Neutrophil degranulation	18648	Q9DBJ1	180805	TIM_P1908_130	1.50022e+08	0	Inf_6h	-0.0205705	6h
R-MMU-6798695	up	Heart	Reactome Gene Sets	Neutrophil degranulation	18648	Q9DBJ1	180805	TIM_P1908_131	1.3507e+08	0	Inf_6h	-0.172035	6h
R-MMU-6798695	up	Heart	Reactome Gene Sets	Neutrophil degranulation	18648	Q9DBJ1	180805	TIM_P1908_133	1.99821e+08	0	Inf_6h	0.392965	6h
R-MMU-6798695	up	Heart	Reactome Gene Sets	Neutrophil degranulation	18648	Q9DBJ1	180805	TIM_P1908_134	1.81529e+08	0	Inf_6h	0.254458	6h
R-MMU-6798695	up	Heart	Reactome Gene Sets	Neutrophil degranulation	18648	Q9DBJ1	180805	TIM_P1908_135	2.47835e+08	0	Inf_6h	0.703638	6h
R-MMU-6798695	up	Heart	Reactome Gene Sets	Neutrophil degranulation	18648	Q9DBJ1	180805	TIM_P1908_139	1.89791e+08	0	Inf_12h	0.318666	12h
R-MMU-6798695	up	Heart	Reactome Gene Sets	Neutrophil degranulation	18648	Q9DBJ1	180805	TIM_P1908_140	1.93394e+08	0	Inf_12h	0.345797	12h
R-MMU-6798695	up	Heart	Reactome Gene Sets	Neutrophil degranulation	18648	Q9DBJ1	180805	TIM_P1908_141	1.63522e+08	0	Inf_12h	0.103741	12h
R-MMU-6798695	up	Heart	Reactome Gene Sets	Neutrophil degranulation	18648	Q9DBJ1	180805	TIM_P1908_143	1.9624e+08	0	Inf_12h	0.366878	12h
R-MMU-6798695	up	Heart	Reactome Gene Sets	Neutrophil degranulation	18648	Q9DBJ1	180805	TIM_P1908_144	2.18069e+08	0	Inf_12h	0.519042	12h
R-MMU-6798695	up	Heart	Reactome Gene Sets	Neutrophil degranulation	18648	Q9DBJ1	180805	TIM_P1908_145	1.73022e+08	0	Inf_12h	0.185216	12h
R-MMU-6798695	up	Heart	Reactome Gene Sets	Neutrophil degranulation	18648	Q9DBJ1	180805	TIM_P1908_147	1.86248e+08	0	Inf_18h	0.291482	18h
R-MMU-6798695	up	Heart	Reactome Gene Sets	Neutrophil degranulation	18648	Q9DBJ1	180805	TIM_P1908_148	1.74169e+08	0	Inf_18h	0.194743	18h
R-MMU-6798695	up	Heart	Reactome Gene Sets	Neutrophil degranulation	18648	Q9DBJ1	180805	TIM_P1908_149	2.04503e+08	0	Inf_18h	0.426382	18h
R-MMU-6798695	up	Heart	Reactome Gene Sets	Neutrophil degranulation	18648	Q9DBJ1	180805	TIM_P1908_151	1.54625e+08	0	Inf_18h	0.0230259	18h
R-MMU-6798695	up	Heart	Reactome Gene Sets	Neutrophil degranulation	18648	Q9DBJ1	180805	TIM_P1908_152	1.83672e+08	0	Inf_18h	0.271385	18h
R-MMU-6798695	up	Heart	Reactome Gene Sets	Neutrophil degranulation	18648	Q9DBJ1	180805	TIM_P1908_153	1.79439e+08	0	Inf_18h	0.237749	18h
R-MMU-6798695	up	Heart	Reactome Gene Sets	Neutrophil degranulation	18703	O70570
R-MMU-6798695	up	Heart	Reactome Gene Sets	Neutrophil degranulation	18746	P52480	180805	TIM_P1908_122	3.1702e+09	0	Naive	0.281496	0h
R-MMU-6798695	up	Heart	Reactome Gene Sets	Neutrophil degranulation	18746	P52480	180805	TIM_P1908_123	3.20931e+09	0	Naive	0.299184	0h
R-MMU-6798695	up	Heart	Reactome Gene Sets	Neutrophil degranulation	18746	P52480	180805	TIM_P1908_124	2.23955e+09	0	Naive	-0.219871	0h
R-MMU-6798695	up	Heart	Reactome Gene Sets	Neutrophil degranulation	18746	P52480	180805	TIM_P1908_126	2.41099e+09	0	Naive	-0.113454	0h
R-MMU-6798695	up	Heart	Reactome Gene Sets	Neutrophil degranulation	18746	P52480	180805	TIM_P1908_127	2.19729e+09	0	Naive	-0.247355	0h
R-MMU-6798695	up	Heart	Reactome Gene Sets	Neutrophil degranulation	18746	P52480	180805	TIM_P1908_129	3.11241e+09	0	Inf_6h	0.254952	6h
R-MMU-6798695	up	Heart	Reactome Gene Sets	Neutrophil degranulation	18746	P52480	180805	TIM_P1908_130	2.58629e+09	0	Inf_6h	-0.012193	6h
R-MMU-6798695	up	Heart	Reactome Gene Sets	Neutrophil degranulation	18746	P52480	180805	TIM_P1908_131	2.38806e+09	0	Inf_6h	-0.127242	6h
R-MMU-6798695	up	Heart	Reactome Gene Sets	Neutrophil degranulation	18746	P52480	180805	TIM_P1908_133	3.16486e+09	0	Inf_6h	0.279064	6h
R-MMU-6798695	up	Heart	Reactome Gene Sets	Neutrophil degranulation	18746	P52480	180805	TIM_P1908_134	2.59279e+09	0	Inf_6h	-0.00857253	6h
R-MMU-6798695	up	Heart	Reactome Gene Sets	Neutrophil degranulation	18746	P52480	180805	TIM_P1908_135	3.22573e+09	0	Inf_6h	0.306547	6h
R-MMU-6798695	up	Heart	Reactome Gene Sets	Neutrophil degranulation	18746	P52480	180805	TIM_P1908_139	2.72688e+09	0	Inf_12h	0.06417	12h
R-MMU-6798695	up	Heart	Reactome Gene Sets	Neutrophil degranulation	18746	P52480	180805	TIM_P1908_140	2.39311e+09	0	Inf_12h	-0.12419	12h
R-MMU-6798695	up	Heart	Reactome Gene Sets	Neutrophil degranulation	18746	P52480	180805	TIM_P1908_141	2.58365e+09	0	Inf_12h	-0.0136687	12h
R-MMU-6798695	up	Heart	Reactome Gene Sets	Neutrophil degranulation	18746	P52480	180805	TIM_P1908_143	2.69104e+09	0	Inf_12h	0.045086	12h
R-MMU-6798695	up	Heart	Reactome Gene Sets	Neutrophil degranulation	18746	P52480	180805	TIM_P1908_144	2.7406e+09	0	Inf_12h	0.0714134	12h
R-MMU-6798695	up	Heart	Reactome Gene Sets	Neutrophil degranulation	18746	P52480	180805	TIM_P1908_145	2.10415e+09	0	Inf_12h	-0.309841	12h
R-MMU-6798695	up	Heart	Reactome Gene Sets	Neutrophil degranulation	18746	P52480	180805	TIM_P1908_147	2.49705e+09	0	Inf_18h	-0.0628522	18h
R-MMU-6798695	up	Heart	Reactome Gene Sets	Neutrophil degranulation	18746	P52480	180805	TIM_P1908_148	2.85165e+09	0	Inf_18h	0.128716	18h
R-MMU-6798695	up	Heart	Reactome Gene Sets	Neutrophil degranulation	18746	P52480	180805	TIM_P1908_149	3.03052e+09	0	Inf_18h	0.216485	18h
R-MMU-6798695	up	Heart	Reactome Gene Sets	Neutrophil degranulation	18746	P52480	180805	TIM_P1908_151	2.29744e+09	0	Inf_18h	-0.183053	18h
R-MMU-6798695	up	Heart	Reactome Gene Sets	Neutrophil degranulation	18746	P52480	180805	TIM_P1908_152	2.55008e+09	0	Inf_18h	-0.0325387	18h
R-MMU-6798695	up	Heart	Reactome Gene Sets	Neutrophil degranulation	18746	P52480	180805	TIM_P1908_153	2.54935e+09	0	Inf_18h	-0.0329486	18h
R-MMU-6798695	up	Heart	Reactome Gene Sets	Neutrophil degranulation	18753	P28867	180805	TIM_P1908_122	2870.28	1	Naive	-2.0396	0h
R-MMU-6798695	up	Heart	Reactome Gene Sets	Neutrophil degranulation	18753	P28867	180805	TIM_P1908_123	19934.7	1	Naive	0.756421	0h
R-MMU-6798695	up	Heart	Reactome Gene Sets	Neutrophil degranulation	18753	P28867	180805	TIM_P1908_124	20184.4	1	Naive	0.774376	0h
R-MMU-6798695	up	Heart	Reactome Gene Sets	Neutrophil degranulation	18753	P28867	180805	TIM_P1908_126	8715.58	1	Naive	-0.437195	0h
R-MMU-6798695	up	Heart	Reactome Gene Sets	Neutrophil degranulation	18753	P28867	180805	TIM_P1908_127	22734.2	1	Naive	0.946	0h
R-MMU-6798695	up	Heart	Reactome Gene Sets	Neutrophil degranulation	18753	P28867	180805	TIM_P1908_129	14597.8	1	Inf_6h	0.306892	6h
R-MMU-6798695	up	Heart	Reactome Gene Sets	Neutrophil degranulation	18753	P28867	180805	TIM_P1908_130	14409.7	1	Inf_6h	0.28818	6h
R-MMU-6798695	up	Heart	Reactome Gene Sets	Neutrophil degranulation	18753	P28867	180805	TIM_P1908_131	22597.8	1	Inf_6h	0.937316	6h
R-MMU-6798695	up	Heart	Reactome Gene Sets	Neutrophil degranulation	18753	P28867	180805	TIM_P1908_133	8194.1	1	Inf_6h	-0.526206	6h
R-MMU-6798695	up	Heart	Reactome Gene Sets	Neutrophil degranulation	18753	P28867	180805	TIM_P1908_134	22961.8	1	Inf_6h	0.960372	6h
R-MMU-6798695	up	Heart	Reactome Gene Sets	Neutrophil degranulation	18753	P28867	180805	TIM_P1908_135	45294	1	Inf_6h	1.94046	6h
R-MMU-6798695	up	Heart	Reactome Gene Sets	Neutrophil degranulation	18753	P28867	180805	TIM_P1908_139	8322.35	1	Inf_12h	-0.5038	12h
R-MMU-6798695	up	Heart	Reactome Gene Sets	Neutrophil degranulation	18753	P28867	180805	TIM_P1908_140	18813	1	Inf_12h	0.672863	12h
R-MMU-6798695	up	Heart	Reactome Gene Sets	Neutrophil degranulation	18753	P28867	180805	TIM_P1908_141	6567.41	1	Inf_12h	-0.845466	12h
R-MMU-6798695	up	Heart	Reactome Gene Sets	Neutrophil degranulation	18753	P28867	180805	TIM_P1908_143	30920.8	1	Inf_12h	1.38972	12h
R-MMU-6798695	up	Heart	Reactome Gene Sets	Neutrophil degranulation	18753	P28867	180805	TIM_P1908_144	4661.77	1	Inf_12h	-1.33991	12h
R-MMU-6798695	up	Heart	Reactome Gene Sets	Neutrophil degranulation	18753	P28867	180805	TIM_P1908_145	28891.8	1	Inf_12h	1.2918	12h
R-MMU-6798695	up	Heart	Reactome Gene Sets	Neutrophil degranulation	18753	P28867	180805	TIM_P1908_147	17675.4	1	Inf_18h	0.582879	18h
R-MMU-6798695	up	Heart	Reactome Gene Sets	Neutrophil degranulation	18753	P28867	180805	TIM_P1908_148	29402.3	1	Inf_18h	1.31706	18h
R-MMU-6798695	up	Heart	Reactome Gene Sets	Neutrophil degranulation	18753	P28867	180805	TIM_P1908_149	9385	1	Inf_18h	-0.330434	18h
R-MMU-6798695	up	Heart	Reactome Gene Sets	Neutrophil degranulation	18753	P28867	180805	TIM_P1908_151	20364.1	1	Inf_18h	0.787165	18h
R-MMU-6798695	up	Heart	Reactome Gene Sets	Neutrophil degranulation	18753	P28867	180805	TIM_P1908_152	21916.7	1	Inf_18h	0.893165	18h
R-MMU-6798695	up	Heart	Reactome Gene Sets	Neutrophil degranulation	18753	P28867	180805	TIM_P1908_153	4422.21	1	Inf_18h	-1.41602	18h
R-MMU-6798695	up	Heart	Reactome Gene Sets	Neutrophil degranulation	18793	P35456
R-MMU-6798695	up	Heart	Reactome Gene Sets	Neutrophil degranulation	18950	P23492	180805	TIM_P1908_122	2.84857e+07	0	Naive	-0.518534	0h
R-MMU-6798695	up	Heart	Reactome Gene Sets	Neutrophil degranulation	18950	P23492	180805	TIM_P1908_123	3.0076e+07	0	Naive	-0.440157	0h
R-MMU-6798695	up	Heart	Reactome Gene Sets	Neutrophil degranulation	18950	P23492	180805	TIM_P1908_124	5.31171e+07	0	Naive	0.380406	0h
R-MMU-6798695	up	Heart	Reactome Gene Sets	Neutrophil degranulation	18950	P23492	180805	TIM_P1908_126	3.73419e+07	0	Naive	-0.127973	0h
R-MMU-6798695	up	Heart	Reactome Gene Sets	Neutrophil degranulation	18950	P23492	180805	TIM_P1908_127	6.65772e+07	0	Naive	0.706258	0h
R-MMU-6798695	up	Heart	Reactome Gene Sets	Neutrophil degranulation	18950	P23492	180805	TIM_P1908_129	3.19477e+07	0	Inf_6h	-0.353059	6h
R-MMU-6798695	up	Heart	Reactome Gene Sets	Neutrophil degranulation	18950	P23492	180805	TIM_P1908_130	5.83031e+07	0	Inf_6h	0.514803	6h
R-MMU-6798695	up	Heart	Reactome Gene Sets	Neutrophil degranulation	18950	P23492	180805	TIM_P1908_131	3.81725e+07	0	Inf_6h	-0.0962351	6h
R-MMU-6798695	up	Heart	Reactome Gene Sets	Neutrophil degranulation	18950	P23492	180805	TIM_P1908_133	4.49251e+07	0	Inf_6h	0.138751	6h
R-MMU-6798695	up	Heart	Reactome Gene Sets	Neutrophil degranulation	18950	P23492	180805	TIM_P1908_134	4.13858e+07	0	Inf_6h	0.0203663	6h
R-MMU-6798695	up	Heart	Reactome Gene Sets	Neutrophil degranulation	18950	P23492	180805	TIM_P1908_135	5.98725e+07	0	Inf_6h	0.553124	6h
R-MMU-6798695	up	Heart	Reactome Gene Sets	Neutrophil degranulation	18950	P23492	180805	TIM_P1908_139	4.18495e+07	0	Inf_12h	0.0364419	12h
R-MMU-6798695	up	Heart	Reactome Gene Sets	Neutrophil degranulation	18950	P23492	180805	TIM_P1908_140	5.48639e+07	0	Inf_12h	0.427086	12h
R-MMU-6798695	up	Heart	Reactome Gene Sets	Neutrophil degranulation	18950	P23492	180805	TIM_P1908_141	3.72203e+07	0	Inf_12h	-0.132681	12h
R-MMU-6798695	up	Heart	Reactome Gene Sets	Neutrophil degranulation	18950	P23492	180805	TIM_P1908_143	4.4748e+07	0	Inf_12h	0.133052	12h
R-MMU-6798695	up	Heart	Reactome Gene Sets	Neutrophil degranulation	18950	P23492	180805	TIM_P1908_144	3.55931e+07	0	Inf_12h	-0.197173	12h
R-MMU-6798695	up	Heart	Reactome Gene Sets	Neutrophil degranulation	18950	P23492	180805	TIM_P1908_145	5.2215e+07	0	Inf_12h	0.355694	12h
R-MMU-6798695	up	Heart	Reactome Gene Sets	Neutrophil degranulation	18950	P23492	180805	TIM_P1908_147	5.46425e+07	0	Inf_18h	0.421253	18h
R-MMU-6798695	up	Heart	Reactome Gene Sets	Neutrophil degranulation	18950	P23492	180805	TIM_P1908_148	4.02676e+07	0	Inf_18h	-0.0191512	18h
R-MMU-6798695	up	Heart	Reactome Gene Sets	Neutrophil degranulation	18950	P23492	180805	TIM_P1908_149	4.37251e+07	0	Inf_18h	0.0996921	18h
R-MMU-6798695	up	Heart	Reactome Gene Sets	Neutrophil degranulation	18950	P23492	180805	TIM_P1908_151	4.86528e+07	0	Inf_18h	0.253754	18h
R-MMU-6798695	up	Heart	Reactome Gene Sets	Neutrophil degranulation	18950	P23492	180805	TIM_P1908_152	5.3772e+07	0	Inf_18h	0.398085	18h
R-MMU-6798695	up	Heart	Reactome Gene Sets	Neutrophil degranulation	18950	P23492	180805	TIM_P1908_153	4.13403e+07	0	Inf_18h	0.0187778	18h
R-MMU-6798695	up	Heart	Reactome Gene Sets	Neutrophil degranulation	19152	Q61096	180805	TIM_P1908_122	105451	0	Naive	4.57657	0h
R-MMU-6798695	up	Heart	Reactome Gene Sets	Neutrophil degranulation	19152	Q61096	180805	TIM_P1908_123	3384.84	1	Naive	-0.384764	0h
R-MMU-6798695	up	Heart	Reactome Gene Sets	Neutrophil degranulation	19152	Q61096	180805	TIM_P1908_124	2136.44	1	Naive	-1.04864	0h
R-MMU-6798695	up	Heart	Reactome Gene Sets	Neutrophil degranulation	19152	Q61096	180805	TIM_P1908_126	1752.15	1	Naive	-1.33472	0h
R-MMU-6798695	up	Heart	Reactome Gene Sets	Neutrophil degranulation	19152	Q61096	180805	TIM_P1908_127	1261.74	1	Naive	-1.80844	0h
R-MMU-6798695	up	Heart	Reactome Gene Sets	Neutrophil degranulation	19152	Q61096	180805	TIM_P1908_129	494510	0	Inf_6h	6.806	6h
R-MMU-6798695	up	Heart	Reactome Gene Sets	Neutrophil degranulation	19152	Q61096	180805	TIM_P1908_130	496400	0	Inf_6h	6.81151	6h
R-MMU-6798695	up	Heart	Reactome Gene Sets	Neutrophil degranulation	19152	Q61096	180805	TIM_P1908_131	305654	0	Inf_6h	6.1119	6h
R-MMU-6798695	up	Heart	Reactome Gene Sets	Neutrophil degranulation	19152	Q61096	180805	TIM_P1908_133	891322	0	Inf_6h	7.65595	6h
R-MMU-6798695	up	Heart	Reactome Gene Sets	Neutrophil degranulation	19152	Q61096	180805	TIM_P1908_134	376532	0	Inf_6h	6.41278	6h
R-MMU-6798695	up	Heart	Reactome Gene Sets	Neutrophil degranulation	19152	Q61096	180805	TIM_P1908_135	780165	0	Inf_6h	7.46378	6h
R-MMU-6798695	up	Heart	Reactome Gene Sets	Neutrophil degranulation	19152	Q61096	180805	TIM_P1908_139	854934	0	Inf_12h	7.59582	12h
R-MMU-6798695	up	Heart	Reactome Gene Sets	Neutrophil degranulation	19152	Q61096	180805	TIM_P1908_140	3.19502e+06	0	Inf_12h	9.49776	12h
R-MMU-6798695	up	Heart	Reactome Gene Sets	Neutrophil degranulation	19152	Q61096	180805	TIM_P1908_141	595633	0	Inf_12h	7.07443	12h
R-MMU-6798695	up	Heart	Reactome Gene Sets	Neutrophil degranulation	19152	Q61096	180805	TIM_P1908_143	852524	0	Inf_12h	7.59174	12h
R-MMU-6798695	up	Heart	Reactome Gene Sets	Neutrophil degranulation	19152	Q61096	180805	TIM_P1908_144	2.93539e+06	0	Inf_12h	9.37548	12h
R-MMU-6798695	up	Heart	Reactome Gene Sets	Neutrophil degranulation	19152	Q61096	180805	TIM_P1908_145	1.34378e+06	0	Inf_12h	8.24822	12h
R-MMU-6798695	up	Heart	Reactome Gene Sets	Neutrophil degranulation	19152	Q61096	180805	TIM_P1908_147	2.99384e+06	0	Inf_18h	9.40393	18h
R-MMU-6798695	up	Heart	Reactome Gene Sets	Neutrophil degranulation	19152	Q61096	180805	TIM_P1908_148	769969	0	Inf_18h	7.4448	18h
R-MMU-6798695	up	Heart	Reactome Gene Sets	Neutrophil degranulation	19152	Q61096	180805	TIM_P1908_149	1.17021e+06	0	Inf_18h	8.04869	18h
R-MMU-6798695	up	Heart	Reactome Gene Sets	Neutrophil degranulation	19152	Q61096	180805	TIM_P1908_151	1.39728e+06	0	Inf_18h	8.30455	18h
R-MMU-6798695	up	Heart	Reactome Gene Sets	Neutrophil degranulation	19152	Q61096	180805	TIM_P1908_152	448449	0	Inf_18h	6.66495	18h
R-MMU-6798695	up	Heart	Reactome Gene Sets	Neutrophil degranulation	19152	Q61096	180805	TIM_P1908_153	2.1466e+06	0	Inf_18h	8.92398	18h
R-MMU-6798695	up	Heart	Reactome Gene Sets	Neutrophil degranulation	19166	P49722	180805	TIM_P1908_122	5.33664e+07	0	Naive	-0.258415	0h
R-MMU-6798695	up	Heart	Reactome Gene Sets	Neutrophil degranulation	19166	P49722	180805	TIM_P1908_123	5.88819e+07	0	Naive	-0.116521	0h
R-MMU-6798695	up	Heart	Reactome Gene Sets	Neutrophil degranulation	19166	P49722	180805	TIM_P1908_124	1.15473e+08	0	Naive	0.85514	0h
R-MMU-6798695	up	Heart	Reactome Gene Sets	Neutrophil degranulation	19166	P49722	180805	TIM_P1908_126	4.97807e+07	0	Naive	-0.358759	0h
R-MMU-6798695	up	Heart	Reactome Gene Sets	Neutrophil degranulation	19166	P49722	180805	TIM_P1908_127	5.86813e+07	0	Naive	-0.121445	0h
R-MMU-6798695	up	Heart	Reactome Gene Sets	Neutrophil degranulation	19166	P49722	180805	TIM_P1908_129	5.54687e+07	0	Inf_6h	-0.202672	6h
R-MMU-6798695	up	Heart	Reactome Gene Sets	Neutrophil degranulation	19166	P49722	180805	TIM_P1908_130	7.56243e+07	0	Inf_6h	0.244503	6h
R-MMU-6798695	up	Heart	Reactome Gene Sets	Neutrophil degranulation	19166	P49722	180805	TIM_P1908_131	4.60652e+07	0	Inf_6h	-0.47067	6h
R-MMU-6798695	up	Heart	Reactome Gene Sets	Neutrophil degranulation	19166	P49722	180805	TIM_P1908_133	5.77905e+07	0	Inf_6h	-0.143515	6h
R-MMU-6798695	up	Heart	Reactome Gene Sets	Neutrophil degranulation	19166	P49722	180805	TIM_P1908_134	5.13739e+07	0	Inf_6h	-0.313312	6h
R-MMU-6798695	up	Heart	Reactome Gene Sets	Neutrophil degranulation	19166	P49722	180805	TIM_P1908_135	7.55123e+07	0	Inf_6h	0.242364	6h
R-MMU-6798695	up	Heart	Reactome Gene Sets	Neutrophil degranulation	19166	P49722	180805	TIM_P1908_139	5.43362e+07	0	Inf_12h	-0.232432	12h
R-MMU-6798695	up	Heart	Reactome Gene Sets	Neutrophil degranulation	19166	P49722	180805	TIM_P1908_140	6.67352e+07	0	Inf_12h	0.0641025	12h
R-MMU-6798695	up	Heart	Reactome Gene Sets	Neutrophil degranulation	19166	P49722	180805	TIM_P1908_141	7.8576e+07	0	Inf_12h	0.299743	12h
R-MMU-6798695	up	Heart	Reactome Gene Sets	Neutrophil degranulation	19166	P49722	180805	TIM_P1908_143	5.73223e+07	0	Inf_12h	-0.155251	12h
R-MMU-6798695	up	Heart	Reactome Gene Sets	Neutrophil degranulation	19166	P49722	180805	TIM_P1908_144	5.16376e+07	0	Inf_12h	-0.305924	12h
R-MMU-6798695	up	Heart	Reactome Gene Sets	Neutrophil degranulation	19166	P49722	180805	TIM_P1908_145	5.50999e+07	0	Inf_12h	-0.212298	12h
R-MMU-6798695	up	Heart	Reactome Gene Sets	Neutrophil degranulation	19166	P49722	180805	TIM_P1908_147	5.22056e+07	0	Inf_18h	-0.290143	18h
R-MMU-6798695	up	Heart	Reactome Gene Sets	Neutrophil degranulation	19166	P49722	180805	TIM_P1908_148	5.38551e+07	0	Inf_18h	-0.245263	18h
R-MMU-6798695	up	Heart	Reactome Gene Sets	Neutrophil degranulation	19166	P49722	180805	TIM_P1908_149	5.57391e+07	0	Inf_18h	-0.195656	18h
R-MMU-6798695	up	Heart	Reactome Gene Sets	Neutrophil degranulation	19166	P49722	180805	TIM_P1908_151	4.9225e+07	0	Inf_18h	-0.374956	18h
R-MMU-6798695	up	Heart	Reactome Gene Sets	Neutrophil degranulation	19166	P49722	180805	TIM_P1908_152	6.05227e+07	0	Inf_18h	-0.07687	18h
R-MMU-6798695	up	Heart	Reactome Gene Sets	Neutrophil degranulation	19166	P49722	180805	TIM_P1908_153	4.83999e+07	0	Inf_18h	-0.399341	18h
R-MMU-6798695	up	Heart	Reactome Gene Sets	Neutrophil degranulation	19170	O09061	180805	TIM_P1908_122	7.15297e+07	0	Naive	0.0786769	0h
R-MMU-6798695	up	Heart	Reactome Gene Sets	Neutrophil degranulation	19170	O09061	180805	TIM_P1908_123	7.17014e+07	0	Naive	0.0821352	0h
R-MMU-6798695	up	Heart	Reactome Gene Sets	Neutrophil degranulation	19170	O09061	180805	TIM_P1908_124	6.70918e+07	0	Naive	-0.0137286	0h
R-MMU-6798695	up	Heart	Reactome Gene Sets	Neutrophil degranulation	19170	O09061	180805	TIM_P1908_126	6.11274e+07	0	Naive	-0.148046	0h
R-MMU-6798695	up	Heart	Reactome Gene Sets	Neutrophil degranulation	19170	O09061	180805	TIM_P1908_127	6.77785e+07	0	Naive	0.000962326	0h
R-MMU-6798695	up	Heart	Reactome Gene Sets	Neutrophil degranulation	19170	O09061	180805	TIM_P1908_129	6.92108e+07	0	Inf_6h	0.0311317	6h
R-MMU-6798695	up	Heart	Reactome Gene Sets	Neutrophil degranulation	19170	O09061	180805	TIM_P1908_130	6.48656e+07	0	Inf_6h	-0.0624124	6h
R-MMU-6798695	up	Heart	Reactome Gene Sets	Neutrophil degranulation	19170	O09061	180805	TIM_P1908_131	5.65024e+07	0	Inf_6h	-0.261554	6h
R-MMU-6798695	up	Heart	Reactome Gene Sets	Neutrophil degranulation	19170	O09061	180805	TIM_P1908_133	7.26071e+07	0	Inf_6h	0.100245	6h
R-MMU-6798695	up	Heart	Reactome Gene Sets	Neutrophil degranulation	19170	O09061	180805	TIM_P1908_134	6.39945e+07	0	Inf_6h	-0.081918	6h
R-MMU-6798695	up	Heart	Reactome Gene Sets	Neutrophil degranulation	19170	O09061	180805	TIM_P1908_135	8.14593e+07	0	Inf_6h	0.266214	6h
R-MMU-6798695	up	Heart	Reactome Gene Sets	Neutrophil degranulation	19170	O09061	180805	TIM_P1908_139	6.91405e+07	0	Inf_12h	0.0296653	12h
R-MMU-6798695	up	Heart	Reactome Gene Sets	Neutrophil degranulation	19170	O09061	180805	TIM_P1908_140	7.24458e+07	0	Inf_12h	0.0970376	12h
R-MMU-6798695	up	Heart	Reactome Gene Sets	Neutrophil degranulation	19170	O09061	180805	TIM_P1908_141	6.56366e+07	0	Inf_12h	-0.0453637	12h
R-MMU-6798695	up	Heart	Reactome Gene Sets	Neutrophil degranulation	19170	O09061	180805	TIM_P1908_143	7.0895e+07	0	Inf_12h	0.0658182	12h
R-MMU-6798695	up	Heart	Reactome Gene Sets	Neutrophil degranulation	19170	O09061	180805	TIM_P1908_144	6.13804e+07	0	Inf_12h	-0.142087	12h
R-MMU-6798695	up	Heart	Reactome Gene Sets	Neutrophil degranulation	19170	O09061	180805	TIM_P1908_145	6.50862e+07	0	Inf_12h	-0.0575136	12h
R-MMU-6798695	up	Heart	Reactome Gene Sets	Neutrophil degranulation	19170	O09061	180805	TIM_P1908_147	6.64878e+07	0	Inf_18h	-0.0267755	18h
R-MMU-6798695	up	Heart	Reactome Gene Sets	Neutrophil degranulation	19170	O09061	180805	TIM_P1908_148	6.09642e+07	0	Inf_18h	-0.151903	18h
R-MMU-6798695	up	Heart	Reactome Gene Sets	Neutrophil degranulation	19170	O09061	180805	TIM_P1908_149	6.89065e+07	0	Inf_18h	0.0247747	18h
R-MMU-6798695	up	Heart	Reactome Gene Sets	Neutrophil degranulation	19170	O09061	180805	TIM_P1908_151	6.53505e+07	0	Inf_18h	-0.0516678	18h
R-MMU-6798695	up	Heart	Reactome Gene Sets	Neutrophil degranulation	19170	O09061	180805	TIM_P1908_152	6.84303e+07	0	Inf_18h	0.0147694	18h
R-MMU-6798695	up	Heart	Reactome Gene Sets	Neutrophil degranulation	19170	O09061	180805	TIM_P1908_153	6.96726e+07	0	Inf_18h	0.0407268	18h
R-MMU-6798695	up	Heart	Reactome Gene Sets	Neutrophil degranulation	19177	P70195	180805	TIM_P1908_122	2.78316e+07	0	Naive	-0.131899	0h
R-MMU-6798695	up	Heart	Reactome Gene Sets	Neutrophil degranulation	19177	P70195	180805	TIM_P1908_123	3.25222e+07	0	Naive	0.0928052	0h
R-MMU-6798695	up	Heart	Reactome Gene Sets	Neutrophil degranulation	19177	P70195	180805	TIM_P1908_124	3.22763e+07	0	Naive	0.0818552	0h
R-MMU-6798695	up	Heart	Reactome Gene Sets	Neutrophil degranulation	19177	P70195	180805	TIM_P1908_126	2.71147e+07	0	Naive	-0.169548	0h
R-MMU-6798695	up	Heart	Reactome Gene Sets	Neutrophil degranulation	19177	P70195	180805	TIM_P1908_127	3.32974e+07	0	Naive	0.126786	0h
R-MMU-6798695	up	Heart	Reactome Gene Sets	Neutrophil degranulation	19177	P70195	180805	TIM_P1908_129	3.02481e+07	0	Inf_6h	-0.0117774	6h
R-MMU-6798695	up	Heart	Reactome Gene Sets	Neutrophil degranulation	19177	P70195	180805	TIM_P1908_130	2.95594e+07	0	Inf_6h	-0.0450024	6h
R-MMU-6798695	up	Heart	Reactome Gene Sets	Neutrophil degranulation	19177	P70195	180805	TIM_P1908_131	2.64533e+07	0	Inf_6h	-0.205175	6h
R-MMU-6798695	up	Heart	Reactome Gene Sets	Neutrophil degranulation	19177	P70195	180805	TIM_P1908_133	3.50092e+07	0	Inf_6h	0.199112	6h
R-MMU-6798695	up	Heart	Reactome Gene Sets	Neutrophil degranulation	19177	P70195	180805	TIM_P1908_134	3.18299e+07	0	Inf_6h	0.0617597	6h
R-MMU-6798695	up	Heart	Reactome Gene Sets	Neutrophil degranulation	19177	P70195	180805	TIM_P1908_135	3.5234e+07	0	Inf_6h	0.208346	6h
R-MMU-6798695	up	Heart	Reactome Gene Sets	Neutrophil degranulation	19177	P70195	180805	TIM_P1908_139	3.01852e+07	0	Inf_12h	-0.0147777	12h
R-MMU-6798695	up	Heart	Reactome Gene Sets	Neutrophil degranulation	19177	P70195	180805	TIM_P1908_140	3.38637e+07	0	Inf_12h	0.151118	12h
R-MMU-6798695	up	Heart	Reactome Gene Sets	Neutrophil degranulation	19177	P70195	180805	TIM_P1908_141	2.62647e+07	0	Inf_12h	-0.215495	12h
R-MMU-6798695	up	Heart	Reactome Gene Sets	Neutrophil degranulation	19177	P70195	180805	TIM_P1908_143	2.9082e+07	0	Inf_12h	-0.0684922	12h
R-MMU-6798695	up	Heart	Reactome Gene Sets	Neutrophil degranulation	19177	P70195	180805	TIM_P1908_144	2.81103e+07	0	Inf_12h	-0.117523	12h
R-MMU-6798695	up	Heart	Reactome Gene Sets	Neutrophil degranulation	19177	P70195	180805	TIM_P1908_145	2.77775e+07	0	Inf_12h	-0.134706	12h
R-MMU-6798695	up	Heart	Reactome Gene Sets	Neutrophil degranulation	19177	P70195	180805	TIM_P1908_147	2.61602e+07	0	Inf_18h	-0.22125	18h
R-MMU-6798695	up	Heart	Reactome Gene Sets	Neutrophil degranulation	19177	P70195	180805	TIM_P1908_148	2.31764e+07	0	Inf_18h	-0.395966	18h
R-MMU-6798695	up	Heart	Reactome Gene Sets	Neutrophil degranulation	19177	P70195	180805	TIM_P1908_149	2.98457e+07	0	Inf_18h	-0.0310993	18h
R-MMU-6798695	up	Heart	Reactome Gene Sets	Neutrophil degranulation	19177	P70195	180805	TIM_P1908_151	2.71246e+07	0	Inf_18h	-0.169019	18h
R-MMU-6798695	up	Heart	Reactome Gene Sets	Neutrophil degranulation	19177	P70195	180805	TIM_P1908_152	3.13465e+07	0	Inf_18h	0.0396822	18h
R-MMU-6798695	up	Heart	Reactome Gene Sets	Neutrophil degranulation	19177	P70195	180805	TIM_P1908_153	3.85405e+07	0	Inf_18h	0.337753	18h
R-MMU-6798695	up	Heart	Reactome Gene Sets	Neutrophil degranulation	19181	P46471	180805	TIM_P1908_122	5.03172e+06	0	Naive	0.283403	0h
R-MMU-6798695	up	Heart	Reactome Gene Sets	Neutrophil degranulation	19181	P46471	180805	TIM_P1908_123	8.48881e+06	0	Naive	1.03791	0h
R-MMU-6798695	up	Heart	Reactome Gene Sets	Neutrophil degranulation	19181	P46471	180805	TIM_P1908_124	3.41936e+06	0	Naive	-0.273923	0h
R-MMU-6798695	up	Heart	Reactome Gene Sets	Neutrophil degranulation	19181	P46471	180805	TIM_P1908_126	4.31905e+06	0	Naive	0.0630678	0h
R-MMU-6798695	up	Heart	Reactome Gene Sets	Neutrophil degranulation	19181	P46471	180805	TIM_P1908_127	1.91479e+06	0	Naive	-1.11046	0h
R-MMU-6798695	up	Heart	Reactome Gene Sets	Neutrophil degranulation	19181	P46471	180805	TIM_P1908_129	1.12477e+07	0	Inf_6h	1.44391	6h
R-MMU-6798695	up	Heart	Reactome Gene Sets	Neutrophil degranulation	19181	P46471	180805	TIM_P1908_130	1.05811e+07	0	Inf_6h	1.35576	6h
R-MMU-6798695	up	Heart	Reactome Gene Sets	Neutrophil degranulation	19181	P46471	180805	TIM_P1908_131	5.326e+06	0	Inf_6h	0.365405	6h
R-MMU-6798695	up	Heart	Reactome Gene Sets	Neutrophil degranulation	19181	P46471	180805	TIM_P1908_133	1.47593e+07	0	Inf_6h	1.8359	6h
R-MMU-6798695	up	Heart	Reactome Gene Sets	Neutrophil degranulation	19181	P46471	180805	TIM_P1908_134	1.58417e+07	0	Inf_6h	1.93801	6h
R-MMU-6798695	up	Heart	Reactome Gene Sets	Neutrophil degranulation	19181	P46471	180805	TIM_P1908_135	4.16424e+07	0	Inf_6h	3.33234	6h
R-MMU-6798695	up	Heart	Reactome Gene Sets	Neutrophil degranulation	19181	P46471	180805	TIM_P1908_139	2.36828e+07	0	Inf_12h	2.51812	12h
R-MMU-6798695	up	Heart	Reactome Gene Sets	Neutrophil degranulation	19181	P46471	180805	TIM_P1908_140	3.90958e+07	0	Inf_12h	3.2413	12h
R-MMU-6798695	up	Heart	Reactome Gene Sets	Neutrophil degranulation	19181	P46471	180805	TIM_P1908_141	1.95007e+07	0	Inf_12h	2.2378	12h
R-MMU-6798695	up	Heart	Reactome Gene Sets	Neutrophil degranulation	19181	P46471	180805	TIM_P1908_143	1.88426e+07	0	Inf_12h	2.18828	12h
R-MMU-6798695	up	Heart	Reactome Gene Sets	Neutrophil degranulation	19181	P46471	180805	TIM_P1908_144	3.5985e+07	0	Inf_12h	3.12168	12h
R-MMU-6798695	up	Heart	Reactome Gene Sets	Neutrophil degranulation	19181	P46471	180805	TIM_P1908_145	3.84287e+07	0	Inf_12h	3.21647	12h
R-MMU-6798695	up	Heart	Reactome Gene Sets	Neutrophil degranulation	19181	P46471	180805	TIM_P1908_147	2.71946e+07	0	Inf_18h	2.7176	18h
R-MMU-6798695	up	Heart	Reactome Gene Sets	Neutrophil degranulation	19181	P46471	180805	TIM_P1908_148	1.09119e+07	0	Inf_18h	1.40019	18h
R-MMU-6798695	up	Heart	Reactome Gene Sets	Neutrophil degranulation	19181	P46471	180805	TIM_P1908_149	1.6935e+07	0	Inf_18h	2.03429	18h
R-MMU-6798695	up	Heart	Reactome Gene Sets	Neutrophil degranulation	19181	P46471	180805	TIM_P1908_151	6.54314e+06	0	Inf_18h	0.662336	18h
R-MMU-6798695	up	Heart	Reactome Gene Sets	Neutrophil degranulation	19181	P46471	180805	TIM_P1908_152	2.55652e+07	0	Inf_18h	2.62846	18h
R-MMU-6798695	up	Heart	Reactome Gene Sets	Neutrophil degranulation	19181	P46471	180805	TIM_P1908_153	3.16675e+07	0	Inf_18h	2.93728	18h
R-MMU-6798695	up	Heart	Reactome Gene Sets	Neutrophil degranulation	19182	O88685	180805	TIM_P1908_122	1.42791e+07	0	Naive	0.112118	0h
R-MMU-6798695	up	Heart	Reactome Gene Sets	Neutrophil degranulation	19182	O88685	180805	TIM_P1908_123	1.84216e+07	0	Naive	0.479617	0h
R-MMU-6798695	up	Heart	Reactome Gene Sets	Neutrophil degranulation	19182	O88685	180805	TIM_P1908_124	1.30008e+07	0	Naive	-0.0231778	0h
R-MMU-6798695	up	Heart	Reactome Gene Sets	Neutrophil degranulation	19182	O88685	180805	TIM_P1908_126	1.19294e+07	0	Naive	-0.147258	0h
R-MMU-6798695	up	Heart	Reactome Gene Sets	Neutrophil degranulation	19182	O88685	180805	TIM_P1908_127	9.86564e+06	0	Naive	-0.421299	0h
R-MMU-6798695	up	Heart	Reactome Gene Sets	Neutrophil degranulation	19182	O88685	180805	TIM_P1908_129	1.99367e+07	0	Inf_6h	0.593645	6h
R-MMU-6798695	up	Heart	Reactome Gene Sets	Neutrophil degranulation	19182	O88685	180805	TIM_P1908_130	2.19418e+07	0	Inf_6h	0.731897	6h
R-MMU-6798695	up	Heart	Reactome Gene Sets	Neutrophil degranulation	19182	O88685	180805	TIM_P1908_131	1.17883e+07	0	Inf_6h	-0.164427	6h
R-MMU-6798695	up	Heart	Reactome Gene Sets	Neutrophil degranulation	19182	O88685	180805	TIM_P1908_133	2.82508e+07	0	Inf_6h	1.09651	6h
R-MMU-6798695	up	Heart	Reactome Gene Sets	Neutrophil degranulation	19182	O88685	180805	TIM_P1908_134	2.42274e+07	0	Inf_6h	0.874859	6h
R-MMU-6798695	up	Heart	Reactome Gene Sets	Neutrophil degranulation	19182	O88685	180805	TIM_P1908_135	4.6855e+07	0	Inf_6h	1.82642	6h
R-MMU-6798695	up	Heart	Reactome Gene Sets	Neutrophil degranulation	19182	O88685	180805	TIM_P1908_139	3.34615e+07	0	Inf_12h	1.34072	12h
R-MMU-6798695	up	Heart	Reactome Gene Sets	Neutrophil degranulation	19182	O88685	180805	TIM_P1908_140	4.24286e+07	0	Inf_12h	1.68325	12h
R-MMU-6798695	up	Heart	Reactome Gene Sets	Neutrophil degranulation	19182	O88685	180805	TIM_P1908_141	2.736e+07	0	Inf_12h	1.05029	12h
R-MMU-6798695	up	Heart	Reactome Gene Sets	Neutrophil degranulation	19182	O88685	180805	TIM_P1908_143	2.68072e+07	0	Inf_12h	1.02084	12h
R-MMU-6798695	up	Heart	Reactome Gene Sets	Neutrophil degranulation	19182	O88685	180805	TIM_P1908_144	3.87585e+07	0	Inf_12h	1.55273	12h
R-MMU-6798695	up	Heart	Reactome Gene Sets	Neutrophil degranulation	19182	O88685	180805	TIM_P1908_145	4.19299e+07	0	Inf_12h	1.6662	12h
R-MMU-6798695	up	Heart	Reactome Gene Sets	Neutrophil degranulation	19182	O88685	180805	TIM_P1908_147	3.21732e+07	0	Inf_18h	1.28408	18h
R-MMU-6798695	up	Heart	Reactome Gene Sets	Neutrophil degranulation	19182	O88685	180805	TIM_P1908_148	1.96056e+07	0	Inf_18h	0.569484	18h
R-MMU-6798695	up	Heart	Reactome Gene Sets	Neutrophil degranulation	19182	O88685	180805	TIM_P1908_149	2.6424e+07	0	Inf_18h	1.00007	18h
R-MMU-6798695	up	Heart	Reactome Gene Sets	Neutrophil degranulation	19182	O88685	180805	TIM_P1908_151	1.59987e+07	0	Inf_18h	0.276173	18h
R-MMU-6798695	up	Heart	Reactome Gene Sets	Neutrophil degranulation	19182	O88685	180805	TIM_P1908_152	3.17179e+07	0	Inf_18h	1.26352	18h
R-MMU-6798695	up	Heart	Reactome Gene Sets	Neutrophil degranulation	19182	O88685	180805	TIM_P1908_153	3.74687e+07	0	Inf_18h	1.5039	18h
R-MMU-6798695	up	Heart	Reactome Gene Sets	Neutrophil degranulation	19261	P97797
R-MMU-6798695	up	Heart	Reactome Gene Sets	Neutrophil degranulation	19264	P06800
R-MMU-6798695	up	Heart	Reactome Gene Sets	Neutrophil degranulation	19288	P48759	180805	TIM_P1908_122	1832.09	1	Naive	-0.641385	0h
R-MMU-6798695	up	Heart	Reactome Gene Sets	Neutrophil degranulation	19288	P48759	180805	TIM_P1908_123	53497.5	0	Naive	4.22652	0h
R-MMU-6798695	up	Heart	Reactome Gene Sets	Neutrophil degranulation	19288	P48759	180805	TIM_P1908_124	2651.2	1	Naive	-0.10823	0h
R-MMU-6798695	up	Heart	Reactome Gene Sets	Neutrophil degranulation	19288	P48759	180805	TIM_P1908_126	2596.45	1	Naive	-0.138337	0h
R-MMU-6798695	up	Heart	Reactome Gene Sets	Neutrophil degranulation	19288	P48759	180805	TIM_P1908_127	282.496	1	Naive	-3.33857	0h
R-MMU-6798695	up	Heart	Reactome Gene Sets	Neutrophil degranulation	19288	P48759	180805	TIM_P1908_129	1.05073e+06	0	Inf_6h	8.52229	6h
R-MMU-6798695	up	Heart	Reactome Gene Sets	Neutrophil degranulation	19288	P48759	180805	TIM_P1908_130	1.2811e+06	0	Inf_6h	8.80829	6h
R-MMU-6798695	up	Heart	Reactome Gene Sets	Neutrophil degranulation	19288	P48759	180805	TIM_P1908_131	3001.73	1	Inf_6h	0.0709172	6h
R-MMU-6798695	up	Heart	Reactome Gene Sets	Neutrophil degranulation	19288	P48759	180805	TIM_P1908_133	162592	0	Inf_6h	5.83024	6h
R-MMU-6798695	up	Heart	Reactome Gene Sets	Neutrophil degranulation	19288	P48759	180805	TIM_P1908_134	464663	0	Inf_6h	7.34517	6h
R-MMU-6798695	up	Heart	Reactome Gene Sets	Neutrophil degranulation	19288	P48759	180805	TIM_P1908_135	56631.8	0	Inf_6h	4.30867	6h
R-MMU-6798695	up	Heart	Reactome Gene Sets	Neutrophil degranulation	19288	P48759	180805	TIM_P1908_139	5.48834e+06	0	Inf_12h	10.9073	12h
R-MMU-6798695	up	Heart	Reactome Gene Sets	Neutrophil degranulation	19288	P48759	180805	TIM_P1908_140	8.73717e+06	0	Inf_12h	11.5781	12h
R-MMU-6798695	up	Heart	Reactome Gene Sets	Neutrophil degranulation	19288	P48759	180805	TIM_P1908_141	3.65808e+06	0	Inf_12h	10.322	12h
R-MMU-6798695	up	Heart	Reactome Gene Sets	Neutrophil degranulation	19288	P48759	180805	TIM_P1908_143	7.01097e+06	0	Inf_12h	11.2605	12h
R-MMU-6798695	up	Heart	Reactome Gene Sets	Neutrophil degranulation	19288	P48759	180805	TIM_P1908_144	4.57609e+06	0	Inf_12h	10.645	12h
R-MMU-6798695	up	Heart	Reactome Gene Sets	Neutrophil degranulation	19288	P48759	180805	TIM_P1908_145	3.84209e+06	0	Inf_12h	10.3928	12h
R-MMU-6798695	up	Heart	Reactome Gene Sets	Neutrophil degranulation	19288	P48759	180805	TIM_P1908_147	1.1666e+07	0	Inf_18h	11.9951	18h
R-MMU-6798695	up	Heart	Reactome Gene Sets	Neutrophil degranulation	19288	P48759	180805	TIM_P1908_148	1.0748e+07	0	Inf_18h	11.8769	18h
R-MMU-6798695	up	Heart	Reactome Gene Sets	Neutrophil degranulation	19288	P48759	180805	TIM_P1908_149	5.95673e+06	0	Inf_18h	11.0254	18h
R-MMU-6798695	up	Heart	Reactome Gene Sets	Neutrophil degranulation	19288	P48759	180805	TIM_P1908_151	1.44495e+06	0	Inf_18h	8.98193	18h
R-MMU-6798695	up	Heart	Reactome Gene Sets	Neutrophil degranulation	19288	P48759	180805	TIM_P1908_152	7.84255e+06	0	Inf_18h	11.4222	18h
R-MMU-6798695	up	Heart	Reactome Gene Sets	Neutrophil degranulation	19288	P48759	180805	TIM_P1908_153	8.47781e+06	0	Inf_18h	11.5346	18h
R-MMU-6798695	up	Heart	Reactome Gene Sets	Neutrophil degranulation	19325	P61027	180805	TIM_P1908_122	4.96585e+06	0	Naive	-0.133859	0h
R-MMU-6798695	up	Heart	Reactome Gene Sets	Neutrophil degranulation	19325	P61027	180805	TIM_P1908_123	6.60814e+06	0	Naive	0.278345	0h
R-MMU-6798695	up	Heart	Reactome Gene Sets	Neutrophil degranulation	19325	P61027	180805	TIM_P1908_124	5.71573e+06	0	Naive	0.0690366	0h
R-MMU-6798695	up	Heart	Reactome Gene Sets	Neutrophil degranulation	19325	P61027	180805	TIM_P1908_126	4.82775e+06	0	Naive	-0.174549	0h
R-MMU-6798695	up	Heart	Reactome Gene Sets	Neutrophil degranulation	19325	P61027	180805	TIM_P1908_127	5.30344e+06	0	Naive	-0.0389728	0h
R-MMU-6798695	up	Heart	Reactome Gene Sets	Neutrophil degranulation	19325	P61027	180805	TIM_P1908_129	8.33961e+06	0	Inf_6h	0.61408	6h
R-MMU-6798695	up	Heart	Reactome Gene Sets	Neutrophil degranulation	19325	P61027	180805	TIM_P1908_130	5.97681e+06	0	Inf_6h	0.133476	6h
R-MMU-6798695	up	Heart	Reactome Gene Sets	Neutrophil degranulation	19325	P61027	180805	TIM_P1908_131	6.21583e+06	0	Inf_6h	0.190047	6h
R-MMU-6798695	up	Heart	Reactome Gene Sets	Neutrophil degranulation	19325	P61027	180805	TIM_P1908_133	7.50089e+06	0	Inf_6h	0.461162	6h
R-MMU-6798695	up	Heart	Reactome Gene Sets	Neutrophil degranulation	19325	P61027	180805	TIM_P1908_134	5.63986e+06	0	Inf_6h	0.0497592	6h
R-MMU-6798695	up	Heart	Reactome Gene Sets	Neutrophil degranulation	19325	P61027	180805	TIM_P1908_135	6.35814e+06	0	Inf_6h	0.222705	6h
R-MMU-6798695	up	Heart	Reactome Gene Sets	Neutrophil degranulation	19325	P61027	180805	TIM_P1908_139	5.72204e+06	0	Inf_12h	0.0706295	12h
R-MMU-6798695	up	Heart	Reactome Gene Sets	Neutrophil degranulation	19325	P61027	180805	TIM_P1908_140	5.20636e+06	0	Inf_12h	-0.0656262	12h
R-MMU-6798695	up	Heart	Reactome Gene Sets	Neutrophil degranulation	19325	P61027	180805	TIM_P1908_141	6.05017e+06	0	Inf_12h	0.151076	12h
R-MMU-6798695	up	Heart	Reactome Gene Sets	Neutrophil degranulation	19325	P61027	180805	TIM_P1908_143	5.79314e+06	0	Inf_12h	0.0884452	12h
R-MMU-6798695	up	Heart	Reactome Gene Sets	Neutrophil degranulation	19325	P61027	180805	TIM_P1908_144	5.32548e+06	0	Inf_12h	-0.0329887	12h
R-MMU-6798695	up	Heart	Reactome Gene Sets	Neutrophil degranulation	19325	P61027	180805	TIM_P1908_145	5.89096e+06	0	Inf_12h	0.112603	12h
R-MMU-6798695	up	Heart	Reactome Gene Sets	Neutrophil degranulation	19325	P61027	180805	TIM_P1908_147	3.85231e+06	0	Inf_18h	-0.500178	18h
R-MMU-6798695	up	Heart	Reactome Gene Sets	Neutrophil degranulation	19325	P61027	180805	TIM_P1908_148	7.09774e+06	0	Inf_18h	0.381459	18h
R-MMU-6798695	up	Heart	Reactome Gene Sets	Neutrophil degranulation	19325	P61027	180805	TIM_P1908_149	5.87417e+06	0	Inf_18h	0.108485	18h
R-MMU-6798695	up	Heart	Reactome Gene Sets	Neutrophil degranulation	19325	P61027	180805	TIM_P1908_151	4.09487e+06	0	Inf_18h	-0.412081	18h
R-MMU-6798695	up	Heart	Reactome Gene Sets	Neutrophil degranulation	19325	P61027	180805	TIM_P1908_152	4.69663e+06	0	Inf_18h	-0.214273	18h
R-MMU-6798695	up	Heart	Reactome Gene Sets	Neutrophil degranulation	19325	P61027	180805	TIM_P1908_153	5.15429e+06	0	Inf_18h	-0.0801265	18h
R-MMU-6798695	up	Heart	Reactome Gene Sets	Neutrophil degranulation	19330	P35293	180805	TIM_P1908_122	1.09252e+06	0	Naive	0.324744	0h
R-MMU-6798695	up	Heart	Reactome Gene Sets	Neutrophil degranulation	19330	P35293	180805	TIM_P1908_123	1.35449e+06	0	Naive	0.634835	0h
R-MMU-6798695	up	Heart	Reactome Gene Sets	Neutrophil degranulation	19330	P35293	180805	TIM_P1908_124	792119	0	Naive	-0.139121	0h
R-MMU-6798695	up	Heart	Reactome Gene Sets	Neutrophil degranulation	19330	P35293	180805	TIM_P1908_126	1.21802e+06	0	Naive	0.481622	0h
R-MMU-6798695	up	Heart	Reactome Gene Sets	Neutrophil degranulation	19330	P35293	180805	TIM_P1908_127	353757	0	Naive	-1.30208	0h
R-MMU-6798695	up	Heart	Reactome Gene Sets	Neutrophil degranulation	19330	P35293	180805	TIM_P1908_129	3.46297e+06	0	Inf_6h	1.9891	6h
R-MMU-6798695	up	Heart	Reactome Gene Sets	Neutrophil degranulation	19330	P35293	180805	TIM_P1908_130	646694	0	Inf_6h	-0.431756	6h
R-MMU-6798695	up	Heart	Reactome Gene Sets	Neutrophil degranulation	19330	P35293	180805	TIM_P1908_131	776419	0	Inf_6h	-0.168003	6h
R-MMU-6798695	up	Heart	Reactome Gene Sets	Neutrophil degranulation	19330	P35293	180805	TIM_P1908_133	2.43895e+06	0	Inf_6h	1.48335	6h
R-MMU-6798695	up	Heart	Reactome Gene Sets	Neutrophil degranulation	19330	P35293	180805	TIM_P1908_134	3.03432e+06	0	Inf_6h	1.79846	6h
R-MMU-6798695	up	Heart	Reactome Gene Sets	Neutrophil degranulation	19330	P35293	180805	TIM_P1908_135	4.02555e+06	0	Inf_6h	2.20628	6h
R-MMU-6798695	up	Heart	Reactome Gene Sets	Neutrophil degranulation	19330	P35293	180805	TIM_P1908_139	2.05255e+06	0	Inf_12h	1.2345	12h
R-MMU-6798695	up	Heart	Reactome Gene Sets	Neutrophil degranulation	19330	P35293	180805	TIM_P1908_140	3.11901e+06	0	Inf_12h	1.83818	12h
R-MMU-6798695	up	Heart	Reactome Gene Sets	Neutrophil degranulation	19330	P35293	180805	TIM_P1908_141	4.04005e+06	0	Inf_12h	2.21147	12h
R-MMU-6798695	up	Heart	Reactome Gene Sets	Neutrophil degranulation	19330	P35293	180805	TIM_P1908_143	1.46843e+06	0	Inf_12h	0.751367	12h
R-MMU-6798695	up	Heart	Reactome Gene Sets	Neutrophil degranulation	19330	P35293	180805	TIM_P1908_144	2.81051e+06	0	Inf_12h	1.68792	12h
R-MMU-6798695	up	Heart	Reactome Gene Sets	Neutrophil degranulation	19330	P35293	180805	TIM_P1908_145	4.18769e+06	0	Inf_12h	2.26325	12h
R-MMU-6798695	up	Heart	Reactome Gene Sets	Neutrophil degranulation	19330	P35293	180805	TIM_P1908_147	3.0753e+06	0	Inf_18h	1.81782	18h
R-MMU-6798695	up	Heart	Reactome Gene Sets	Neutrophil degranulation	19330	P35293	180805	TIM_P1908_148	1.25113e+06	0	Inf_18h	0.520324	18h
R-MMU-6798695	up	Heart	Reactome Gene Sets	Neutrophil degranulation	19330	P35293	180805	TIM_P1908_149	2.94674e+06	0	Inf_18h	1.75621	18h
R-MMU-6798695	up	Heart	Reactome Gene Sets	Neutrophil degranulation	19330	P35293	180805	TIM_P1908_151	713386	0	Inf_18h	-0.290154	18h
R-MMU-6798695	up	Heart	Reactome Gene Sets	Neutrophil degranulation	19330	P35293	180805	TIM_P1908_152	2.63873e+06	0	Inf_18h	1.59694	18h
R-MMU-6798695	up	Heart	Reactome Gene Sets	Neutrophil degranulation	19330	P35293	180805	TIM_P1908_153	2.26735e+06	0	Inf_18h	1.3781	18h
R-MMU-6798695	up	Heart	Reactome Gene Sets	Neutrophil degranulation	19339	P63011	180805	TIM_P1908_122	964546	0	Naive	0.215872	0h
R-MMU-6798695	up	Heart	Reactome Gene Sets	Neutrophil degranulation	19339	P63011	180805	TIM_P1908_123	987075	0	Naive	0.249182	0h
R-MMU-6798695	up	Heart	Reactome Gene Sets	Neutrophil degranulation	19339	P63011	180805	TIM_P1908_124	783543	0	Naive	-0.0839652	0h
R-MMU-6798695	up	Heart	Reactome Gene Sets	Neutrophil degranulation	19339	P63011	180805	TIM_P1908_126	780631	0	Naive	-0.0893364	0h
R-MMU-6798695	up	Heart	Reactome Gene Sets	Neutrophil degranulation	19339	P63011	180805	TIM_P1908_127	678442	0	Naive	-0.291752	0h
R-MMU-6798695	up	Heart	Reactome Gene Sets	Neutrophil degranulation	19339	P63011	180805	TIM_P1908_129	1.06581e+06	0	Inf_6h	0.359905	6h
R-MMU-6798695	up	Heart	Reactome Gene Sets	Neutrophil degranulation	19339	P63011	180805	TIM_P1908_130	793444	0	Inf_6h	-0.0658496	6h
R-MMU-6798695	up	Heart	Reactome Gene Sets	Neutrophil degranulation	19339	P63011	180805	TIM_P1908_131	764158	0	Inf_6h	-0.120107	6h
R-MMU-6798695	up	Heart	Reactome Gene Sets	Neutrophil degranulation	19339	P63011	180805	TIM_P1908_133	997542	0	Inf_6h	0.2644	6h
R-MMU-6798695	up	Heart	Reactome Gene Sets	Neutrophil degranulation	19339	P63011	180805	TIM_P1908_134	931169	0	Inf_6h	0.165065	6h
R-MMU-6798695	up	Heart	Reactome Gene Sets	Neutrophil degranulation	19339	P63011	180805	TIM_P1908_135	1.06264e+06	0	Inf_6h	0.355607	6h
R-MMU-6798695	up	Heart	Reactome Gene Sets	Neutrophil degranulation	19339	P63011	180805	TIM_P1908_139	894352	0	Inf_12h	0.106864	12h
R-MMU-6798695	up	Heart	Reactome Gene Sets	Neutrophil degranulation	19339	P63011	180805	TIM_P1908_140	775123	0	Inf_12h	-0.0995526	12h
R-MMU-6798695	up	Heart	Reactome Gene Sets	Neutrophil degranulation	19339	P63011	180805	TIM_P1908_141	917146	0	Inf_12h	0.143174	12h
R-MMU-6798695	up	Heart	Reactome Gene Sets	Neutrophil degranulation	19339	P63011	180805	TIM_P1908_143	709785	0	Inf_12h	-0.226596	12h
R-MMU-6798695	up	Heart	Reactome Gene Sets	Neutrophil degranulation	19339	P63011	180805	TIM_P1908_144	774743	0	Inf_12h	-0.10026	12h
R-MMU-6798695	up	Heart	Reactome Gene Sets	Neutrophil degranulation	19339	P63011	180805	TIM_P1908_145	657357	0	Inf_12h	-0.337301	12h
R-MMU-6798695	up	Heart	Reactome Gene Sets	Neutrophil degranulation	19339	P63011	180805	TIM_P1908_147	794113	0	Inf_18h	-0.0646341	18h
R-MMU-6798695	up	Heart	Reactome Gene Sets	Neutrophil degranulation	19339	P63011	180805	TIM_P1908_148	845945	0	Inf_18h	0.0265858	18h
R-MMU-6798695	up	Heart	Reactome Gene Sets	Neutrophil degranulation	19339	P63011	180805	TIM_P1908_149	1.01684e+06	0	Inf_18h	0.292042	18h
R-MMU-6798695	up	Heart	Reactome Gene Sets	Neutrophil degranulation	19339	P63011	180805	TIM_P1908_151	733618	0	Inf_18h	-0.178949	18h
R-MMU-6798695	up	Heart	Reactome Gene Sets	Neutrophil degranulation	19339	P63011	180805	TIM_P1908_152	839293	0	Inf_18h	0.0151974	18h
R-MMU-6798695	up	Heart	Reactome Gene Sets	Neutrophil degranulation	19339	P63011	180805	TIM_P1908_153	724542	0	Inf_18h	-0.196909	18h
R-MMU-6798695	up	Heart	Reactome Gene Sets	Neutrophil degranulation	19345	P35278	180805	TIM_P1908_122	2.20152e+06	0	Naive	0.17948	0h
R-MMU-6798695	up	Heart	Reactome Gene Sets	Neutrophil degranulation	19345	P35278	180805	TIM_P1908_123	2.76081e+06	0	Naive	0.506072	0h
R-MMU-6798695	up	Heart	Reactome Gene Sets	Neutrophil degranulation	19345	P35278	180805	TIM_P1908_124	1.64964e+06	0	Naive	-0.236871	0h
R-MMU-6798695	up	Heart	Reactome Gene Sets	Neutrophil degranulation	19345	P35278	180805	TIM_P1908_126	1.42489e+06	0	Naive	-0.448169	0h
R-MMU-6798695	up	Heart	Reactome Gene Sets	Neutrophil degranulation	19345	P35278	180805	TIM_P1908_127	1.9433e+06	0	Naive	-0.000511918	0h
R-MMU-6798695	up	Heart	Reactome Gene Sets	Neutrophil degranulation	19345	P35278	180805	TIM_P1908_129	2.01616e+06	0	Inf_6h	0.0525884	6h
R-MMU-6798695	up	Heart	Reactome Gene Sets	Neutrophil degranulation	19345	P35278	180805	TIM_P1908_130	1.69443e+06	0	Inf_6h	-0.198218	6h
R-MMU-6798695	up	Heart	Reactome Gene Sets	Neutrophil degranulation	19345	P35278	180805	TIM_P1908_131	1.49533e+06	0	Inf_6h	-0.378556	6h
R-MMU-6798695	up	Heart	Reactome Gene Sets	Neutrophil degranulation	19345	P35278	180805	TIM_P1908_133	2.14213e+06	0	Inf_6h	0.140029	6h
R-MMU-6798695	up	Heart	Reactome Gene Sets	Neutrophil degranulation	19345	P35278	180805	TIM_P1908_134	2.29837e+06	0	Inf_6h	0.241591	6h
R-MMU-6798695	up	Heart	Reactome Gene Sets	Neutrophil degranulation	19345	P35278	180805	TIM_P1908_135	2.95639e+06	0	Inf_6h	0.604816	6h
R-MMU-6798695	up	Heart	Reactome Gene Sets	Neutrophil degranulation	19345	P35278	180805	TIM_P1908_139	1.77393e+06	0	Inf_12h	-0.132072	12h
R-MMU-6798695	up	Heart	Reactome Gene Sets	Neutrophil degranulation	19345	P35278	180805	TIM_P1908_140	1.61996e+06	0	Inf_12h	-0.263059	12h
R-MMU-6798695	up	Heart	Reactome Gene Sets	Neutrophil degranulation	19345	P35278	180805	TIM_P1908_141	2.35496e+06	0	Inf_12h	0.276681	12h
R-MMU-6798695	up	Heart	Reactome Gene Sets	Neutrophil degranulation	19345	P35278	180805	TIM_P1908_143	2.95021e+06	0	Inf_12h	0.601797	12h
R-MMU-6798695	up	Heart	Reactome Gene Sets	Neutrophil degranulation	19345	P35278	180805	TIM_P1908_144	2.29788e+06	0	Inf_12h	0.241283	12h
R-MMU-6798695	up	Heart	Reactome Gene Sets	Neutrophil degranulation	19345	P35278	180805	TIM_P1908_145	2.63256e+06	0	Inf_12h	0.437446	12h
R-MMU-6798695	up	Heart	Reactome Gene Sets	Neutrophil degranulation	19345	P35278	180805	TIM_P1908_147	2.36666e+06	0	Inf_18h	0.283835	18h
R-MMU-6798695	up	Heart	Reactome Gene Sets	Neutrophil degranulation	19345	P35278	180805	TIM_P1908_148	2.70481e+06	0	Inf_18h	0.476505	18h
R-MMU-6798695	up	Heart	Reactome Gene Sets	Neutrophil degranulation	19345	P35278	180805	TIM_P1908_149	3.14786e+06	0	Inf_18h	0.69535	18h
R-MMU-6798695	up	Heart	Reactome Gene Sets	Neutrophil degranulation	19345	P35278	180805	TIM_P1908_151	2.75906e+06	0	Inf_18h	0.505156	18h
R-MMU-6798695	up	Heart	Reactome Gene Sets	Neutrophil degranulation	19345	P35278	180805	TIM_P1908_152	2.49882e+06	0	Inf_18h	0.362227	18h
R-MMU-6798695	up	Heart	Reactome Gene Sets	Neutrophil degranulation	19345	P35278	180805	TIM_P1908_153	2.52819e+06	0	Inf_18h	0.379083	18h
R-MMU-6798695	up	Heart	Reactome Gene Sets	Neutrophil degranulation	19353	P63001	180805	TIM_P1908_122	1.057e+07	0	Naive	-0.0528151	0h
R-MMU-6798695	up	Heart	Reactome Gene Sets	Neutrophil degranulation	19353	P63001	180805	TIM_P1908_123	1.47174e+07	0	Naive	0.424732	0h
R-MMU-6798695	up	Heart	Reactome Gene Sets	Neutrophil degranulation	19353	P63001	180805	TIM_P1908_124	1.09093e+07	0	Naive	-0.00723106	0h
R-MMU-6798695	up	Heart	Reactome Gene Sets	Neutrophil degranulation	19353	P63001	180805	TIM_P1908_126	9.42018e+06	0	Naive	-0.218966	0h
R-MMU-6798695	up	Heart	Reactome Gene Sets	Neutrophil degranulation	19353	P63001	180805	TIM_P1908_127	9.91079e+06	0	Naive	-0.14572	0h
R-MMU-6798695	up	Heart	Reactome Gene Sets	Neutrophil degranulation	19353	P63001	180805	TIM_P1908_129	1.52554e+07	0	Inf_6h	0.476529	6h
R-MMU-6798695	up	Heart	Reactome Gene Sets	Neutrophil degranulation	19353	P63001	180805	TIM_P1908_130	1.41902e+07	0	Inf_6h	0.372099	6h
R-MMU-6798695	up	Heart	Reactome Gene Sets	Neutrophil degranulation	19353	P63001	180805	TIM_P1908_131	1.09478e+07	0	Inf_6h	-0.00214641	6h
R-MMU-6798695	up	Heart	Reactome Gene Sets	Neutrophil degranulation	19353	P63001	180805	TIM_P1908_133	1.50526e+07	0	Inf_6h	0.457217	6h
R-MMU-6798695	up	Heart	Reactome Gene Sets	Neutrophil degranulation	19353	P63001	180805	TIM_P1908_134	1.37729e+07	0	Inf_6h	0.329039	6h
R-MMU-6798695	up	Heart	Reactome Gene Sets	Neutrophil degranulation	19353	P63001	180805	TIM_P1908_135	1.95706e+07	0	Inf_6h	0.835897	6h
R-MMU-6798695	up	Heart	Reactome Gene Sets	Neutrophil degranulation	19353	P63001	180805	TIM_P1908_139	1.7903e+07	0	Inf_12h	0.707408	12h
R-MMU-6798695	up	Heart	Reactome Gene Sets	Neutrophil degranulation	19353	P63001	180805	TIM_P1908_140	1.90142e+07	0	Inf_12h	0.794284	12h
R-MMU-6798695	up	Heart	Reactome Gene Sets	Neutrophil degranulation	19353	P63001	180805	TIM_P1908_141	1.96073e+07	0	Inf_12h	0.8386	12h
R-MMU-6798695	up	Heart	Reactome Gene Sets	Neutrophil degranulation	19353	P63001	180805	TIM_P1908_143	2.02813e+07	0	Inf_12h	0.887356	12h
R-MMU-6798695	up	Heart	Reactome Gene Sets	Neutrophil degranulation	19353	P63001	180805	TIM_P1908_144	1.90156e+07	0	Inf_12h	0.794389	12h
R-MMU-6798695	up	Heart	Reactome Gene Sets	Neutrophil degranulation	19353	P63001	180805	TIM_P1908_145	1.98309e+07	0	Inf_12h	0.854961	12h
R-MMU-6798695	up	Heart	Reactome Gene Sets	Neutrophil degranulation	19353	P63001	180805	TIM_P1908_147	1.59268e+07	0	Inf_18h	0.53866	18h
R-MMU-6798695	up	Heart	Reactome Gene Sets	Neutrophil degranulation	19353	P63001	180805	TIM_P1908_148	1.05251e+07	0	Inf_18h	-0.058962	18h
R-MMU-6798695	up	Heart	Reactome Gene Sets	Neutrophil degranulation	19353	P63001	180805	TIM_P1908_149	1.57884e+07	0	Inf_18h	0.526068	18h
R-MMU-6798695	up	Heart	Reactome Gene Sets	Neutrophil degranulation	19353	P63001	180805	TIM_P1908_151	8.37066e+06	0	Inf_18h	-0.389378	18h
R-MMU-6798695	up	Heart	Reactome Gene Sets	Neutrophil degranulation	19353	P63001	180805	TIM_P1908_152	1.559e+07	0	Inf_18h	0.507827	18h
R-MMU-6798695	up	Heart	Reactome Gene Sets	Neutrophil degranulation	19353	P63001	180805	TIM_P1908_153	1.82217e+07	0	Inf_18h	0.732863	18h
R-MMU-6798695	up	Heart	Reactome Gene Sets	Neutrophil degranulation	20201	P27005	180805	TIM_P1908_122	4.56429e+06	0	Naive	6.3517	0h
R-MMU-6798695	up	Heart	Reactome Gene Sets	Neutrophil degranulation	20201	P27005	180805	TIM_P1908_123	2.96372e+06	0	Naive	5.72872	0h
R-MMU-6798695	up	Heart	Reactome Gene Sets	Neutrophil degranulation	20201	P27005	180805	TIM_P1908_124	6528.86	1	Naive	-3.09764	0h
R-MMU-6798695	up	Heart	Reactome Gene Sets	Neutrophil degranulation	20201	P27005	180805	TIM_P1908_126	3935.28	1	Naive	-3.82801	0h
R-MMU-6798695	up	Heart	Reactome Gene Sets	Neutrophil degranulation	20201	P27005	180805	TIM_P1908_127	1568.84	1	Naive	-5.15478	0h
R-MMU-6798695	up	Heart	Reactome Gene Sets	Neutrophil degranulation	20201	P27005	180805	TIM_P1908_129	7.39112e+06	0	Inf_6h	7.0471	6h
R-MMU-6798695	up	Heart	Reactome Gene Sets	Neutrophil degranulation	20201	P27005	180805	TIM_P1908_130	3.85668e+06	0	Inf_6h	6.10867	6h
R-MMU-6798695	up	Heart	Reactome Gene Sets	Neutrophil degranulation	20201	P27005	180805	TIM_P1908_131	2.49805e+06	0	Inf_6h	5.48211	6h
R-MMU-6798695	up	Heart	Reactome Gene Sets	Neutrophil degranulation	20201	P27005	180805	TIM_P1908_133	6.29373e+06	0	Inf_6h	6.81523	6h
R-MMU-6798695	up	Heart	Reactome Gene Sets	Neutrophil degranulation	20201	P27005	180805	TIM_P1908_134	4.48351e+06	0	Inf_6h	6.32594	6h
R-MMU-6798695	up	Heart	Reactome Gene Sets	Neutrophil degranulation	20201	P27005	180805	TIM_P1908_135	5.55413e+06	0	Inf_6h	6.63487	6h
R-MMU-6798695	up	Heart	Reactome Gene Sets	Neutrophil degranulation	20201	P27005	180805	TIM_P1908_139	7.74635e+06	0	Inf_12h	7.11483	12h
R-MMU-6798695	up	Heart	Reactome Gene Sets	Neutrophil degranulation	20201	P27005	180805	TIM_P1908_140	1.42621e+07	0	Inf_12h	7.99543	12h
R-MMU-6798695	up	Heart	Reactome Gene Sets	Neutrophil degranulation	20201	P27005	180805	TIM_P1908_141	3.91083e+06	0	Inf_12h	6.12879	12h
R-MMU-6798695	up	Heart	Reactome Gene Sets	Neutrophil degranulation	20201	P27005	180805	TIM_P1908_143	6.76773e+06	0	Inf_12h	6.91998	12h
R-MMU-6798695	up	Heart	Reactome Gene Sets	Neutrophil degranulation	20201	P27005	180805	TIM_P1908_144	2.05514e+07	0	Inf_12h	8.52248	12h
R-MMU-6798695	up	Heart	Reactome Gene Sets	Neutrophil degranulation	20201	P27005	180805	TIM_P1908_145	9.03224e+06	0	Inf_12h	7.3364	12h
R-MMU-6798695	up	Heart	Reactome Gene Sets	Neutrophil degranulation	20201	P27005	180805	TIM_P1908_147	2.16243e+07	0	Inf_18h	8.59589	18h
R-MMU-6798695	up	Heart	Reactome Gene Sets	Neutrophil degranulation	20201	P27005	180805	TIM_P1908_148	6.67525e+06	0	Inf_18h	6.90013	18h
R-MMU-6798695	up	Heart	Reactome Gene Sets	Neutrophil degranulation	20201	P27005	180805	TIM_P1908_149	1.25987e+07	0	Inf_18h	7.81652	18h
R-MMU-6798695	up	Heart	Reactome Gene Sets	Neutrophil degranulation	20201	P27005	180805	TIM_P1908_151	1.0398e+07	0	Inf_18h	7.53954	18h
R-MMU-6798695	up	Heart	Reactome Gene Sets	Neutrophil degranulation	20201	P27005	180805	TIM_P1908_152	3.64975e+06	0	Inf_18h	6.02911	18h
R-MMU-6798695	up	Heart	Reactome Gene Sets	Neutrophil degranulation	20201	P27005	180805	TIM_P1908_153	1.37514e+07	0	Inf_18h	7.94282	18h
R-MMU-6798695	up	Heart	Reactome Gene Sets	Neutrophil degranulation	20202	P31725	180805	TIM_P1908_122	1.09729e+07	0	Naive	1.96456	0h
R-MMU-6798695	up	Heart	Reactome Gene Sets	Neutrophil degranulation	20202	P31725	180805	TIM_P1908_123	2.62575e+06	0	Naive	-0.0985762	0h
R-MMU-6798695	up	Heart	Reactome Gene Sets	Neutrophil degranulation	20202	P31725	180805	TIM_P1908_124	2.12461e+06	0	Naive	-0.404108	0h
R-MMU-6798695	up	Heart	Reactome Gene Sets	Neutrophil degranulation	20202	P31725	180805	TIM_P1908_126	2.26687e+06	0	Naive	-0.310604	0h
R-MMU-6798695	up	Heart	Reactome Gene Sets	Neutrophil degranulation	20202	P31725	180805	TIM_P1908_127	1.26578e+06	0	Naive	-1.15127	0h
R-MMU-6798695	up	Heart	Reactome Gene Sets	Neutrophil degranulation	20202	P31725	180805	TIM_P1908_129	9.76664e+06	0	Inf_6h	1.79656	6h
R-MMU-6798695	up	Heart	Reactome Gene Sets	Neutrophil degranulation	20202	P31725	180805	TIM_P1908_130	1.11043e+07	0	Inf_6h	1.98174	6h
R-MMU-6798695	up	Heart	Reactome Gene Sets	Neutrophil degranulation	20202	P31725	180805	TIM_P1908_131	8.98782e+06	0	Inf_6h	1.67667	6h
R-MMU-6798695	up	Heart	Reactome Gene Sets	Neutrophil degranulation	20202	P31725	180805	TIM_P1908_133	1.11901e+07	0	Inf_6h	1.99285	6h
R-MMU-6798695	up	Heart	Reactome Gene Sets	Neutrophil degranulation	20202	P31725	180805	TIM_P1908_134	1.08129e+07	0	Inf_6h	1.94338	6h
R-MMU-6798695	up	Heart	Reactome Gene Sets	Neutrophil degranulation	20202	P31725	180805	TIM_P1908_135	1.23527e+07	0	Inf_6h	2.13545	6h
R-MMU-6798695	up	Heart	Reactome Gene Sets	Neutrophil degranulation	20202	P31725	180805	TIM_P1908_139	1.62317e+07	0	Inf_12h	2.52944	12h
R-MMU-6798695	up	Heart	Reactome Gene Sets	Neutrophil degranulation	20202	P31725	180805	TIM_P1908_140	3.182e+07	0	Inf_12h	3.50056	12h
R-MMU-6798695	up	Heart	Reactome Gene Sets	Neutrophil degranulation	20202	P31725	180805	TIM_P1908_141	1.19107e+07	0	Inf_12h	2.08288	12h
R-MMU-6798695	up	Heart	Reactome Gene Sets	Neutrophil degranulation	20202	P31725	180805	TIM_P1908_143	1.43168e+07	0	Inf_12h	2.34833	12h
R-MMU-6798695	up	Heart	Reactome Gene Sets	Neutrophil degranulation	20202	P31725	180805	TIM_P1908_144	3.74957e+07	0	Inf_12h	3.73735	12h
R-MMU-6798695	up	Heart	Reactome Gene Sets	Neutrophil degranulation	20202	P31725	180805	TIM_P1908_145	2.19356e+07	0	Inf_12h	2.9639	12h
R-MMU-6798695	up	Heart	Reactome Gene Sets	Neutrophil degranulation	20202	P31725	180805	TIM_P1908_147	3.99575e+07	0	Inf_18h	3.82909	18h
R-MMU-6798695	up	Heart	Reactome Gene Sets	Neutrophil degranulation	20202	P31725	180805	TIM_P1908_148	1.96269e+07	0	Inf_18h	2.80346	18h
R-MMU-6798695	up	Heart	Reactome Gene Sets	Neutrophil degranulation	20202	P31725	180805	TIM_P1908_149	2.06248e+07	0	Inf_18h	2.875	18h
R-MMU-6798695	up	Heart	Reactome Gene Sets	Neutrophil degranulation	20202	P31725	180805	TIM_P1908_151	2.14429e+07	0	Inf_18h	2.93112	18h
R-MMU-6798695	up	Heart	Reactome Gene Sets	Neutrophil degranulation	20202	P31725	180805	TIM_P1908_152	9.99048e+06	0	Inf_18h	1.82925	18h
R-MMU-6798695	up	Heart	Reactome Gene Sets	Neutrophil degranulation	20202	P31725	180805	TIM_P1908_153	2.64254e+07	0	Inf_18h	3.23255	18h
R-MMU-6798695	up	Heart	Reactome Gene Sets	Neutrophil degranulation	20409	Q62422	180805	TIM_P1908_122	3.63711e+06	0	Naive	0.276823	0h
R-MMU-6798695	up	Heart	Reactome Gene Sets	Neutrophil degranulation	20409	Q62422	180805	TIM_P1908_123	2.99134e+06	0	Naive	-0.00517845	0h
R-MMU-6798695	up	Heart	Reactome Gene Sets	Neutrophil degranulation	20409	Q62422	180805	TIM_P1908_124	1.84585e+06	0	Naive	-0.701685	0h
R-MMU-6798695	up	Heart	Reactome Gene Sets	Neutrophil degranulation	20409	Q62422	180805	TIM_P1908_126	4.57372e+06	0	Naive	0.607398	0h
R-MMU-6798695	up	Heart	Reactome Gene Sets	Neutrophil degranulation	20409	Q62422	180805	TIM_P1908_127	2.65482e+06	0	Naive	-0.177358	0h
R-MMU-6798695	up	Heart	Reactome Gene Sets	Neutrophil degranulation	20409	Q62422	180805	TIM_P1908_129	4.83058e+06	0	Inf_6h	0.686228	6h
R-MMU-6798695	up	Heart	Reactome Gene Sets	Neutrophil degranulation	20409	Q62422	180805	TIM_P1908_130	2.21678e+06	0	Inf_6h	-0.437506	6h
R-MMU-6798695	up	Heart	Reactome Gene Sets	Neutrophil degranulation	20409	Q62422	180805	TIM_P1908_131	3.5239e+06	0	Inf_6h	0.231204	6h
R-MMU-6798695	up	Heart	Reactome Gene Sets	Neutrophil degranulation	20409	Q62422	180805	TIM_P1908_133	3.64715e+06	0	Inf_6h	0.280802	6h
R-MMU-6798695	up	Heart	Reactome Gene Sets	Neutrophil degranulation	20409	Q62422	180805	TIM_P1908_134	5.44819e+06	0	Inf_6h	0.859809	6h
R-MMU-6798695	up	Heart	Reactome Gene Sets	Neutrophil degranulation	20409	Q62422	180805	TIM_P1908_135	6.04443e+06	0	Inf_6h	1.00964	6h
R-MMU-6798695	up	Heart	Reactome Gene Sets	Neutrophil degranulation	20409	Q62422	180805	TIM_P1908_139	6.32955e+06	0	Inf_12h	1.07613	12h
R-MMU-6798695	up	Heart	Reactome Gene Sets	Neutrophil degranulation	20409	Q62422	180805	TIM_P1908_140	5.35304e+06	0	Inf_12h	0.83439	12h
R-MMU-6798695	up	Heart	Reactome Gene Sets	Neutrophil degranulation	20409	Q62422	180805	TIM_P1908_141	4.88761e+06	0	Inf_12h	0.703159	12h
R-MMU-6798695	up	Heart	Reactome Gene Sets	Neutrophil degranulation	20409	Q62422	180805	TIM_P1908_143	7.14071e+06	0	Inf_12h	1.2501	12h
R-MMU-6798695	up	Heart	Reactome Gene Sets	Neutrophil degranulation	20409	Q62422	180805	TIM_P1908_144	5.29611e+06	0	Inf_12h	0.818963	12h
R-MMU-6798695	up	Heart	Reactome Gene Sets	Neutrophil degranulation	20409	Q62422	180805	TIM_P1908_145	8.10231e+06	0	Inf_12h	1.43236	12h
R-MMU-6798695	up	Heart	Reactome Gene Sets	Neutrophil degranulation	20409	Q62422	180805	TIM_P1908_147	5.4495e+06	0	Inf_18h	0.860155	18h
R-MMU-6798695	up	Heart	Reactome Gene Sets	Neutrophil degranulation	20409	Q62422	180805	TIM_P1908_148	3.33087e+06	0	Inf_18h	0.14993	18h
R-MMU-6798695	up	Heart	Reactome Gene Sets	Neutrophil degranulation	20409	Q62422	180805	TIM_P1908_149	3.99611e+06	0	Inf_18h	0.412627	18h
R-MMU-6798695	up	Heart	Reactome Gene Sets	Neutrophil degranulation	20409	Q62422	180805	TIM_P1908_151	4.06681e+06	0	Inf_18h	0.437929	18h
R-MMU-6798695	up	Heart	Reactome Gene Sets	Neutrophil degranulation	20409	Q62422	180805	TIM_P1908_152	6.19118e+06	0	Inf_18h	1.04424	18h
R-MMU-6798695	up	Heart	Reactome Gene Sets	Neutrophil degranulation	20409	Q62422	180805	TIM_P1908_153	5.09574e+06	0	Inf_18h	0.763322	18h
R-MMU-6798695	up	Heart	Reactome Gene Sets	Neutrophil degranulation	20430	Q7TMB8	180805	TIM_P1908_122	103093	0	Naive	2.09806	0h
R-MMU-6798695	up	Heart	Reactome Gene Sets	Neutrophil degranulation	20430	Q7TMB8	180805	TIM_P1908_123	116949	0	Naive	2.27999	0h
R-MMU-6798695	up	Heart	Reactome Gene Sets	Neutrophil degranulation	20430	Q7TMB8	180805	TIM_P1908_124	6293.46	1	Naive	-1.93589	0h
R-MMU-6798695	up	Heart	Reactome Gene Sets	Neutrophil degranulation	20430	Q7TMB8	180805	TIM_P1908_126	11063.7	1	Naive	-1.12197	0h
R-MMU-6798695	up	Heart	Reactome Gene Sets	Neutrophil degranulation	20430	Q7TMB8	180805	TIM_P1908_127	9643.43	1	Naive	-1.32019	0h
R-MMU-6798695	up	Heart	Reactome Gene Sets	Neutrophil degranulation	20430	Q7TMB8	180805	TIM_P1908_129	4099.23	1	Inf_6h	-2.55439	6h
R-MMU-6798695	up	Heart	Reactome Gene Sets	Neutrophil degranulation	20430	Q7TMB8	180805	TIM_P1908_130	100029	0	Inf_6h	2.05453	6h
R-MMU-6798695	up	Heart	Reactome Gene Sets	Neutrophil degranulation	20430	Q7TMB8	180805	TIM_P1908_131	19596.5	1	Inf_6h	-0.297215	6h
R-MMU-6798695	up	Heart	Reactome Gene Sets	Neutrophil degranulation	20430	Q7TMB8	180805	TIM_P1908_133	93456.6	0	Inf_6h	1.95648	6h
R-MMU-6798695	up	Heart	Reactome Gene Sets	Neutrophil degranulation	20430	Q7TMB8	180805	TIM_P1908_134	292856	0	Inf_6h	3.60431	6h
R-MMU-6798695	up	Heart	Reactome Gene Sets	Neutrophil degranulation	20430	Q7TMB8	180805	TIM_P1908_135	1.61905e+06	0	Inf_6h	6.07119	6h
R-MMU-6798695	up	Heart	Reactome Gene Sets	Neutrophil degranulation	20430	Q7TMB8	180805	TIM_P1908_139	134270	0	Inf_12h	2.47926	12h
R-MMU-6798695	up	Heart	Reactome Gene Sets	Neutrophil degranulation	20430	Q7TMB8	180805	TIM_P1908_140	1.22466e+06	0	Inf_12h	5.66843	12h
R-MMU-6798695	up	Heart	Reactome Gene Sets	Neutrophil degranulation	20430	Q7TMB8	180805	TIM_P1908_141	136050	0	Inf_12h	2.49826	12h
R-MMU-6798695	up	Heart	Reactome Gene Sets	Neutrophil degranulation	20430	Q7TMB8	180805	TIM_P1908_143	127341	0	Inf_12h	2.40282	12h
R-MMU-6798695	up	Heart	Reactome Gene Sets	Neutrophil degranulation	20430	Q7TMB8	180805	TIM_P1908_144	991515	0	Inf_12h	5.36375	12h
R-MMU-6798695	up	Heart	Reactome Gene Sets	Neutrophil degranulation	20430	Q7TMB8	180805	TIM_P1908_145	1.75591e+06	0	Inf_12h	6.18826	12h
R-MMU-6798695	up	Heart	Reactome Gene Sets	Neutrophil degranulation	20430	Q7TMB8	180805	TIM_P1908_147	451545	0	Inf_18h	4.22898	18h
R-MMU-6798695	up	Heart	Reactome Gene Sets	Neutrophil degranulation	20430	Q7TMB8	180805	TIM_P1908_148	84912	0	Inf_18h	1.81816	18h
R-MMU-6798695	up	Heart	Reactome Gene Sets	Neutrophil degranulation	20430	Q7TMB8	180805	TIM_P1908_149	66419	0	Inf_18h	1.46378	18h
R-MMU-6798695	up	Heart	Reactome Gene Sets	Neutrophil degranulation	20430	Q7TMB8	180805	TIM_P1908_151	387.585	1	Inf_18h	-5.95716	18h
R-MMU-6798695	up	Heart	Reactome Gene Sets	Neutrophil degranulation	20430	Q7TMB8	180805	TIM_P1908_152	683066	0	Inf_18h	4.82614	18h
R-MMU-6798695	up	Heart	Reactome Gene Sets	Neutrophil degranulation	20430	Q7TMB8	180805	TIM_P1908_153	736846	0	Inf_18h	4.93548	18h
R-MMU-6798695	up	Heart	Reactome Gene Sets	Neutrophil degranulation	20527	P32037
R-MMU-6798695	up	Heart	Reactome Gene Sets	Neutrophil degranulation	20619	O09044	180805	TIM_P1908_122	623679	0	Naive	-0.204313	0h
R-MMU-6798695	up	Heart	Reactome Gene Sets	Neutrophil degranulation	20619	O09044	180805	TIM_P1908_123	1.65119e+06	0	Naive	1.20032	0h
R-MMU-6798695	up	Heart	Reactome Gene Sets	Neutrophil degranulation	20619	O09044	180805	TIM_P1908_124	360035	0	Naive	-0.99698	0h
R-MMU-6798695	up	Heart	Reactome Gene Sets	Neutrophil degranulation	20619	O09044	180805	TIM_P1908_126	993266	0	Naive	0.467063	0h
R-MMU-6798695	up	Heart	Reactome Gene Sets	Neutrophil degranulation	20619	O09044	180805	TIM_P1908_127	520185	0	Naive	-0.466092	0h
R-MMU-6798695	up	Heart	Reactome Gene Sets	Neutrophil degranulation	20619	O09044	180805	TIM_P1908_129	126561	0	Inf_6h	-2.50529	6h
R-MMU-6798695	up	Heart	Reactome Gene Sets	Neutrophil degranulation	20619	O09044	180805	TIM_P1908_130	824379	0	Inf_6h	0.198191	6h
R-MMU-6798695	up	Heart	Reactome Gene Sets	Neutrophil degranulation	20619	O09044	180805	TIM_P1908_131	1.05004e+06	0	Inf_6h	0.547248	6h
R-MMU-6798695	up	Heart	Reactome Gene Sets	Neutrophil degranulation	20619	O09044	180805	TIM_P1908_133	662603	0	Inf_6h	-0.116972	6h
R-MMU-6798695	up	Heart	Reactome Gene Sets	Neutrophil degranulation	20619	O09044	180805	TIM_P1908_134	583650	0	Inf_6h	-0.300013	6h
R-MMU-6798695	up	Heart	Reactome Gene Sets	Neutrophil degranulation	20619	O09044	180805	TIM_P1908_135	705352	0	Inf_6h	-0.0267743	6h
R-MMU-6798695	up	Heart	Reactome Gene Sets	Neutrophil degranulation	20619	O09044	180805	TIM_P1908_139	578976	0	Inf_12h	-0.311615	12h
R-MMU-6798695	up	Heart	Reactome Gene Sets	Neutrophil degranulation	20619	O09044	180805	TIM_P1908_140	654331	0	Inf_12h	-0.135097	12h
R-MMU-6798695	up	Heart	Reactome Gene Sets	Neutrophil degranulation	20619	O09044	180805	TIM_P1908_141	430803	0	Inf_12h	-0.738089	12h
R-MMU-6798695	up	Heart	Reactome Gene Sets	Neutrophil degranulation	20619	O09044	180805	TIM_P1908_143	611230	0	Inf_12h	-0.233403	12h
R-MMU-6798695	up	Heart	Reactome Gene Sets	Neutrophil degranulation	20619	O09044	180805	TIM_P1908_144	799938	0	Inf_12h	0.15477	12h
R-MMU-6798695	up	Heart	Reactome Gene Sets	Neutrophil degranulation	20619	O09044	180805	TIM_P1908_145	678747	0	Inf_12h	-0.0822425	12h
R-MMU-6798695	up	Heart	Reactome Gene Sets	Neutrophil degranulation	20619	O09044	180805	TIM_P1908_147	784012	0	Inf_18h	0.125758	18h
R-MMU-6798695	up	Heart	Reactome Gene Sets	Neutrophil degranulation	20619	O09044	180805	TIM_P1908_148	1.18223e+06	0	Inf_18h	0.718326	18h
R-MMU-6798695	up	Heart	Reactome Gene Sets	Neutrophil degranulation	20619	O09044	180805	TIM_P1908_149	823810	0	Inf_18h	0.197194	18h
R-MMU-6798695	up	Heart	Reactome Gene Sets	Neutrophil degranulation	20619	O09044	180805	TIM_P1908_151	423973	0	Inf_18h	-0.761145	18h
R-MMU-6798695	up	Heart	Reactome Gene Sets	Neutrophil degranulation	20619	O09044	180805	TIM_P1908_152	591102	0	Inf_18h	-0.281709	18h
R-MMU-6798695	up	Heart	Reactome Gene Sets	Neutrophil degranulation	20619	O09044	180805	TIM_P1908_153	673618	0	Inf_18h	-0.0931868	18h
R-MMU-6798695	up	Heart	Reactome Gene Sets	Neutrophil degranulation	20719	Q60854	180805	TIM_P1908_122	8.50483e+07	0	Naive	0.385651	0h
R-MMU-6798695	up	Heart	Reactome Gene Sets	Neutrophil degranulation	20719	Q60854	180805	TIM_P1908_123	1.06034e+08	0	Naive	0.703828	0h
[truncated: 25,219 more rows]

## Sheet: Fig2D
Organ	ProteinName	group1	group2	p.value	Intensity	IntensityREF	FoldChange	BH	BinComp	Log2FC	Regulation	Organ.assignment
Plasma	sp|A2A8L5|PTPRF_MOUSE	6	0	0.461671	18728.9	109.881	170.447	0.654891	6vs0	7.41318	None	Kidney, Lungs
Plasma	sp|A2A8L5|PTPRF_MOUSE	12	0	0.370887	23723.9	109.881	215.905	0.570839	12vs0	7.75425	None	Kidney, Lungs
Plasma	sp|A2A8L5|PTPRF_MOUSE	18	0	0.194126	33531	109.881	305.158	0.372358	18vs0	8.25341	None	Kidney, Lungs
Plasma	sp|A2AJL3|FGGY_MOUSE	6	0	0.999824	82.5523	139.898	0.590088	1	6vs0	-0.760997	None	Kidney, Liver
Plasma	sp|A2AJL3|FGGY_MOUSE	12	0	0.573838	153067	139.898	1094.13	0.752611	12vs0	10.0956	None	Kidney, Liver
Plasma	sp|A2AJL3|FGGY_MOUSE	18	0	0.0158596	687545	139.898	4914.61	0.0664026	18vs0	12.2629	None	Kidney, Liver
Plasma	sp|A2AKY4|Z804A_MOUSE	6	0	0.168235	116687	146175	0.798267	0.337859	6vs0	-0.325056	None
Plasma	sp|A2AKY4|Z804A_MOUSE	12	0	0.0642266	104034	146175	0.711708	0.177451	12vs0	-0.490643	None
Plasma	sp|A2AKY4|Z804A_MOUSE	18	0	0.000422118	56752	146175	0.388248	0.00503099	18vs0	-1.36495	Down
Plasma	sp|A2ALU4|SHRM2_MOUSE	6	0	0.0462642	2.14448e+06	2.837e+06	0.755896	0.14149	6vs0	-0.403741	None
Plasma	sp|A2ALU4|SHRM2_MOUSE	12	0	0.0207831	1.98388e+06	2.837e+06	0.699288	0.0800796	12vs0	-0.516041	None
Plasma	sp|A2ALU4|SHRM2_MOUSE	18	0	0.00585201	1.82248e+06	2.837e+06	0.642396	0.0328033	18vs0	-0.638465	None
Plasma	sp|A2AQ07|TBB1_MOUSE	6	0	0.933102	128002	149267	0.857539	1	6vs0	-0.221725	None	Leukocytes
Plasma	sp|A2AQ07|TBB1_MOUSE	12	0	6.21758e-05	1.51699e+06	149267	10.163	0.00124717	12vs0	3.34525	Up	Leukocytes
Plasma	sp|A2AQ07|TBB1_MOUSE	18	0	0.28267	426194	149267	2.85526	0.476919	18vs0	1.51362	None	Leukocytes
Plasma	sp|A3KMP2|TTC38_MOUSE	6	0	0.999995	95.0696	98.2478	0.967651	1	6vs0	-0.0474406	None
Plasma	sp|A3KMP2|TTC38_MOUSE	12	0	0.413254	454062	98.2478	4621.6	0.61107	12vs0	12.1742	None
Plasma	sp|A3KMP2|TTC38_MOUSE	18	0	0.0108634	1.48915e+06	98.2478	15157.1	0.0503884	18vs0	13.8877	None
Plasma	sp|A6X935|ITIH4_MOUSE	6	0	0.186445	5.43114e+08	3.37274e+08	1.61031	0.36284	6vs0	0.687336	None
Plasma	sp|A6X935|ITIH4_MOUSE	12	0	1.39509e-05	1.27169e+09	3.37274e+08	3.7705	0.000423914	12vs0	1.91476	Up
Plasma	sp|A6X935|ITIH4_MOUSE	18	0	1.37779e-08	1.8443e+09	3.37274e+08	5.46827	4.02709e-06	18vs0	2.45108	Up
Plasma	sp|B2RPV6|MMRN1_MOUSE	6	0	0.226879	138732	90.2154	1537.79	0.413229	6vs0	10.5866	None	Leukocytes
Plasma	sp|B2RPV6|MMRN1_MOUSE	12	0	0.763612	35209.1	90.2154	390.278	0.899507	12vs0	8.60836	None	Leukocytes
Plasma	sp|B2RPV6|MMRN1_MOUSE	18	0	0.999965	95.2074	90.2154	1.05533	1	18vs0	0.0777002	None	Leukocytes
Plasma	sp|B2RXS4|PLXB2_MOUSE	6	0	0.179947	18733.8	125.287	149.527	0.355036	6vs0	7.22427	None
Plasma	sp|B2RXS4|PLXB2_MOUSE	12	0	0.612952	7251.56	125.287	57.8796	0.785966	12vs0	5.85498	None
Plasma	sp|B2RXS4|PLXB2_MOUSE	18	0	0.409955	11366.4	125.287	90.7233	0.607691	18vs0	6.5034	None
Plasma	sp|D3Z6Q9|BIN2_MOUSE	6	0	0.232901	151185	99.4611	1520.04	0.419713	6vs0	10.5699	None	Spleen
Plasma	sp|D3Z6Q9|BIN2_MOUSE	12	0	0.00729677	386764	99.4611	3888.6	0.0381821	12vs0	11.925	Up	Spleen
Plasma	sp|D3Z6Q9|BIN2_MOUSE	18	0	0.823506	27765	99.4611	279.154	0.939357	18vs0	8.12492	None	Spleen
Plasma	sp|E9PV24|FIBA_MOUSE	6	0	0.611338	2.33697e+09	1.84793e+09	1.26464	0.784362	6vs0	0.338725	None
Plasma	sp|E9PV24|FIBA_MOUSE	12	0	0.000549111	6.01257e+09	1.84793e+09	3.25367	0.00604022	12vs0	1.70207	Up
Plasma	sp|E9PV24|FIBA_MOUSE	18	0	2.05092e-05	7.34516e+09	1.84793e+09	3.9748	0.000547696	18vs0	1.99088	Up
Plasma	sp|E9Q414|APOB_MOUSE	6	0	0.250774	1.11297e+08	7.62367e+07	1.45989	0.441173	6vs0	0.54586	None
Plasma	sp|E9Q414|APOB_MOUSE	12	0	0.00083272	2.00332e+08	7.62367e+07	2.62776	0.00808115	12vs0	1.39383	Up
Plasma	sp|E9Q414|APOB_MOUSE	18	0	3.17043e-07	3.14579e+08	7.62367e+07	4.12635	2.66577e-05	18vs0	2.04486	Up
Plasma	sp|E9Q557|DESP_MOUSE	6	0	0.99991	95.2545	126.892	0.750672	1	6vs0	-0.413745	None	Leukocytes
Plasma	sp|E9Q557|DESP_MOUSE	12	0	0.999984	121.022	126.892	0.953736	1	12vs0	-0.0683386	None	Leukocytes
Plasma	sp|E9Q557|DESP_MOUSE	18	0	0.170771	394638	126.892	3110.02	0.341542	18vs0	11.6027	None	Leukocytes
Plasma	sp|E9Q7X6|HEG1_MOUSE	6	0	0.0166425	297014	1.28857e+06	0.230498	0.0684664	6vs0	-2.11717	None
Plasma	sp|E9Q7X6|HEG1_MOUSE	12	0	0.0062088	77292.3	1.28857e+06	0.0599829	0.0342259	12vs0	-4.05931	Down
Plasma	sp|E9Q7X6|HEG1_MOUSE	18	0	0.00450171	67215.7	1.28857e+06	0.0521628	0.02725	18vs0	-4.26083	Down
Plasma	sp|G3X982|AOXC_MOUSE	6	0	0.999976	97.3196	82.7882	1.17553	1	6vs0	0.233305	None	Liver
Plasma	sp|G3X982|AOXC_MOUSE	12	0	0.777304	141753	82.7882	1712.23	0.90816	12vs0	10.7417	None	Liver
Plasma	sp|G3X982|AOXC_MOUSE	18	0	0.0445585	1.02899e+06	82.7882	12429.2	0.137506	18vs0	13.6014	None	Liver
Plasma	sp|G3X9C2|FBX50_MOUSE	6	0	0.00665089	1.94032e+07	61.5066	315465	0.0358727	6vs0	18.2671	Up	Kidney
Plasma	sp|G3X9C2|FBX50_MOUSE	12	0	0.00421243	2.15501e+07	61.5066	350371	0.0260408	12vs0	18.4185	Up	Kidney
Plasma	sp|G3X9C2|FBX50_MOUSE	18	0	0.00219786	2.2623e+07	61.5066	367814	0.0167168	18vs0	18.4886	Up	Kidney
Plasma	sp|O08529|CAN2_MOUSE	6	0	0.415284	72720.7	45375.5	1.60264	0.612597	6vs0	0.680453	None	Lungs
Plasma	sp|O08529|CAN2_MOUSE	12	0	0.395427	75047.3	45375.5	1.65392	0.593903	12vs0	0.725887	None	Lungs
Plasma	sp|O08529|CAN2_MOUSE	18	0	0.915695	48894	45375.5	1.07754	1	18vs0	0.107745	None	Lungs
Plasma	sp|O08576|RUN3A_MOUSE	6	0	0.999892	92.027	99.5793	0.924158	1	6vs0	-0.113789	None
Plasma	sp|O08576|RUN3A_MOUSE	12	0	0.0118951	161026	99.5793	1617.06	0.0538437	12vs0	10.6592	None
Plasma	sp|O08576|RUN3A_MOUSE	18	0	0.000875555	221506	99.5793	2224.42	0.00835794	18vs0	11.1192	Up
Plasma	sp|O08638|MYH11_MOUSE	6	0	0.999086	99.793	53.4918	1.86558	1	6vs0	0.899621	None
Plasma	sp|O08638|MYH11_MOUSE	12	0	0.00484373	134116	53.4918	2507.23	0.0287254	12vs0	11.2919	Up
Plasma	sp|O08638|MYH11_MOUSE	18	0	0.429843	32281.5	53.4918	603.485	0.625355	18vs0	9.23717	None
Plasma	sp|O08677|KNG1_MOUSE	6	0	0.0679379	8.44645e+08	1.01616e+09	0.83121	0.185252	6vs0	-0.266715	None
Plasma	sp|O08677|KNG1_MOUSE	12	0	0.00428028	7.14926e+08	1.01616e+09	0.703555	0.026325	12vs0	-0.507265	None
Plasma	sp|O08677|KNG1_MOUSE	18	0	0.000494679	6.38643e+08	1.01616e+09	0.628485	0.00561246	18vs0	-0.67005	None
Plasma	sp|O08689|GDF8_MOUSE	6	0	0.00717593	41571	254444	0.16338	0.0377105	6vs0	-2.6137	Down
Plasma	sp|O08689|GDF8_MOUSE	12	0	0.00663286	30556.2	254444	0.12009	0.035807	12vs0	-3.05781	Down
Plasma	sp|O08689|GDF8_MOUSE	18	0	0.00198351	66.2937	254444	0.000260544	0.0154878	18vs0	-11.9062	Down
Plasma	sp|O08692|NGP_MOUSE	6	0	0.0547193	5.82053e+06	92942.8	62.6248	0.158428	6vs0	5.96866	None
Plasma	sp|O08692|NGP_MOUSE	12	0	0.0156986	7.8358e+06	92942.8	84.3077	0.0660893	12vs0	6.39759	None
Plasma	sp|O08692|NGP_MOUSE	18	0	0.0252685	6.90239e+06	92942.8	74.2649	0.0917742	18vs0	6.21461	None
Plasma	sp|O08709|PRDX6_MOUSE	6	0	0.938125	259350	137243	1.88971	1	6vs0	0.918167	None	Lungs
Plasma	sp|O08709|PRDX6_MOUSE	12	0	0.164203	2.47898e+06	137243	18.0627	0.332305	12vs0	4.17494	None	Lungs
Plasma	sp|O08709|PRDX6_MOUSE	18	0	0.0716623	3.11466e+06	137243	22.6944	0.191996	18vs0	4.50427	None	Lungs
Plasma	sp|O08742|GPV_MOUSE	6	0	0.849868	217502	133241	1.63239	0.955401	6vs0	0.70699	None	Leukocytes
Plasma	sp|O08742|GPV_MOUSE	12	0	0.135813	846659	133241	6.35435	0.293632	12vs0	2.66774	None	Leukocytes
Plasma	sp|O08742|GPV_MOUSE	18	0	0.126143	838426	133241	6.29256	0.280735	18vs0	2.65365	None	Leukocytes
Plasma	sp|O08795|GLU2B_MOUSE	6	0	0.9969	151.497	103.768	1.45995	1	6vs0	0.545922	None
Plasma	sp|O08795|GLU2B_MOUSE	12	0	0.414509	10626.5	103.768	102.406	0.612597	12vs0	6.67816	None
Plasma	sp|O08795|GLU2B_MOUSE	18	0	0.0633834	24147.1	103.768	232.702	0.176026	18vs0	7.86234	None
Plasma	sp|O08997|ATOX1_MOUSE	6	0	0.998075	73.4429	132.392	0.554737	1	6vs0	-0.850125	None
Plasma	sp|O08997|ATOX1_MOUSE	12	0	0.144022	38446.1	132.392	290.395	0.305146	12vs0	8.18187	None
Plasma	sp|O08997|ATOX1_MOUSE	18	0	0.181883	33638.5	132.392	254.082	0.357217	18vs0	7.98915	None
Plasma	sp|O09043|NAPSA_MOUSE	6	0	0.608348	219136	257107	0.852312	0.781522	6vs0	-0.230546	None	Kidney
Plasma	sp|O09043|NAPSA_MOUSE	12	0	0.00576534	495668	257107	1.92786	0.0324657	12vs0	0.947004	None	Kidney
Plasma	sp|O09043|NAPSA_MOUSE	18	0	0.0772005	393921	257107	1.53213	0.20147	18vs0	0.615535	None	Kidney
Plasma	sp|O09049|REG3G_MOUSE	6	0	0.969709	361243	313527	1.15219	1	6vs0	0.20438	None
Plasma	sp|O09049|REG3G_MOUSE	12	0	0.343814	1.56659e+06	313527	4.99668	0.543199	12vs0	2.32097	None
Plasma	sp|O09049|REG3G_MOUSE	18	0	0.0300528	3.24461e+06	313527	10.3487	0.104276	18vs0	3.37138	None
Plasma	sp|O09051|GUC2B_MOUSE	6	0	0.999884	100.005	108.885	0.918447	1	6vs0	-0.122732	None	Kidney
Plasma	sp|O09051|GUC2B_MOUSE	12	0	0.579676	35364.2	108.885	324.785	0.757677	12vs0	8.34334	None	Kidney
Plasma	sp|O09051|GUC2B_MOUSE	18	0	0.157883	88862.8	108.885	816.118	0.322598	18vs0	9.67263	None	Kidney
Plasma	sp|O09061|PSB1_MOUSE	6	0	0.880392	215499	130843	1.64701	0.979135	6vs0	0.719848	None
Plasma	sp|O09061|PSB1_MOUSE	12	0	0.344881	690425	130843	5.27674	0.544552	12vs0	2.39965	None
Plasma	sp|O09061|PSB1_MOUSE	18	0	0.00460624	1.93785e+06	130843	14.8105	0.0276104	18vs0	3.88855	Up
Plasma	sp|O09131|GSTO1_MOUSE	6	0	0.995247	5026.91	87.5985	57.3858	1	6vs0	5.84262	None
Plasma	sp|O09131|GSTO1_MOUSE	12	0	0.360841	797463	87.5985	9103.61	0.561857	12vs0	13.1522	None
Plasma	sp|O09131|GSTO1_MOUSE	18	0	0.0840011	1.49971e+06	87.5985	17120.2	0.213587	18vs0	14.0634	None
Plasma	sp|O09159|MA2B1_MOUSE	6	0	0.986729	1.02144e+06	1.01883e+06	1.00256	1	6vs0	0.00369516	None
Plasma	sp|O09159|MA2B1_MOUSE	12	0	0.177023	792264	1.01883e+06	0.777623	0.351021	12vs0	-0.362857	None
Plasma	sp|O09159|MA2B1_MOUSE	18	0	0.0983648	748142	1.01883e+06	0.734316	0.238171	18vs0	-0.445526	None
Plasma	sp|O09164|SODE_MOUSE	6	0	0.831387	4.46481e+06	4.33933e+06	1.02892	0.944179	6vs0	0.041126	None	Lungs
Plasma	sp|O09164|SODE_MOUSE	12	0	0.738043	4.54436e+06	4.33933e+06	1.04725	0.883578	12vs0	0.0666052	None	Lungs
Plasma	sp|O09164|SODE_MOUSE	18	0	0.912176	4.27437e+06	4.33933e+06	0.985029	1	18vs0	-0.0217623	None	Lungs
Plasma	sp|O09172|GSH0_MOUSE	6	0	0.0903987	85024.8	256294	0.331747	0.225647	6vs0	-1.59184	None
Plasma	sp|O09172|GSH0_MOUSE	12	0	0.0905919	78421.9	256294	0.305984	0.225946	12vs0	-1.70847	None
Plasma	sp|O09172|GSH0_MOUSE	18	0	0.23318	138361	256294	0.539852	0.420093	18vs0	-0.889365	None
Plasma	sp|O09173|HGD_MOUSE	6	0	0.998112	24369.3	152.218	160.094	1	6vs0	7.32278	None	Liver
Plasma	sp|O09173|HGD_MOUSE	12	0	0.453661	8.03617e+06	152.218	52793.7	0.647268	12vs0	15.6881	None	Liver
Plasma	sp|O09173|HGD_MOUSE	18	0	0.00813832	3.02004e+07	152.218	198402	0.0409499	18vs0	17.5981	Up	Liver
Plasma	sp|O35350|CAN1_MOUSE	6	0	0.173441	1716.71	18845.5	0.0910939	0.345298	6vs0	-3.4565	None
Plasma	sp|O35350|CAN1_MOUSE	12	0	0.243782	3718.1	18845.5	0.197293	0.432906	12vs0	-2.34159	None
Plasma	sp|O35350|CAN1_MOUSE	18	0	0.691771	13983.9	18845.5	0.742029	0.848851	18vs0	-0.430453	None
Plasma	sp|O35490|BHMT1_MOUSE	6	0	0.978311	17423.4	291390	0.0597943	1	6vs0	-4.06385	None	Liver
Plasma	sp|O35490|BHMT1_MOUSE	12	0	0.147057	1.59702e+07	291390	54.8071	0.309514	12vs0	5.77629	None	Liver
Plasma	sp|O35490|BHMT1_MOUSE	18	0	0.0082507	2.99693e+07	291390	102.85	0.0412298	18vs0	6.68439	Up	Liver
Plasma	sp|O35638|STAG2_MOUSE	6	0	0.929547	1.26005e+07	1.38794e+07	0.907858	1	6vs0	-0.139461	None
Plasma	sp|O35638|STAG2_MOUSE	12	0	0.361829	132.051	1.38794e+07	9.51414e-06	0.562926	12vs0	-16.6815	None
Plasma	sp|O35638|STAG2_MOUSE	18	0	0.604699	6.36238e+06	1.38794e+07	0.458404	0.778286	18vs0	-1.12531	None
Plasma	sp|O35660|GSTM6_MOUSE	6	0	0.947186	28569.9	5556.84	5.14139	1	6vs0	2.36216	None
Plasma	sp|O35660|GSTM6_MOUSE	12	0	0.381615	325099	5556.84	58.5042	0.58064	12vs0	5.87047	None
Plasma	sp|O35660|GSTM6_MOUSE	18	0	0.073035	659688	5556.84	118.716	0.194485	18vs0	6.89138	None
Plasma	sp|O35664|INAR2_MOUSE	6	0	0.111563	3.03235e+06	2.2385e+06	1.35463	0.259581	6vs0	0.437903	None
Plasma	sp|O35664|INAR2_MOUSE	12	0	0.0707829	3.18601e+06	2.2385e+06	1.42328	0.190639	12vs0	0.509215	None
Plasma	sp|O35664|INAR2_MOUSE	18	0	0.253497	2.79755e+06	2.2385e+06	1.24974	0.444815	18vs0	0.321631	None
Plasma	sp|O35744|CHIL3_MOUSE	6	0	0.482485	1.86445e+06	3436.21	542.589	0.67276	6vs0	9.08372	None
Plasma	sp|O35744|CHIL3_MOUSE	12	0	0.280804	3.00382e+06	3436.21	874.169	0.4756	12vs0	9.77177	None
Plasma	sp|O35744|CHIL3_MOUSE	18	0	0.0538401	5.37241e+06	3436.21	1563.47	0.156918	18vs0	10.6105	None
Plasma	sp|O35930|GP1BA_MOUSE	6	0	0.337843	4.73017e+06	5.77618e+06	0.81891	0.536111	6vs0	-0.288223	None	Leukocytes
Plasma	sp|O35930|GP1BA_MOUSE	12	0	0.527263	5.06478e+06	5.77618e+06	0.876839	0.713479	12vs0	-0.189616	None	Leukocytes
Plasma	sp|O35930|GP1BA_MOUSE	18	0	0.684786	6.21418e+06	5.77618e+06	1.07583	0.844334	18vs0	0.105449	None	Leukocytes
Plasma	sp|O35945|AL1A7_MOUSE	6	0	0.999927	80.2295	96.9749	0.827323	1	6vs0	-0.273477	None	Liver
Plasma	sp|O35945|AL1A7_MOUSE	12	0	0.182476	261211	96.9749	2693.6	0.357611	12vs0	11.3953	None	Liver
Plasma	sp|O35945|AL1A7_MOUSE	18	0	0.0317515	423060	96.9749	4362.58	0.108877	18vs0	12.091	None	Liver
Plasma	sp|O35955|PSB10_MOUSE	6	0	0.414824	125039	189830	0.65869	0.612597	6vs0	-0.602329	None	Spleen
Plasma	sp|O35955|PSB10_MOUSE	12	0	0.501751	245118	189830	1.29125	0.691487	12vs0	0.368768	None	Spleen
Plasma	sp|O35955|PSB10_MOUSE	18	0	0.0216686	385783	189830	2.03225	0.0821409	18vs0	1.02308	None	Spleen
Plasma	sp|O35980|NTH_MOUSE	6	0	0.0177333	2.20386e+06	729533	3.02092	0.0717336	6vs0	1.59499	None
Plasma	sp|O35980|NTH_MOUSE	12	0	0.00576103	2.57189e+06	729533	3.5254	0.0324657	12vs0	1.81779	Up
Plasma	sp|O35980|NTH_MOUSE	18	0	0.0140604	2.26641e+06	729533	3.10666	0.0607338	18vs0	1.63537	None
Plasma	sp|O54819|TFPI1_MOUSE	6	0	0.0372635	855939	1.37369e+06	0.623095	0.121274	6vs0	-0.682477	None
Plasma	sp|O54819|TFPI1_MOUSE	12	0	0.000573563	368320	1.37369e+06	0.268125	0.00624207	12vs0	-1.89902	Down
Plasma	sp|O54819|TFPI1_MOUSE	18	0	0.000105473	223858	1.37369e+06	0.162961	0.00179832	18vs0	-2.6174	Down
Plasma	sp|O54890|ITB3_MOUSE	6	0	0.386976	82656.8	83.7243	987.249	0.585525	6vs0	9.94727	None	Leukocytes
Plasma	sp|O54890|ITB3_MOUSE	12	0	0.00241296	344069	83.7243	4109.55	0.0178364	12vs0	12.0048	Up	Leukocytes
Plasma	sp|O54890|ITB3_MOUSE	18	0	0.999988	82.2842	83.7243	0.982799	1	18vs0	-0.0250317	None	Leukocytes
Plasma	sp|O54990|PROM1_MOUSE	6	0	0.0133273	1.78843e+06	245192	7.29398	0.0585562	6vs0	2.86671	None
Plasma	sp|O54990|PROM1_MOUSE	12	0	7.18969e-06	3.93501e+06	245192	16.0487	0.000253623	12vs0	4.00438	Up
Plasma	sp|O54990|PROM1_MOUSE	18	0	0.000593203	2.59551e+06	245192	10.5856	0.00639909	18vs0	3.40403	Up
Plasma	sp|O55023|IMPA1_MOUSE	6	0	0.944184	2665.3	109.619	24.3142	1	6vs0	4.60373	None
Plasma	sp|O55023|IMPA1_MOUSE	12	0	0.152277	56131.6	109.619	512.059	0.315987	12vs0	9.00017	None
Plasma	sp|O55023|IMPA1_MOUSE	18	0	0.0486275	76511.1	109.619	697.971	0.145915	18vs0	9.44702	None
Plasma	sp|O55042|SYUA_MOUSE	6	0	0.190745	118003	218453	0.540175	0.367826	6vs0	-0.888501	None	Leukocytes
Plasma	sp|O55042|SYUA_MOUSE	12	0	0.182555	111998	218453	0.512685	0.357651	12vs0	-0.963856	None	Leukocytes
Plasma	sp|O55042|SYUA_MOUSE	18	0	0.0108775	7749.01	218453	0.0354722	0.0503896	18vs0	-4.81717	None	Leukocytes
Plasma	sp|O55111|DSG2_MOUSE	6	0	0.209386	147967	67059	2.20652	0.392017	6vs0	1.14177	None
Plasma	sp|O55111|DSG2_MOUSE	12	0	2.88441e-05	431141	67059	6.42929	0.000699783	12vs0	2.68466	Up
Plasma	sp|O55111|DSG2_MOUSE	18	0	0.000253116	352543	67059	5.2572	0.00343723	18vs0	2.3943	Up
Plasma	sp|O55222|ILK_MOUSE	6	0	0.99891	118.594	75.2372	1.57627	1	6vs0	0.656512	None	Leukocytes
Plasma	sp|O55222|ILK_MOUSE	12	0	4.16135e-06	215928	75.2372	2869.97	0.000173758	12vs0	11.4868	Up	Leukocytes
Plasma	sp|O55222|ILK_MOUSE	18	0	0.99967	62.1288	75.2372	0.825772	1	18vs0	-0.276184	None	Leukocytes
Plasma	sp|O55234|PSB5_MOUSE	6	0	0.847	155912	65242.4	2.38973	0.953304	6vs0	1.25685	None
Plasma	sp|O55234|PSB5_MOUSE	12	0	0.357585	520051	65242.4	7.97105	0.558772	12vs0	2.99477	None
Plasma	sp|O55234|PSB5_MOUSE	18	0	0.00788188	1.45835e+06	65242.4	22.3529	0.0400157	18vs0	4.48239	Up
Plasma	sp|O70138|MMP8_MOUSE	6	0	0.378713	495382	352811	1.4041	0.578675	6vs0	0.489645	None
Plasma	sp|O70138|MMP8_MOUSE	12	0	0.240549	153452	352811	0.43494	0.42924	12vs0	-1.20111	None
Plasma	sp|O70138|MMP8_MOUSE	18	0	0.119784	94424.3	352811	0.267634	0.272008	18vs0	-1.90166	None
Plasma	sp|O70165|FCN1_MOUSE	6	0	0.00411207	7.62888e+06	1.67784e+06	4.54685	0.025755	6vs0	2.18487	Up
Plasma	sp|O70165|FCN1_MOUSE	12	0	0.0034569	8.0122e+06	1.67784e+06	4.77531	0.022791	12vs0	2.25559	Up
Plasma	sp|O70165|FCN1_MOUSE	18	0	0.00139098	8.52682e+06	1.67784e+06	5.08203	0.0120421	18vs0	2.3454	Up
Plasma	sp|O70250|PGAM2_MOUSE	6	0	0.653023	141915	90190.6	1.5735	0.81897	6vs0	0.653973	None	Heart
Plasma	sp|O70250|PGAM2_MOUSE	12	0	0.741202	50757.6	90190.6	0.562782	0.884679	12vs0	-0.829352	None	Heart
Plasma	sp|O70250|PGAM2_MOUSE	18	0	0.46568	5836.46	90190.6	0.0647126	0.658272	18vs0	-3.94981	None	Heart
Plasma	sp|O70251|EF1B_MOUSE	6	0	0.998896	126.64	86.9664	1.45619	1	6vs0	0.542203	None
Plasma	sp|O70251|EF1B_MOUSE	12	0	0.41722	24510.3	86.9664	281.836	0.614245	12vs0	8.13871	None
Plasma	sp|O70251|EF1B_MOUSE	18	0	0.140374	43799.8	86.9664	503.641	0.299796	18vs0	8.97625	None
Plasma	sp|O70325|GPX4_MOUSE	6	0	0.639711	9740.16	75.6672	128.724	0.809263	6vs0	7.00813	None
Plasma	sp|O70325|GPX4_MOUSE	12	0	0.0409233	46695.4	75.6672	617.116	0.129812	12vs0	9.2694	None
Plasma	sp|O70325|GPX4_MOUSE	18	0	0.32058	20822.6	75.6672	275.187	0.518504	18vs0	8.10427	None
Plasma	sp|O70362|PHLD_MOUSE	6	0	0.0234724	1.39074e+08	1.65319e+08	0.841247	0.0868436	6vs0	-0.249398	None
Plasma	sp|O70362|PHLD_MOUSE	12	0	9.07275e-07	8.34003e+07	1.65319e+08	0.504482	5.52699e-05	12vs0	-0.987125	None
Plasma	sp|O70362|PHLD_MOUSE	18	0	4.65196e-08	6.75777e+07	1.65319e+08	0.408772	8.21962e-06	18vs0	-1.29063	Down
Plasma	sp|O70370|CATS_MOUSE	6	0	0.0891172	347508	211262	1.64491	0.222993	6vs0	0.718013	None	Spleen
Plasma	sp|O70370|CATS_MOUSE	12	0	0.0126171	430196	211262	2.03631	0.056078	12vs0	1.02596	None	Spleen
Plasma	sp|O70370|CATS_MOUSE	18	0	0.00214685	484270	211262	2.29227	0.0164306	18vs0	1.19678	Up	Spleen
Plasma	sp|O70372|TERT_MOUSE	6	0	0.00574021	831852	99.1618	8388.83	0.0324135	6vs0	13.0343	Up
Plasma	sp|O70372|TERT_MOUSE	12	0	0.000566007	1.15734e+06	99.1618	11671.2	0.00618177	12vs0	13.5107	Up
Plasma	sp|O70372|TERT_MOUSE	18	0	4.04894e-05	1.44384e+06	99.1618	14560.5	0.000893972	18vs0	13.8298	Up
Plasma	sp|O70435|PSA3_MOUSE	6	0	0.896536	529633	427452	1.23905	0.989737	6vs0	0.30923	None
Plasma	sp|O70435|PSA3_MOUSE	12	0	0.316101	1.25844e+06	427452	2.94405	0.514104	12vs0	1.5578	None
Plasma	sp|O70435|PSA3_MOUSE	18	0	0.0112688	2.62729e+06	427452	6.14639	0.051602	18vs0	2.61974	None
Plasma	sp|O70475|UGDH_MOUSE	6	0	0.999945	51.1519	43.6216	1.17263	1	6vs0	0.229745	None	Liver
Plasma	sp|O70475|UGDH_MOUSE	12	0	0.474494	81815.5	43.6216	1875.57	0.666398	12vs0	10.8731	None	Liver
Plasma	sp|O70475|UGDH_MOUSE	18	0	0.132511	170031	43.6216	3897.87	0.289758	18vs0	11.9285	None	Liver
Plasma	sp|O70570|PIGR_MOUSE	6	0	0.282594	201148	21523.8	9.34536	0.476919	6vs0	3.22425	None	Liver
Plasma	sp|O70570|PIGR_MOUSE	12	0	0.161811	267571	21523.8	12.4314	0.328221	12vs0	3.63592	None	Liver
Plasma	sp|O70570|PIGR_MOUSE	18	0	0.574371	114222	21523.8	5.30676	0.752826	18vs0	2.40783	None	Liver
Plasma	sp|O88200|CLC11_MOUSE	6	0	0.0265179	2.09257e+06	2.83465e+06	0.73821	0.095241	6vs0	-0.437896	None
Plasma	sp|O88200|CLC11_MOUSE	12	0	2.98997e-06	669864	2.83465e+06	0.236313	0.000134944	12vs0	-2.08123	Down
Plasma	sp|O88200|CLC11_MOUSE	18	0	8.31232e-07	535733	2.83465e+06	0.188994	5.31469e-05	18vs0	-2.40358	Down
Plasma	sp|O88342|WDR1_MOUSE	6	0	0.799923	129303	46367.3	2.78868	0.923402	6vs0	1.47958	None
Plasma	sp|O88342|WDR1_MOUSE	12	0	0.00296594	1.2061e+06	46367.3	26.012	0.0206875	12vs0	4.7011	Up
Plasma	sp|O88342|WDR1_MOUSE	18	0	0.000133551	1.62671e+06	46367.3	35.0832	0.00210189	18vs0	5.13271	Up
Plasma	sp|O88384|VTI1B_MOUSE	6	0	0.393074	1.15402e+07	1.01133e+07	1.14109	0.59149	6vs0	0.19041	None
Plasma	sp|O88384|VTI1B_MOUSE	12	0	0.897928	9.893e+06	1.01133e+07	0.978213	0.990889	12vs0	-0.0317788	None
Plasma	sp|O88384|VTI1B_MOUSE	18	0	0.365713	8.6001e+06	1.01133e+07	0.850372	0.566724	18vs0	-0.233834	None
Plasma	sp|O88393|TGBR3_MOUSE	6	0	0.999537	124.705	100.856	1.23647	1	6vs0	0.306225	None	Lungs
Plasma	sp|O88393|TGBR3_MOUSE	12	0	0.0610071	84625.5	100.856	839.074	0.17105	12vs0	9.71265	None	Lungs
Plasma	sp|O88393|TGBR3_MOUSE	18	0	0.000411981	177498	100.856	1759.92	0.00494861	18vs0	10.7813	Up	Lungs
Plasma	sp|O88428|PAPS2_MOUSE	6	0	0.998401	93.7274	67.3964	1.39069	1	6vs0	0.4758	None	Kidney, Liver
Plasma	sp|O88428|PAPS2_MOUSE	12	0	0.287242	14848.7	67.3964	220.32	0.482114	12vs0	7.78345	None	Kidney, Liver
Plasma	sp|O88428|PAPS2_MOUSE	18	0	0.0212251	32925.8	67.3964	488.54	0.0811207	18vs0	8.93233	None	Kidney, Liver
Plasma	sp|O88456|CPNS1_MOUSE	6	0	0.99873	68.8722	114.3	0.602556	1	6vs0	-0.730833	None
Plasma	sp|O88456|CPNS1_MOUSE	12	0	0.699883	11577.6	114.3	101.291	0.855243	12vs0	6.66237	None
Plasma	sp|O88456|CPNS1_MOUSE	18	0	0.0406207	62462	114.3	546.473	0.129144	18vs0	9.09401	None
Plasma	sp|O88544|CSN4_MOUSE	6	0	0.998316	75.6161	143.691	0.52624	1	6vs0	-0.926208	None
Plasma	sp|O88544|CSN4_MOUSE	12	0	0.256982	38886.9	143.691	270.628	0.449344	12vs0	8.08017	None
Plasma	sp|O88544|CSN4_MOUSE	18	0	0.0138621	87333.4	143.691	607.785	0.0600039	18vs0	9.24742	None
Plasma	sp|O88593|PGRP1_MOUSE	6	0	0.541793	177282	10212.4	17.3594	0.726121	6vs0	4.11765	None	Spleen
Plasma	sp|O88593|PGRP1_MOUSE	12	0	0.555952	177727	10212.4	17.4031	0.737664	12vs0	4.12127	None	Spleen
Plasma	sp|O88593|PGRP1_MOUSE	18	0	0.18665	379461	10212.4	37.1568	0.363125	18vs0	5.21556	None	Spleen
Plasma	sp|O88668|CREG1_MOUSE	6	0	0.812083	42318.6	36864.6	1.14795	0.93198	6vs0	0.199058	None
Plasma	sp|O88668|CREG1_MOUSE	12	0	0.406922	56826.4	36864.6	1.54149	0.605646	12vs0	0.624326	None
Plasma	sp|O88668|CREG1_MOUSE	18	0	0.0939448	76938.4	36864.6	2.08706	0.23093	18vs0	1.06147	None
Plasma	sp|O88783|FA5_MOUSE	6	0	0.049978	2.43949e+07	1.80141e+07	1.35422	0.149002	6vs0	0.437458	None	Leukocytes
Plasma	sp|O88783|FA5_MOUSE	12	0	0.571224	1.98287e+07	1.80141e+07	1.10074	0.749663	12vs0	0.138467	None	Leukocytes
Plasma	sp|O88783|FA5_MOUSE	18	0	0.907097	1.76558e+07	1.80141e+07	0.980115	0.997271	18vs0	-0.0289769	None	Leukocytes
Plasma	sp|O88844|IDHC_MOUSE	6	0	0.997116	21195.8	105.699	200.53	1	6vs0	7.64768	None	Kidney
Plasma	sp|O88844|IDHC_MOUSE	12	0	0.27802	6.69719e+06	105.699	63361.2	0.471478	12vs0	15.9513	None	Kidney
Plasma	sp|O88844|IDHC_MOUSE	18	0	0.00596342	1.80595e+07	105.699	170858	0.0332155	18vs0	17.3824	Up	Kidney
Plasma	sp|O88947|FA10_MOUSE	6	0	0.0353588	4.11859e+07	5.13941e+07	0.801375	0.117188	6vs0	-0.319451	None
Plasma	sp|O88947|FA10_MOUSE	12	0	0.00149282	3.38503e+07	5.13941e+07	0.658641	0.0125577	12vs0	-0.602435	None
Plasma	sp|O88947|FA10_MOUSE	18	0	0.00392335	3.65024e+07	5.13941e+07	0.710246	0.0248263	18vs0	-0.49361	None
Plasma	sp|O88968|TCO2_MOUSE	6	0	0.0026785	7.85578e+06	3.37948e+06	2.32455	0.0193192	6vs0	1.21695	Up
Plasma	sp|O88968|TCO2_MOUSE	12	0	0.000266782	9.44607e+06	3.37948e+06	2.79512	0.00358317	12vs0	1.48291	Up
Plasma	sp|O88968|TCO2_MOUSE	18	0	0.000678983	8.66257e+06	3.37948e+06	2.56328	0.00706372	18vs0	1.35799	Up
Plasma	sp|O88998|NOE1_MOUSE	6	0	0.0473389	52878.8	34.5453	1530.71	0.143348	6vs0	10.58	None
Plasma	sp|O88998|NOE1_MOUSE	12	0	0.711223	9704.93	34.5453	280.934	0.863598	12vs0	8.13409	None
Plasma	sp|O88998|NOE1_MOUSE	18	0	0.417601	20569.7	34.5453	595.44	0.614537	18vs0	9.21781	None
Plasma	sp|O89017|LGMN_MOUSE	6	0	0.995879	103.974	60.5899	1.71603	1	6vs0	0.779072	None	Kidney
Plasma	sp|O89017|LGMN_MOUSE	12	0	0.176913	12178.3	60.5899	200.995	0.350972	12vs0	7.65102	None	Kidney
Plasma	sp|O89017|LGMN_MOUSE	18	0	0.171999	11862.2	60.5899	195.779	0.343327	18vs0	7.61308	None	Kidney
Plasma	sp|O89020|AFAM_MOUSE	6	0	0.00125178	3.09288e+08	4.08816e+08	0.756546	0.0111032	6vs0	-0.4025	None
Plasma	sp|O89020|AFAM_MOUSE	12	0	1.68707e-06	2.17846e+08	4.08816e+08	0.532869	8.70186e-05	12vs0	-0.908146	None
Plasma	sp|O89020|AFAM_MOUSE	18	0	1.84877e-07	1.92166e+08	4.08816e+08	0.470055	1.92335e-05	18vs0	-1.0891	Down
Plasma	sp|O89053|COR1A_MOUSE	6	0	0.954317	133913	151286	0.885167	1	6vs0	-0.175978	None	Spleen
Plasma	sp|O89053|COR1A_MOUSE	12	0	0.00056886	1.46362e+06	151286	9.67456	0.00620189	12vs0	3.2742	Up	Spleen
Plasma	sp|O89053|COR1A_MOUSE	18	0	0.000176452	1.57772e+06	151286	10.4287	0.00261609	18vs0	3.38249	Up	Spleen
Plasma	sp|O89103|C1QR1_MOUSE	6	0	0.228702	518010	285173	1.81648	0.415419	6vs0	0.861142	None	Lungs
Plasma	sp|O89103|C1QR1_MOUSE	12	0	0.0799267	646064	285173	2.26551	0.206477	12vs0	1.17984	None	Lungs
Plasma	sp|O89103|C1QR1_MOUSE	18	0	0.00851638	839691	285173	2.94449	0.0421901	18vs0	1.55802	Up	Lungs
Plasma	sp|P00329|ADH1_MOUSE	6	0	0.995385	156021	292676	0.533082	1	6vs0	-0.90757	None	Liver
Plasma	sp|P00329|ADH1_MOUSE	12	0	0.0974299	4.27295e+07	292676	145.996	0.237029	12vs0	7.18978	None	Liver
Plasma	sp|P00329|ADH1_MOUSE	18	0	0.00570349	7.38876e+07	292676	252.455	0.032325	18vs0	7.97988	Up	Liver
Plasma	sp|P00493|HPRT_MOUSE	6	0	0.999557	130.516	67.2726	1.94011	1	6vs0	0.956139	None
Plasma	sp|P00493|HPRT_MOUSE	12	0	0.568531	67917.5	67.2726	1009.59	0.747568	12vs0	9.97955	None
Plasma	sp|P00493|HPRT_MOUSE	18	0	0.012383	314104	67.2726	4669.12	0.0556012	18vs0	12.1889	None
Plasma	sp|P00687|AMY1_MOUSE	6	0	0.15065	4.8042e+06	5.59726e+06	0.858313	0.314307	6vs0	-0.220424	None
Plasma	sp|P00687|AMY1_MOUSE	12	0	0.000905648	3.40098e+06	5.59726e+06	0.607615	0.00858712	12vs0	-0.71877	None
Plasma	sp|P00687|AMY1_MOUSE	18	0	0.00459838	3.87884e+06	5.59726e+06	0.692988	0.0275903	18vs0	-0.529097	None
Plasma	sp|P00688|AMYP_MOUSE	6	0	0.677752	107065	69570.6	1.53894	0.838718	6vs0	0.621939	None	Spleen
Plasma	sp|P00688|AMYP_MOUSE	12	0	0.192315	194700	69570.6	2.79859	0.369809	12vs0	1.4847	None	Spleen
Plasma	sp|P00688|AMYP_MOUSE	18	0	0.0286909	281542	69570.6	4.04686	0.100689	18vs0	2.0168	None	Spleen
Plasma	sp|P00920|CAH2_MOUSE	6	0	0.0432209	2.178e+07	6.97235e+06	3.12377	0.134324	6vs0	1.64329	None
Plasma	sp|P00920|CAH2_MOUSE	12	0	0.0482583	2.19634e+07	6.97235e+06	3.15008	0.145201	12vs0	1.65539	None
Plasma	sp|P00920|CAH2_MOUSE	18	0	0.156588	1.70194e+07	6.97235e+06	2.44099	0.321128	18vs0	1.28747	None
Plasma	sp|P01027|CO3_MOUSE	6	0	0.78808	4.72937e+09	4.89552e+09	0.966062	0.915622	6vs0	-0.049812	None
Plasma	sp|P01027|CO3_MOUSE	12	0	0.915554	4.96356e+09	4.89552e+09	1.0139	1	12vs0	0.0199152	None
Plasma	sp|P01027|CO3_MOUSE	18	0	0.112635	5.91334e+09	4.89552e+09	1.20791	0.261512	18vs0	0.272513	None
Plasma	sp|P01029|CO4B_MOUSE	6	0	0.0047257	2.51653e+08	3.49459e+08	0.720121	0.0281342	6vs0	-0.473689	None
Plasma	sp|P01029|CO4B_MOUSE	12	0	8.75369e-05	1.89652e+08	3.49459e+08	0.542701	0.00155289	12vs0	-0.881771	None
Plasma	sp|P01029|CO4B_MOUSE	18	0	0.00139867	2.34738e+08	3.49459e+08	0.671717	0.0120916	18vs0	-0.574074	None
Plasma	sp|P01592|IGJ_MOUSE	6	0	0.46028	1.76482e+07	2.01321e+07	0.876616	0.653727	6vs0	-0.189982	None
Plasma	sp|P01592|IGJ_MOUSE	12	0	0.979121	2.00414e+07	2.01321e+07	0.995493	1	12vs0	-0.00651753	None
Plasma	sp|P01592|IGJ_MOUSE	18	0	0.00367812	9.06968e+06	2.01321e+07	0.450508	0.0238147	18vs0	-1.15038	Down
Plasma	sp|P01627|KV2A2_MOUSE	6	0	0.603003	20603.4	106.783	192.947	0.77757	6vs0	7.59206	None
Plasma	sp|P01627|KV2A2_MOUSE	12	0	0.315548	41674.2	106.783	390.271	0.51399	12vs0	8.60833	None
Plasma	sp|P01627|KV2A2_MOUSE	18	0	0.0758688	73223.7	106.783	685.725	0.19901	18vs0	9.42149	None
Plasma	sp|P01633|KV5A1_MOUSE	6	0	0.0761593	5.33151e+06	8.9821e+06	0.59357	0.199601	6vs0	-0.75251	None
Plasma	sp|P01633|KV5A1_MOUSE	12	0	0.182715	6.19128e+06	8.9821e+06	0.68929	0.357851	12vs0	-0.536816	None
Plasma	sp|P01633|KV5A1_MOUSE	18	0	0.0101243	3.3906e+06	8.9821e+06	0.377484	0.0479128	18vs0	-1.40551	Down
Plasma	sp|P01639|KV5A7_MOUSE	6	0	0.432127	2.77479e+06	3.74698e+06	0.740541	0.626845	6vs0	-0.433348	None
Plasma	sp|P01639|KV5A7_MOUSE	12	0	0.0802139	1.41103e+06	3.74698e+06	0.376577	0.206871	12vs0	-1.40898	None
Plasma	sp|P01639|KV5A7_MOUSE	18	0	0.037217	1.01612e+06	3.74698e+06	0.271184	0.12121	18vs0	-1.88266	None
Plasma	sp|P01801|HVM32_MOUSE	6	0	0.103398	268661	24824.1	10.8226	0.247856	6vs0	3.43598	None
Plasma	sp|P01801|HVM32_MOUSE	12	0	0.00377476	518485	24824.1	20.8863	0.0243121	12vs0	4.38449	Up
Plasma	sp|P01801|HVM32_MOUSE	18	0	0.0212139	384460	24824.1	15.4874	0.0811207	18vs0	3.95302	None
Plasma	sp|P01837|IGKC_MOUSE	6	0	0.128525	9.81953e+07	7.99967e+07	1.22749	0.284283	6vs0	0.295714	None
Plasma	sp|P01837|IGKC_MOUSE	12	0	0.358823	9.11608e+07	7.99967e+07	1.13956	0.560136	12vs0	0.188473	None
Plasma	sp|P01837|IGKC_MOUSE	18	0	0.0205569	5.09103e+07	7.99967e+07	0.636405	0.0793573	18vs0	-0.651983	None
Plasma	sp|P01844|LAC2_MOUSE	6	0	0.991963	2.38612e+06	2.37881e+06	1.00307	1	6vs0	0.00442676	None
Plasma	sp|P01844|LAC2_MOUSE	12	0	0.907773	2.46619e+06	2.37881e+06	1.03674	0.997624	12vs0	0.0520486	None
Plasma	sp|P01844|LAC2_MOUSE	18	0	0.883492	2.48519e+06	2.37881e+06	1.04472	0.981694	18vs0	0.0631177	None
Plasma	sp|P01845|LAC3_MOUSE	6	0	0.0184228	296736	34614.4	8.57263	0.0734759	6vs0	3.09974	None	Plasma, Spleen
Plasma	sp|P01845|LAC3_MOUSE	12	0	0.00382579	384330	34614.4	11.1032	0.0244746	12vs0	3.4729	Up	Plasma, Spleen
Plasma	sp|P01845|LAC3_MOUSE	18	0	0.789769	61850	34614.4	1.78683	0.916891	18vs0	0.837403	None	Plasma, Spleen
Plasma	sp|P01867|IGG2B_MOUSE	6	0	0.405051	3.63954e+08	3.16831e+08	1.14873	0.604228	6vs0	0.200045	None
Plasma	sp|P01867|IGG2B_MOUSE	12	0	0.672828	3.41474e+08	3.16831e+08	1.07778	0.834307	12vs0	0.108064	None
Plasma	sp|P01867|IGG2B_MOUSE	18	0	0.520737	2.80639e+08	3.16831e+08	0.885769	0.707612	18vs0	-0.174998	None
Plasma	sp|P01869|IGH1M_MOUSE	6	0	0.0474998	2.25225e+08	3.17866e+08	0.708555	0.143651	6vs0	-0.497048	None
Plasma	sp|P01869|IGH1M_MOUSE	12	0	0.000988408	1.38923e+08	3.17866e+08	0.43705	0.00916995	12vs0	-1.19413	Down
Plasma	sp|P01869|IGH1M_MOUSE	18	0	0.000494521	1.31782e+08	3.17866e+08	0.414584	0.00561246	18vs0	-1.27027	Down
Plasma	sp|P01872|IGHM_MOUSE	6	0	0.13822	5.45591e+08	4.04476e+08	1.34888	0.296953	6vs0	0.431763	None
Plasma	sp|P01872|IGHM_MOUSE	12	0	0.048932	6.04422e+08	4.04476e+08	1.49433	0.146653	12vs0	0.579499	None
Plasma	sp|P01872|IGHM_MOUSE	18	0	0.331939	3.1388e+08	4.04476e+08	0.776016	0.530999	18vs0	-0.365841	None
Plasma	sp|P01887|B2MG_MOUSE	6	0	0.740742	9.51458e+07	9.84768e+07	0.966176	0.884679	6vs0	-0.0496426	None
Plasma	sp|P01887|B2MG_MOUSE	12	0	0.00292655	6.27592e+07	9.84768e+07	0.637299	0.0204825	12vs0	-0.649957	None
Plasma	sp|P01887|B2MG_MOUSE	18	0	0.000715899	5.76779e+07	9.84768e+07	0.585701	0.00728721	18vs0	-0.771764	None
Plasma	sp|P01898|HA10_MOUSE	6	0	0.382905	1.49342e+08	1.36763e+08	1.09197	0.58175	6vs0	0.126939	None
Plasma	sp|P01898|HA10_MOUSE	12	0	0.00671841	9.17424e+07	1.36763e+08	0.670812	0.0360368	12vs0	-0.576019	None
Plasma	sp|P01898|HA10_MOUSE	18	0	0.000971441	8.08932e+07	1.36763e+08	0.591484	0.00906439	18vs0	-0.75759	None
Plasma	sp|P01942|HBA_MOUSE	6	0	0.0153718	3.89895e+09	7.60268e+09	0.512839	0.0649445	6vs0	-0.963421	None
Plasma	sp|P01942|HBA_MOUSE	12	0	0.000439591	1.39343e+09	7.60268e+09	0.183282	0.00516898	12vs0	-2.44786	Down
Plasma	sp|P01942|HBA_MOUSE	18	0	0.000123953	8.09086e+08	7.60268e+09	0.106421	0.00199168	18vs0	-3.23214	Down
Plasma	sp|P02088|HBB1_MOUSE	6	0	0.0229211	7.52952e+08	1.48465e+09	0.507156	0.0853318	6vs0	-0.979498	None
Plasma	sp|P02088|HBB1_MOUSE	12	0	0.00325367	4.44235e+08	1.48465e+09	0.299217	0.0220187	12vs0	-1.74073	Down
Plasma	sp|P02088|HBB1_MOUSE	18	0	0.000689836	2.74212e+08	1.48465e+09	0.184698	0.00711633	18vs0	-2.43676	Down
Plasma	sp|P02089|HBB2_MOUSE	6	0	0.122719	400374	641133	0.624478	0.275455	6vs0	-0.679278	None
Plasma	sp|P02089|HBB2_MOUSE	12	0	0.00169053	67599	641133	0.105437	0.0136864	12vs0	-3.24555	Down
Plasma	sp|P02089|HBB2_MOUSE	18	0	0.00200745	100980	641133	0.157502	0.0156337	18vs0	-2.66656	Down
Plasma	sp|P02104|HBE_MOUSE	6	0	0.134676	3.20809e+07	8.59368e+06	3.73308	0.292405	6vs0	1.90037	None
Plasma	sp|P02104|HBE_MOUSE	12	0	0.239198	2.75491e+07	8.59368e+06	3.20574	0.427797	12vs0	1.68066	None
Plasma	sp|P02104|HBE_MOUSE	18	0	0.31006	2.42397e+07	8.59368e+06	2.82064	0.508455	18vs0	1.49602	None
Plasma	sp|P02468|LAMC1_MOUSE	6	0	0.913299	6073.27	4328.92	1.40295	1	6vs0	0.488465	None	Heart
Plasma	sp|P02468|LAMC1_MOUSE	12	0	0.0859132	34235.5	4328.92	7.90856	0.217368	12vs0	2.98341	None	Heart
Plasma	sp|P02468|LAMC1_MOUSE	18	0	0.127891	29593	4328.92	6.83612	0.283894	18vs0	2.77318	None	Heart
Plasma	sp|P02469|LAMB1_MOUSE	6	0	0.330551	12978.1	164.833	78.7349	0.529839	6vs0	6.29893	None	Lungs
Plasma	sp|P02469|LAMB1_MOUSE	12	0	0.215847	17254.4	164.833	104.678	0.399779	12vs0	6.70981	None	Lungs
Plasma	sp|P02469|LAMB1_MOUSE	18	0	0.326029	13102	164.833	79.4864	0.525379	18vs0	6.31264	None	Lungs
Plasma	sp|P02798|MT2_MOUSE	6	0	0.784326	9384.01	119.642	78.4338	0.912989	6vs0	6.2934	None	Liver
Plasma	sp|P02798|MT2_MOUSE	12	0	0.279347	38812.3	119.642	324.402	0.473263	12vs0	8.34164	None	Liver
Plasma	sp|P02798|MT2_MOUSE	18	0	0.0516623	69853.2	119.642	583.85	0.152527	18vs0	9.18945	None	Liver
Plasma	sp|P02802|MT1_MOUSE	6	0	0.820502	10832	129.327	83.7568	0.937324	6vs0	6.38813	None	Liver
Plasma	sp|P02802|MT1_MOUSE	12	0	0.365503	45006.8	129.327	348.009	0.566724	12vs0	8.44298	None	Liver
Plasma	sp|P02802|MT1_MOUSE	18	0	0.0685354	90454.6	129.327	699.428	0.186414	18vs0	9.45003	None	Liver
Plasma	sp|P03953|CFAD_MOUSE	6	0	0.00211964	2.54357e+08	3.56361e+08	0.713762	0.0163037	6vs0	-0.486485	None
Plasma	sp|P03953|CFAD_MOUSE	12	0	1.26691e-05	1.78767e+08	3.56361e+08	0.501647	0.000399638	12vs0	-0.995256	None
Plasma	sp|P03953|CFAD_MOUSE	18	0	2.69689e-06	1.6261e+08	3.56361e+08	0.456306	0.000124463	18vs0	-1.13193	Down
Plasma	sp|P03977|KV3A4_MOUSE	6	0	0.306375	1.81868e+06	643765	2.82506	0.504164	6vs0	1.49828	None
Plasma	sp|P03977|KV3A4_MOUSE	12	0	0.240171	2.053e+06	643765	3.18905	0.429036	12vs0	1.67313	None
Plasma	sp|P03977|KV3A4_MOUSE	18	0	0.933407	549284	643765	0.853236	1	18vs0	-0.228983	None
Plasma	sp|P04117|FABP4_MOUSE	6	0	0.811602	139944	114485	1.22238	0.93198	6vs0	0.289697	None	Heart
Plasma	sp|P04117|FABP4_MOUSE	12	0	0.532096	44779.4	114485	0.391139	0.717803	12vs0	-1.35424	None	Heart
Plasma	sp|P04117|FABP4_MOUSE	18	0	0.83146	137213	114485	1.19853	0.944179	18vs0	0.261265	None	Heart
Plasma	sp|P04247|MYG_MOUSE	6	0	0.232826	776882	167274	4.64436	0.419703	6vs0	2.21548	None	Heart
Plasma	sp|P04247|MYG_MOUSE	12	0	0.948306	133582	167274	0.79858	1	12vs0	-0.324491	None	Heart
Plasma	sp|P04247|MYG_MOUSE	18	0	0.876306	245133	167274	1.46545	0.976537	18vs0	0.551348	None	Heart
Plasma	sp|P04918|SAA3_MOUSE	6	0	0.910098	4.33665e+06	88.8926	48785.2	0.999317	6vs0	15.5742	None
Plasma	sp|P04918|SAA3_MOUSE	12	0	0.042117	8.64179e+07	88.8926	972160	0.132192	12vs0	19.8908	None
Plasma	sp|P04918|SAA3_MOUSE	18	0	0.000188158	1.79474e+08	88.8926	2.01899e+06	0.0027429	18vs0	20.9452	Up
Plasma	sp|P04919|B3AT_MOUSE	6	0	0.422195	184234	552225	0.333622	0.618481	6vs0	-1.58371	None	Leukocytes
Plasma	sp|P04919|B3AT_MOUSE	12	0	0.0868101	1.39731e+06	552225	2.53033	0.218725	12vs0	1.33933	None	Leukocytes
Plasma	sp|P04919|B3AT_MOUSE	18	0	0.986974	544812	552225	0.986576	1	18vs0	-0.0194976	None	Leukocytes
Plasma	sp|P04939|MUP3_MOUSE	6	0	0.122867	145911	97.0049	1504.16	0.275455	6vs0	10.5547	None	Liver
Plasma	sp|P04939|MUP3_MOUSE	12	0	0.999785	122.473	97.0049	1.26255	1	12vs0	0.336336	None	Liver
Plasma	sp|P04939|MUP3_MOUSE	18	0	0.390791	79189.2	97.0049	816.342	0.589065	18vs0	9.67303	None	Liver
Plasma	sp|P04945|KV6AB_MOUSE	6	0	0.86092	2.10199e+06	1.76099e+06	1.19364	0.964821	6vs0	0.255374	None
Plasma	sp|P04945|KV6AB_MOUSE	12	0	0.0196595	6.8916e+06	1.76099e+06	3.91349	0.0768597	12vs0	1.96846	None
Plasma	sp|P04945|KV6AB_MOUSE	18	0	0.966468	1.84277e+06	1.76099e+06	1.04644	1	18vs0	0.0654941	None
Plasma	sp|P05017|IGF1_MOUSE	6	0	8.95462e-07	2.4399e+06	7.93611e+06	0.307443	5.52699e-05	6vs0	-1.70161	Down
Plasma	sp|P05017|IGF1_MOUSE	12	0	1.18571e-07	1.31228e+06	7.93611e+06	0.165356	1.47827e-05	12vs0	-2.59635	Down
Plasma	sp|P05017|IGF1_MOUSE	18	0	8.91447e-08	1.43188e+06	7.93611e+06	0.180425	1.30977e-05	18vs0	-2.47053	Down
Plasma	sp|P05064|ALDOA_MOUSE	6	0	0.519331	1.30227e+06	1.13138e+06	1.15104	0.706484	6vs0	0.202944	None	Heart
Plasma	sp|P05064|ALDOA_MOUSE	12	0	0.0303	1.76915e+06	1.13138e+06	1.56371	0.104897	12vs0	0.644974	None	Heart
Plasma	sp|P05064|ALDOA_MOUSE	18	0	0.0758426	1.62237e+06	1.13138e+06	1.43398	0.19901	18vs0	0.520024	None	Heart
Plasma	sp|P05125|ANF_MOUSE	6	0	0.414884	29833.6	70116	0.42549	0.612597	6vs0	-1.2328	None	Heart
Plasma	sp|P05125|ANF_MOUSE	12	0	0.180446	151.531	70116	0.00216115	0.355563	12vs0	-8.85399	None	Heart
Plasma	sp|P05125|ANF_MOUSE	18	0	0.401155	28611.2	70116	0.408056	0.60012	18vs0	-1.29316	None	Heart
Plasma	sp|P05201|AATC_MOUSE	6	0	0.910014	869692	178106	4.88301	0.999317	6vs0	2.28777	None	Heart
Plasma	sp|P05201|AATC_MOUSE	12	0	0.270676	7.31141e+06	178106	41.051	0.46421	12vs0	5.35934	None	Heart
Plasma	sp|P05201|AATC_MOUSE	18	0	0.00420827	2.00871e+07	178106	112.782	0.0260408	18vs0	6.81739	Up	Heart
Plasma	sp|P05202|AATM_MOUSE	6	0	0.99549	2662.31	73.3391	36.3013	1	6vs0	5.18195	None	Heart
Plasma	sp|P05202|AATM_MOUSE	12	0	0.999997	71.5513	73.3391	0.975622	1	12vs0	-0.0356051	None	Heart
Plasma	sp|P05202|AATM_MOUSE	18	0	0.128996	720291	73.3391	9821.38	0.28471	18vs0	13.2617	None	Heart
Plasma	sp|P05208|CEL2A_MOUSE	6	0	0.626294	843628	777884	1.08452	0.796724	6vs0	0.117053	None	Spleen
Plasma	sp|P05208|CEL2A_MOUSE	12	0	0.12591	556138	777884	0.714938	0.280339	12vs0	-0.48411	None	Spleen
Plasma	sp|P05208|CEL2A_MOUSE	18	0	0.0256489	453692	777884	0.583239	0.0928259	18vs0	-0.777841	None	Spleen
Plasma	sp|P05366|SAA1_MOUSE	6	0	0.391441	2.0371e+08	249551	816.304	0.589633	6vs0	9.67296	None
Plasma	sp|P05366|SAA1_MOUSE	12	0	0.000215278	1.12542e+09	249551	4509.79	0.00303765	12vs0	12.1388	Up
Plasma	sp|P05366|SAA1_MOUSE	18	0	2.85271e-07	1.88481e+09	249551	7552.81	2.61343e-05	18vs0	12.8828	Up
Plasma	sp|P05367|SAA2_MOUSE	6	0	0.479972	1.89946e+08	171210	1109.44	0.670841	6vs0	10.1156	None
Plasma	sp|P05367|SAA2_MOUSE	12	0	0.000529683	1.1632e+09	171210	6793.99	0.00591126	12vs0	12.73	Up
Plasma	sp|P05367|SAA2_MOUSE	18	0	1.28366e-06	1.91335e+09	171210	11175.5	7.09827e-05	18vs0	13.4481	Up
Plasma	sp|P06151|LDHA_MOUSE	6	0	0.848412	2.46772e+06	1.55419e+06	1.58779	0.954464	6vs0	0.66702	None
Plasma	sp|P06151|LDHA_MOUSE	12	0	0.106821	9.88354e+06	1.55419e+06	6.3593	0.252468	12vs0	2.66887	None
Plasma	sp|P06151|LDHA_MOUSE	18	0	0.00310776	1.77582e+07	1.55419e+06	11.426	0.021385	18vs0	3.51425	Up
Plasma	sp|P06683|CO9_MOUSE	6	0	0.452674	1.81933e+07	1.61732e+07	1.1249	0.646316	6vs0	0.169802	None
Plasma	sp|P06683|CO9_MOUSE	12	0	0.760257	1.53262e+07	1.61732e+07	0.94763	0.896878	12vs0	-0.077604	None
Plasma	sp|P06683|CO9_MOUSE	18	0	0.864912	1.57192e+07	1.61732e+07	0.971932	0.967705	18vs0	-0.041073	None
Plasma	sp|P06684|CO5_MOUSE	6	0	0.339845	8.98992e+07	8.0149e+07	1.12165	0.538731	6vs0	0.165624	None
Plasma	sp|P06684|CO5_MOUSE	12	0	0.930278	7.92328e+07	8.0149e+07	0.988568	1	12vs0	-0.0165873	None
Plasma	sp|P06684|CO5_MOUSE	18	0	0.155334	6.53858e+07	8.0149e+07	0.815803	0.319001	18vs0	-0.293708	None
Plasma	sp|P06728|APOA4_MOUSE	6	0	0.0223941	1.18667e+09	1.48973e+09	0.796567	0.0840009	6vs0	-0.328132	None
Plasma	sp|P06728|APOA4_MOUSE	12	0	0.685825	1.54132e+09	1.48973e+09	1.03464	0.844621	12vs0	0.0491234	None
Plasma	sp|P06728|APOA4_MOUSE	18	0	0.119136	1.68773e+09	1.48973e+09	1.13291	0.271137	18vs0	0.180035	None
Plasma	sp|P06745|G6PI_MOUSE	6	0	0.895616	202423	17405.6	11.6298	0.989139	6vs0	3.53975	None
Plasma	sp|P06745|G6PI_MOUSE	12	0	0.134657	2.28524e+06	17405.6	131.293	0.292405	12vs0	7.03664	None
Plasma	sp|P06745|G6PI_MOUSE	18	0	0.000447518	6.0431e+06	17405.6	347.192	0.00522217	18vs0	8.43959	Up
Plasma	sp|P06797|CATL1_MOUSE	6	0	0.602184	292187	30953.5	9.43953	0.776847	6vs0	3.23871	None
Plasma	sp|P06797|CATL1_MOUSE	12	0	0.146191	809286	30953.5	26.1452	0.308464	12vs0	4.70847	None
Plasma	sp|P06797|CATL1_MOUSE	18	0	0.030261	1.1935e+06	30953.5	38.5578	0.10488	18vs0	5.26895	None
Plasma	sp|P06801|MAOX_MOUSE	6	0	0.981929	256757	106237	2.41684	1	6vs0	1.27312	None	Liver
Plasma	sp|P06801|MAOX_MOUSE	12	0	0.575065	3.99621e+06	106237	37.616	0.7534	12vs0	5.23327	None	Liver
Plasma	sp|P06801|MAOX_MOUSE	18	0	0.0252499	1.61705e+07	106237	152.211	0.0917606	18vs0	7.24993	None	Liver
Plasma	sp|P06879|PRL_MOUSE	6	0	0.999966	113.544	109.593	1.03605	1	6vs0	0.0510883	None
Plasma	sp|P06879|PRL_MOUSE	12	0	0.818943	21987.3	109.593	200.627	0.93624	12vs0	7.64837	None
Plasma	sp|P06879|PRL_MOUSE	18	0	0.163488	131999	109.593	1204.44	0.331074	18vs0	10.2341	None
Plasma	sp|P06909|CFAH_MOUSE	6	0	0.702301	5.30601e+08	5.00599e+08	1.05993	0.857162	6vs0	0.083972	None
Plasma	sp|P06909|CFAH_MOUSE	12	0	0.431493	5.65229e+08	5.00599e+08	1.12911	0.626509	12vs0	0.17518	None
Plasma	sp|P06909|CFAH_MOUSE	18	0	0.0378655	6.74374e+08	5.00599e+08	1.34713	0.122713	18vs0	0.429893	None
Plasma	sp|P07214|SPRC_MOUSE	6	0	0.362732	11236.9	139.403	80.6073	0.564087	6vs0	6.33284	None	Lungs
Plasma	sp|P07214|SPRC_MOUSE	12	0	0.534328	7960.75	139.403	57.1062	0.720023	12vs0	5.83557	None	Lungs
Plasma	sp|P07214|SPRC_MOUSE	18	0	0.0185186	31038.7	139.403	222.655	0.0737141	18vs0	7.79867	None	Lungs
Plasma	sp|P07309|TTHY_MOUSE	6	0	0.732586	2.41945e+08	2.35682e+08	1.02658	0.879275	6vs0	0.0378419	None
Plasma	sp|P07309|TTHY_MOUSE	12	0	0.000657564	1.57746e+08	2.35682e+08	0.669317	0.00689936	12vs0	-0.579238	None
Plasma	sp|P07309|TTHY_MOUSE	18	0	0.00027207	1.53278e+08	2.35682e+08	0.650362	0.00363827	18vs0	-0.620684	None
Plasma	sp|P07310|KCRM_MOUSE	6	0	0.292701	1.4653e+06	562780	2.60368	0.48783	6vs0	1.38055	None	Heart
Plasma	sp|P07310|KCRM_MOUSE	12	0	0.753528	287141	562780	0.510218	0.892543	12vs0	-0.970815	None	Heart
Plasma	sp|P07310|KCRM_MOUSE	18	0	0.745355	288411	562780	0.512475	0.886804	18vs0	-0.964446	None	Heart
Plasma	sp|P07356|ANXA2_MOUSE	6	0	0.875158	3634.87	50.7006	71.6927	0.976039	6vs0	6.16375	None
Plasma	sp|P07356|ANXA2_MOUSE	12	0	0.443561	18370.8	50.7006	362.338	0.638275	12vs0	8.50119	None
Plasma	sp|P07356|ANXA2_MOUSE	18	0	0.0358264	51273.9	50.7006	1011.31	0.118354	18vs0	9.982	None
Plasma	sp|P07361|A1AG2_MOUSE	6	0	0.645811	6.40993e+06	1.89656e+06	3.37977	0.813293	6vs0	1.75692	None
Plasma	sp|P07361|A1AG2_MOUSE	12	0	3.11575e-05	5.81477e+07	1.89656e+06	30.6596	0.000738398	12vs0	4.93827	Up
Plasma	sp|P07361|A1AG2_MOUSE	18	0	3.0525e-07	8.00849e+07	1.89656e+06	42.2264	2.64667e-05	18vs0	5.40007	Up
Plasma	sp|P07724|ALBU_MOUSE	6	0	0.00426363	2.05625e+11	2.52565e+11	0.814148	0.0262752	6vs0	-0.296636	None
Plasma	sp|P07724|ALBU_MOUSE	12	0	2.02223e-06	1.48525e+11	2.52565e+11	0.588065	9.64062e-05	12vs0	-0.765953	None
Plasma	sp|P07724|ALBU_MOUSE	18	0	1.15462e-07	1.28761e+11	2.52565e+11	0.509812	1.47647e-05	18vs0	-0.971963	None
Plasma	sp|P07743|BPIA2_MOUSE	6	0	0.93746	9550.78	39799.3	0.239973	1	6vs0	-2.05905	None
Plasma	sp|P07743|BPIA2_MOUSE	12	0	0.117306	691130	39799.3	17.3654	0.268365	12vs0	4.11814	None
Plasma	sp|P07743|BPIA2_MOUSE	18	0	0.000463538	1.68116e+06	39799.3	42.2409	0.00537844	18vs0	5.40057	Up
Plasma	sp|P07758|A1AT1_MOUSE	6	0	0.000924787	4.60169e+07	8.64049e+07	0.532573	0.00873284	6vs0	-0.908948	None
Plasma	sp|P07758|A1AT1_MOUSE	12	0	5.61857e-05	3.05777e+07	8.64049e+07	0.353888	0.00115562	12vs0	-1.49864	Down
Plasma	sp|P07758|A1AT1_MOUSE	18	0	2.03076e-05	2.76133e+07	8.64049e+07	0.31958	0.000547696	18vs0	-1.64575	Down
Plasma	sp|P07759|SPA3K_MOUSE	6	0	0.00336751	8.89817e+08	1.37959e+09	0.644989	0.0224905	6vs0	-0.632654	None
Plasma	sp|P07759|SPA3K_MOUSE	12	0	0.000467998	7.34436e+08	1.37959e+09	0.53236	0.00541995	12vs0	-0.909526	None
Plasma	sp|P07759|SPA3K_MOUSE	18	0	0.00630761	9.3169e+08	1.37959e+09	0.67534	0.0344756	18vs0	-0.566314	None
Plasma	sp|P07901|HS90A_MOUSE	6	0	0.972609	49632	67.1102	739.56	1	6vs0	9.53052	None
Plasma	sp|P07901|HS90A_MOUSE	12	0	0.177186	2.08128e+06	67.1102	31012.9	0.351021	12vs0	14.9206	None
Plasma	sp|P07901|HS90A_MOUSE	18	0	0.00216301	5.13463e+06	67.1102	76510.4	0.0165016	18vs0	16.2234	Up
Plasma	sp|P08071|TRFL_MOUSE	6	0	0.022921	6.16875e+07	1.65332e+06	37.3113	0.0853318	6vs0	5.22154	None	Spleen
Plasma	sp|P08071|TRFL_MOUSE	12	0	0.0118412	7.19691e+07	1.65332e+06	43.5301	0.0536788	12vs0	5.44394	None	Spleen
Plasma	sp|P08071|TRFL_MOUSE	18	0	0.00398609	8.15409e+07	1.65332e+06	49.3195	0.02507	18vs0	5.62409	Up	Spleen
Plasma	sp|P08113|ENPL_MOUSE	6	0	0.854185	94983.4	47539.8	1.99798	0.959189	6vs0	0.998539	None	Liver
Plasma	sp|P08113|ENPL_MOUSE	12	0	0.00409554	923456	47539.8	19.4249	0.0256776	12vs0	4.27984	Up	Liver
Plasma	sp|P08113|ENPL_MOUSE	18	0	0.000149832	1.28094e+06	47539.8	26.9445	0.00228773	18vs0	4.75192	Up	Liver
Plasma	sp|P08121|CO3A1_MOUSE	6	0	0.561119	101275	134524	0.752841	0.741791	6vs0	-0.409582	None
Plasma	sp|P08121|CO3A1_MOUSE	12	0	0.0339107	54.4648	134524	0.000404869	0.114172	12vs0	-11.2703	None
Plasma	sp|P08121|CO3A1_MOUSE	18	0	0.0283378	121.2	134524	0.000900953	0.0997977	18vs0	-10.1163	None
Plasma	sp|P08226|APOE_MOUSE	6	0	0.722974	7.13404e+08	6.58722e+08	1.08301	0.871488	6vs0	0.11505	None
Plasma	sp|P08226|APOE_MOUSE	12	0	0.709099	7.1854e+08	6.58722e+08	1.09081	0.861701	12vs0	0.125399	None
Plasma	sp|P08226|APOE_MOUSE	18	0	0.381134	7.9514e+08	6.58722e+08	1.20709	0.58018	18vs0	0.271539	None
Plasma	sp|P08228|SODC_MOUSE	6	0	0.888576	651654	705378	0.923837	0.985109	6vs0	-0.11429	None
Plasma	sp|P08228|SODC_MOUSE	12	0	0.797955	603295	705378	0.855279	0.923221	12vs0	-0.225532	None
Plasma	sp|P08228|SODC_MOUSE	18	0	0.900241	753443	705378	1.06814	0.992221	18vs0	0.0951021	None
Plasma	sp|P08249|MDHM_MOUSE	6	0	0.670518	127390	147.666	862.687	0.83253	6vs0	9.75269	None	Heart
Plasma	sp|P08249|MDHM_MOUSE	12	0	0.835208	64672.3	147.666	437.962	0.946664	12vs0	8.77466	None	Heart
Plasma	sp|P08249|MDHM_MOUSE	18	0	0.133355	463486	147.666	3138.74	0.290776	18vs0	11.616	None	Heart
Plasma	sp|P08607|C4BPA_MOUSE	6	0	0.94972	5.59285e+07	5.63747e+07	0.992085	1	6vs0	-0.0114639	None
Plasma	sp|P08607|C4BPA_MOUSE	12	0	0.795132	5.82859e+07	5.63747e+07	1.0339	0.920853	12vs0	0.048098	None
Plasma	sp|P08607|C4BPA_MOUSE	18	0	0.323596	6.34627e+07	5.63747e+07	1.12573	0.522005	18vs0	0.170859	None
Plasma	sp|P08905|LYZ2_MOUSE	6	0	0.514146	1.43799e+06	1.90384e+06	0.75531	0.701779	6vs0	-0.40486	None	Lungs
Plasma	sp|P08905|LYZ2_MOUSE	12	0	0.0885701	591283	1.90384e+06	0.310574	0.221945	12vs0	-1.68699	None	Lungs
Plasma	sp|P08905|LYZ2_MOUSE	18	0	0.158738	873259	1.90384e+06	0.458683	0.323895	18vs0	-1.12443	None	Lungs
Plasma	sp|P09036|ISK1_MOUSE	6	0	0.87784	600449	626179	0.958909	0.977567	6vs0	-0.0605339	None	Kidney
Plasma	sp|P09036|ISK1_MOUSE	12	0	0.425947	486395	626179	0.776766	0.621767	12vs0	-0.364447	None	Kidney
Plasma	sp|P09036|ISK1_MOUSE	18	0	0.795378	582739	626179	0.930627	0.920964	18vs0	-0.103725	None	Kidney
Plasma	sp|P09055|ITB1_MOUSE	6	0	0.12592	66932.5	13106	5.10699	0.280339	6vs0	2.35247	None	Leukocytes
Plasma	sp|P09055|ITB1_MOUSE	12	0	0.0286082	96226.3	13106	7.34213	0.100456	12vs0	2.8762	None	Leukocytes
Plasma	sp|P09055|ITB1_MOUSE	18	0	0.219271	55764.2	13106	4.25485	0.404049	18vs0	2.08911	None	Leukocytes
Plasma	sp|P09103|PDIA1_MOUSE	6	0	0.990465	7021.21	164.711	42.6276	1	6vs0	5.41371	None	Liver
Plasma	sp|P09103|PDIA1_MOUSE	12	0	0.359322	553693	164.711	3361.61	0.560242	12vs0	11.7149	None	Liver
Plasma	sp|P09103|PDIA1_MOUSE	18	0	0.00569645	1.7877e+06	164.711	10853.6	0.032315	18vs0	13.4059	Up	Liver
Plasma	sp|P09411|PGK1_MOUSE	6	0	0.923041	765049	659226	1.16053	1	6vs0	0.21478	None
Plasma	sp|P09411|PGK1_MOUSE	12	0	0.385082	1.65923e+06	659226	2.51693	0.584046	12vs0	1.33167	None
Plasma	sp|P09411|PGK1_MOUSE	18	0	0.240565	1.97177e+06	659226	2.99104	0.42924	18vs0	1.58065	None
Plasma	sp|P09470|ACE_MOUSE	6	0	0.00534904	1.62918e+06	346423	4.70288	0.0307132	6vs0	2.23354	Up	Lungs
Plasma	sp|P09470|ACE_MOUSE	12	0	0.00164242	1.90734e+06	346423	5.50583	0.0134595	12vs0	2.46096	Up	Lungs
Plasma	sp|P09470|ACE_MOUSE	18	0	0.0273809	1.31651e+06	346423	3.80031	0.0973081	18vs0	1.92612	None	Lungs
Plasma	sp|P09528|FRIH_MOUSE	6	0	0.539181	17840.3	101.571	175.644	0.723861	6vs0	7.45651	None	Leukocytes
Plasma	sp|P09528|FRIH_MOUSE	12	0	0.0210108	74904.5	101.571	737.46	0.0806447	12vs0	9.52642	None	Leukocytes
Plasma	sp|P09528|FRIH_MOUSE	18	0	0.000824603	114854	101.571	1130.78	0.00807243	18vs0	10.1431	Up	Leukocytes
Plasma	sp|P09581|CSF1R_MOUSE	6	0	0.181548	1.24471e+07	1.03498e+07	1.20264	0.357217	6vs0	0.2662	None
Plasma	sp|P09581|CSF1R_MOUSE	12	0	0.802683	9.95274e+06	1.03498e+07	0.961632	0.925291	12vs0	-0.0564434	None
Plasma	sp|P09581|CSF1R_MOUSE	18	0	0.0618534	7.34034e+06	1.03498e+07	0.709223	0.172964	18vs0	-0.495689	None
Plasma	sp|P09602|HMGN2_MOUSE	6	0	0.999952	98.945	97.1415	1.01857	1	6vs0	0.026539	None	Leukocytes
Plasma	sp|P09602|HMGN2_MOUSE	12	0	0.120186	50685	97.1415	521.765	0.272618	12vs0	9.02726	None	Leukocytes
Plasma	sp|P09602|HMGN2_MOUSE	18	0	0.18203	41495.2	97.1415	427.163	0.357217	18vs0	8.73864	None	Leukocytes
Plasma	sp|P09803|CADH1_MOUSE	6	0	0.00701769	1.23714e+06	362251	3.41516	0.0370694	6vs0	1.77195	Up	Lungs
Plasma	sp|P09803|CADH1_MOUSE	12	0	4.26151e-06	2.32909e+06	362251	6.42951	0.000176737	12vs0	2.68471	Up	Lungs
Plasma	sp|P09803|CADH1_MOUSE	18	0	0.00241303	1.37839e+06	362251	3.80506	0.0178364	18vs0	1.92792	Up	Lungs
Plasma	sp|P09813|APOA2_MOUSE	6	0	0.0230958	1.27947e+09	1.86235e+09	0.687018	0.0858165	6vs0	-0.541581	None
Plasma	sp|P09813|APOA2_MOUSE	12	0	0.000149377	6.85124e+08	1.86235e+09	0.36788	0.00228648	12vs0	-1.44269	Down
Plasma	sp|P09813|APOA2_MOUSE	18	0	8.35792e-05	6.648e+08	1.86235e+09	0.356967	0.00152228	18vs0	-1.48614	Down
Plasma	sp|P09920|CSF3_MOUSE	6	0	0.889313	102789	111.185	924.489	0.985308	6vs0	9.85251	None
Plasma	sp|P09920|CSF3_MOUSE	12	0	0.239164	921493	111.185	8287.94	0.427797	12vs0	13.0168	None
Plasma	sp|P09920|CSF3_MOUSE	18	0	0.000359447	3.22668e+06	111.185	29020.9	0.00443029	18vs0	14.8248	Up
Plasma	sp|P10107|ANXA1_MOUSE	6	0	0.998647	86.3259	73.7786	1.17007	1	6vs0	0.22659	None	Leukocytes
Plasma	sp|P10107|ANXA1_MOUSE	12	0	0.031357	17848.7	73.7786	241.923	0.107826	12vs0	7.9184	None	Leukocytes
Plasma	sp|P10107|ANXA1_MOUSE	18	0	0.262314	8526.48	73.7786	115.568	0.454569	18vs0	6.8526	None	Leukocytes
Plasma	sp|P10126|EF1A1_MOUSE	6	0	0.723277	105042	139.49	753.044	0.871681	6vs0	9.55659	None	Liver
Plasma	sp|P10126|EF1A1_MOUSE	12	0	0.00188629	1.11233e+06	139.49	7974.24	0.0149705	12vs0	12.9611	Up	Liver
Plasma	sp|P10126|EF1A1_MOUSE	18	0	0.000291156	1.32246e+06	139.49	9480.68	0.00378626	18vs0	13.2108	Up	Liver
Plasma	sp|P10493|NID1_MOUSE	6	0	0.619999	70020.1	89.9572	778.372	0.792163	6vs0	9.60432	None	Lungs
Plasma	sp|P10493|NID1_MOUSE	12	0	8.60954e-06	901015	89.9572	10016	0.000291686	12vs0	13.29	Up	Lungs
Plasma	sp|P10493|NID1_MOUSE	18	0	1.23982e-10	1.90206e+06	89.9572	21144.1	2.08374e-07	18vs0	14.368	Up	Lungs
Plasma	sp|P10518|HEM2_MOUSE	6	0	0.994483	10122.7	109.752	92.233	1	6vs0	6.52721	None	Liver
Plasma	sp|P10518|HEM2_MOUSE	12	0	0.515244	985663	109.752	8980.86	0.702792	12vs0	13.1326	None	Liver
Plasma	sp|P10518|HEM2_MOUSE	18	0	0.00591371	4.48724e+06	109.752	40885.4	0.0330887	18vs0	15.3193	Up	Liver
Plasma	sp|P10605|CATB_MOUSE	6	0	0.0208344	1.00777e+07	7.32007e+06	1.37673	0.0802269	6vs0	0.461243	None
Plasma	sp|P10605|CATB_MOUSE	12	0	0.327969	8.45331e+06	7.32007e+06	1.15481	0.527397	12vs0	0.207658	None
Plasma	sp|P10605|CATB_MOUSE	18	0	0.683044	6.87033e+06	7.32007e+06	0.93856	0.843566	18vs0	-0.0914793	None
Plasma	sp|P10639|THIO_MOUSE	6	0	0.68991	250752	143517	1.7472	0.847641	6vs0	0.805045	None
Plasma	sp|P10639|THIO_MOUSE	12	0	0.094074	630470	143517	4.39301	0.231073	12vs0	2.13521	None
Plasma	sp|P10639|THIO_MOUSE	18	0	0.153311	538458	143517	3.75189	0.317591	18vs0	1.90762	None
Plasma	sp|P10649|GSTM1_MOUSE	6	0	0.993385	18381.4	110.532	166.299	1	6vs0	7.37764	None	Liver
Plasma	sp|P10649|GSTM1_MOUSE	12	0	0.414493	1.88781e+06	110.532	17079.3	0.612597	12vs0	14.06	None	Liver
Plasma	sp|P10649|GSTM1_MOUSE	18	0	0.133627	3.42081e+06	110.532	30948.6	0.291161	18vs0	14.9176	None	Liver
Plasma	sp|P10810|CD14_MOUSE	6	0	0.624082	4.19106e+06	150.338	27877.6	0.79513	6vs0	14.7668	None
Plasma	sp|P10810|CD14_MOUSE	12	0	0.000107741	4.36994e+07	150.338	290674	0.00182064	12vs0	18.149	Up
Plasma	sp|P10810|CD14_MOUSE	18	0	6.95709e-05	4.38154e+07	150.338	291446	0.00136867	18vs0	18.1529	Up
Plasma	sp|P10852|4F2_MOUSE	6	0	0.00553587	143333	43475.2	3.2969	0.0316085	6vs0	1.72111	Up
Plasma	sp|P10852|4F2_MOUSE	12	0	0.00141928	167796	43475.2	3.85958	0.0121953	12vs0	1.94844	Up
Plasma	sp|P10852|4F2_MOUSE	18	0	0.0322328	116827	43475.2	2.68722	0.110159	18vs0	1.42611	None
Plasma	sp|P10923|OSTP_MOUSE	6	0	0.95027	31895.1	129.601	246.103	1	6vs0	7.94312	None	Kidney
Plasma	sp|P10923|OSTP_MOUSE	12	0	0.0541799	1.07885e+06	129.601	8324.38	0.15761	12vs0	13.0231	None	Kidney
Plasma	sp|P10923|OSTP_MOUSE	18	0	0.00241479	1.78625e+06	129.601	13782.7	0.0178364	18vs0	13.7506	Up	Kidney
Plasma	sp|P11087|CO1A1_MOUSE	6	0	0.00207519	2.65949e+06	4.41555e+06	0.602301	0.0160625	6vs0	-0.731443	None
Plasma	sp|P11087|CO1A1_MOUSE	12	0	7.31708e-07	594653	4.41555e+06	0.134673	4.93541e-05	12vs0	-2.89247	Down
Plasma	sp|P11087|CO1A1_MOUSE	18	0	3.47411e-07	530080	4.41555e+06	0.120048	2.84321e-05	18vs0	-3.05831	Down
Plasma	sp|P11152|LIPL_MOUSE	6	0	0.405083	12611.6	101.448	124.315	0.604228	6vs0	6.95786	None	Heart
Plasma	sp|P11152|LIPL_MOUSE	12	0	0.680567	6479.33	101.448	63.8684	0.84109	12vs0	5.99703	None	Heart
Plasma	sp|P11152|LIPL_MOUSE	18	0	0.150038	22189.7	101.448	218.73	0.313352	18vs0	7.77301	None	Heart
Plasma	sp|P11247|PERM_MOUSE	6	0	0.752264	261132	112.347	2324.34	0.891218	6vs0	11.1826	None
Plasma	sp|P11247|PERM_MOUSE	12	0	0.0397183	1.8835e+06	112.347	16765.1	0.12724	12vs0	14.0332	None
Plasma	sp|P11247|PERM_MOUSE	18	0	3.84034e-05	4.48161e+06	112.347	39890.9	0.000857163	18vs0	15.2838	Up
Plasma	sp|P11276|FINC_MOUSE	6	0	0.581239	8.46035e+08	7.37639e+08	1.14695	0.759558	6vs0	0.197801	None
Plasma	sp|P11276|FINC_MOUSE	12	0	0.0348133	1.19716e+09	7.37639e+08	1.62295	0.116305	12vs0	0.698623	None
Plasma	sp|P11276|FINC_MOUSE	18	0	0.000711107	1.53233e+09	7.37639e+08	2.07735	0.00725046	18vs0	1.05474	Up
Plasma	sp|P11352|GPX1_MOUSE	6	0	0.782083	1.99471e+06	2.67075e+06	0.74687	0.911243	6vs0	-0.42107	None
Plasma	sp|P11352|GPX1_MOUSE	12	0	0.304851	5.31582e+06	2.67075e+06	1.99038	0.502613	12vs0	0.993046	None
Plasma	sp|P11352|GPX1_MOUSE	18	0	0.0409488	7.99196e+06	2.67075e+06	2.9924	0.129826	18vs0	1.5813	None
Plasma	sp|P11404|FABPH_MOUSE	6	0	0.124761	1.28776e+06	73881.3	17.4301	0.278771	6vs0	4.12351	None	Heart
Plasma	sp|P11404|FABPH_MOUSE	12	0	0.683761	397618	73881.3	5.38185	0.844282	12vs0	2.4281	None	Heart
Plasma	sp|P11404|FABPH_MOUSE	18	0	0.631941	440551	73881.3	5.96296	0.802079	18vs0	2.57603	None	Heart
Plasma	sp|P11438|LAMP1_MOUSE	6	0	0.0587438	114224	137731	0.829326	0.166008	6vs0	-0.269989	None
Plasma	sp|P11438|LAMP1_MOUSE	12	0	0.0126112	104111	137731	0.755901	0.056078	12vs0	-0.40373	None
Plasma	sp|P11438|LAMP1_MOUSE	18	0	0.0033185	98141.4	137731	0.712557	0.022265	18vs0	-0.488923	None
Plasma	sp|P11499|HS90B_MOUSE	6	0	0.978006	42461.4	84.9389	499.905	1	6vs0	8.96551	None
Plasma	sp|P11499|HS90B_MOUSE	12	0	0.0910042	2.8203e+06	84.9389	33203.9	0.226514	12vs0	15.0191	None
Plasma	sp|P11499|HS90B_MOUSE	18	0	0.0579269	3.08e+06	84.9389	36261.3	0.164717	18vs0	15.1461	None
Plasma	sp|P11590|MUP4_MOUSE	6	0	0.99965	104.463	109.312	0.955638	1	6vs0	-0.0654644	None
Plasma	sp|P11590|MUP4_MOUSE	12	0	0.0775055	21376.2	109.312	195.552	0.201922	12vs0	7.61141	None
Plasma	sp|P11590|MUP4_MOUSE	18	0	0.679371	4689.29	109.312	42.898	0.840213	18vs0	5.42284	None
Plasma	sp|P11627|L1CAM_MOUSE	6	0	0.257635	128179	25498.7	5.02688	0.449668	6vs0	2.32966	None	Kidney
Plasma	sp|P11627|L1CAM_MOUSE	12	0	0.845857	7515.21	25498.7	0.29473	0.952812	12vs0	-1.76254	None	Kidney
Plasma	sp|P11627|L1CAM_MOUSE	18	0	0.775269	69.8788	25498.7	0.00274049	0.907669	18vs0	-8.51135	None	Kidney
Plasma	sp|P11672|NGAL_MOUSE	6	0	0.42058	1.41871e+07	94.0222	150891	0.617111	6vs0	17.2032	None
Plasma	sp|P11672|NGAL_MOUSE	12	0	0.0228415	4.46969e+07	94.0222	475386	0.0851768	12vs0	18.8587	None
Plasma	sp|P11672|NGAL_MOUSE	18	0	0.00592428	5.40323e+07	94.0222	574676	0.0331177	18vs0	19.1324	Up
Plasma	sp|P11680|PROP_MOUSE	6	0	0.19488	6.4263e+07	7.38875e+07	0.869741	0.37293	6vs0	-0.201342	None
Plasma	sp|P11680|PROP_MOUSE	12	0	1.0571e-05	2.8264e+07	7.38875e+07	0.382527	0.0003415	12vs0	-1.38637	Down
Plasma	sp|P11680|PROP_MOUSE	18	0	1.93467e-06	2.3574e+07	7.38875e+07	0.319052	9.50468e-05	18vs0	-1.64814	Down
Plasma	sp|P11725|OTC_MOUSE	6	0	0.999994	101.212	137.832	0.734312	1	6vs0	-0.445536	None	Liver
Plasma	sp|P11725|OTC_MOUSE	12	0	0.999992	87.9268	137.832	0.637927	1	12vs0	-0.648536	None	Liver
Plasma	sp|P11725|OTC_MOUSE	18	0	0.142325	7.30857e+06	137.832	53025.2	0.30291	18vs0	15.6944	None	Liver
Plasma	sp|P11835|ITB2_MOUSE	6	0	0.770471	12694.4	5821.54	2.18058	0.904062	6vs0	1.12471	None	Spleen, Leukocytes
Plasma	sp|P11835|ITB2_MOUSE	12	0	0.159244	41290	5821.54	7.09263	0.324514	12vs0	2.82632	None	Spleen, Leukocytes
Plasma	sp|P11835|ITB2_MOUSE	18	0	0.0405221	57224.6	5821.54	9.82981	0.129073	18vs0	3.29716	None	Spleen, Leukocytes
Plasma	sp|P11859|ANGT_MOUSE	6	0	0.06318	3.79797e+07	2.54028e+07	1.4951	0.175613	6vs0	0.580239	None
Plasma	sp|P11859|ANGT_MOUSE	12	0	0.122368	3.60931e+07	2.54028e+07	1.42083	0.275026	12vs0	0.506735	None
Plasma	sp|P11859|ANGT_MOUSE	18	0	0.109711	3.60813e+07	2.54028e+07	1.42036	0.256145	18vs0	0.506261	None
Plasma	sp|P12246|SAMP_MOUSE	6	0	0.436934	3.29877e+07	1.33493e+07	2.47111	0.631779	6vs0	1.30516	None
Plasma	sp|P12246|SAMP_MOUSE	12	0	0.00160447	1.0941e+08	1.33493e+07	8.19594	0.0131661	12vs0	3.03491	Up
Plasma	sp|P12246|SAMP_MOUSE	18	0	2.75953e-07	2.14767e+08	1.33493e+07	16.0882	2.57733e-05	18vs0	4.00793	Up
Plasma	sp|P12399|CTL2A_MOUSE	6	0	0.875033	19245.8	6673.18	2.88405	0.976039	6vs0	1.52809	None	Leukocytes
Plasma	sp|P12399|CTL2A_MOUSE	12	0	0.634756	46259.4	6673.18	6.93213	0.804654	12vs0	2.7933	None	Leukocytes
Plasma	sp|P12399|CTL2A_MOUSE	18	0	0.050315	172561	6673.18	25.8589	0.149419	18vs0	4.69259	None	Leukocytes
Plasma	sp|P12804|FGL2_MOUSE	6	0	0.813407	19695.8	60.8577	323.636	0.932865	6vs0	8.33823	None
Plasma	sp|P12804|FGL2_MOUSE	12	0	0.00746983	258421	60.8577	4246.31	0.0385893	12vs0	12.052	Up
Plasma	sp|P12804|FGL2_MOUSE	18	0	2.90897e-05	462429	60.8577	7598.53	0.000700207	18vs0	12.8915	Up
Plasma	sp|P12850|GROA_MOUSE	6	0	0.938967	18775.4	120.317	156.049	1	6vs0	7.28586	None
Plasma	sp|P12850|GROA_MOUSE	12	0	0.825501	55980.6	120.317	465.276	0.940758	12vs0	8.86194	None
Plasma	sp|P12850|GROA_MOUSE	18	0	0.0109449	685642	120.317	5698.64	0.0504813	18vs0	12.4764	None
Plasma	sp|P13020|GELS_MOUSE	6	0	0.000614095	6.54429e+08	8.60153e+08	0.760829	0.00655923	6vs0	-0.394355	None
Plasma	sp|P13020|GELS_MOUSE	12	0	1.68602e-07	4.28443e+08	8.60153e+08	0.498101	1.78428e-05	12vs0	-1.00549	Down
Plasma	sp|P13020|GELS_MOUSE	18	0	3.44473e-08	3.95487e+08	8.60153e+08	0.459787	6.60741e-06	18vs0	-1.12096	Down
Plasma	sp|P13595|NCAM1_MOUSE	6	0	0.566298	363729	396733	0.916812	0.74527	6vs0	-0.125303	None
Plasma	sp|P13595|NCAM1_MOUSE	12	0	0.0580652	277567	396733	0.699633	0.164925	12vs0	-0.515331	None
Plasma	sp|P13595|NCAM1_MOUSE	18	0	0.00746763	225454	396733	0.568276	0.0385893	18vs0	-0.815337	None
Plasma	sp|P13597|ICAM1_MOUSE	6	0	8.0099e-05	5.14269e+06	625510	8.22159	0.00149202	6vs0	3.03942	Up
Plasma	sp|P13597|ICAM1_MOUSE	12	0	6.93774e-06	6.43447e+06	625510	10.2868	0.000247581	12vs0	3.36272	Up
Plasma	sp|P13597|ICAM1_MOUSE	18	0	2.2252e-05	5.69373e+06	625510	9.10254	0.000579747	18vs0	3.18627	Up
Plasma	sp|P13634|CAH1_MOUSE	6	0	0.423474	2.44755e+06	1.16394e+06	2.10281	0.619172	6vs0	1.07232	None	Leukocytes
Plasma	sp|P13634|CAH1_MOUSE	12	0	0.479755	2.33921e+06	1.16394e+06	2.00972	0.670841	12vs0	1.007	None	Leukocytes
Plasma	sp|P13634|CAH1_MOUSE	18	0	0.401583	2.5104e+06	1.16394e+06	2.1568	0.600613	18vs0	1.10889	None	Leukocytes
Plasma	sp|P13707|GPDA_MOUSE	6	0	0.999939	96.1067	151.147	0.635849	1	6vs0	-0.653243	None	Kidney
Plasma	sp|P13707|GPDA_MOUSE	12	0	0.19048	1.00765e+06	151.147	6666.68	0.367546	12vs0	12.7028	None	Kidney
Plasma	sp|P13707|GPDA_MOUSE	18	0	0.0169199	1.88259e+06	151.147	12455.4	0.0692825	18vs0	13.6045	None	Kidney
Plasma	sp|P14069|S10A6_MOUSE	6	0	0.875802	78172.9	88587.2	0.882441	0.976153	6vs0	-0.180429	None	Lungs
Plasma	sp|P14069|S10A6_MOUSE	12	0	0.0132279	277233	88587.2	3.1295	0.0582027	12vs0	1.64593	None	Lungs
Plasma	sp|P14069|S10A6_MOUSE	18	0	0.000656331	361615	88587.2	4.08203	0.00689822	18vs0	2.02929	Up	Lungs
Plasma	sp|P14106|C1QB_MOUSE	6	0	0.0319669	8.45519e+06	1.30079e+07	0.650006	0.109464	6vs0	-0.621475	None
Plasma	sp|P14106|C1QB_MOUSE	12	0	0.000122741	2.99265e+06	1.30079e+07	0.230065	0.00197739	12vs0	-2.11989	Down
Plasma	sp|P14106|C1QB_MOUSE	18	0	0.00356137	6.42257e+06	1.30079e+07	0.493745	0.0232798	18vs0	-1.01816	Down
Plasma	sp|P14152|MDHC_MOUSE	6	0	0.71575	2.72877e+06	477360	5.71638	0.866375	6vs0	2.5151	None	Heart
Plasma	sp|P14152|MDHC_MOUSE	12	0	0.141129	1.02303e+07	477360	21.4311	0.301199	12vs0	4.42163	None	Heart
Plasma	sp|P14152|MDHC_MOUSE	18	0	0.00559592	1.97528e+07	477360	41.3792	0.0318921	18vs0	5.37083	Up	Heart
Plasma	sp|P14211|CALR_MOUSE	6	0	0.923541	23846.1	125.293	190.324	1	6vs0	7.57231	None
Plasma	sp|P14211|CALR_MOUSE	12	0	0.0877949	458525	125.293	3659.64	0.220493	12vs0	11.8375	None
Plasma	sp|P14211|CALR_MOUSE	18	0	0.00169781	906312	125.293	7233.57	0.0137121	18vs0	12.8205	Up
Plasma	sp|P14847|CRP_MOUSE	6	0	0.0109059	2.83227e+07	4.39902e+06	6.43841	0.0504813	6vs0	2.68671	None
Plasma	sp|P14847|CRP_MOUSE	12	0	7.65439e-06	5.94104e+07	4.39902e+06	13.5054	0.000265439	12vs0	3.75546	Up
Plasma	sp|P14847|CRP_MOUSE	18	0	9.8142e-06	5.62588e+07	4.39902e+06	12.7889	0.000322137	18vs0	3.67682	Up
Plasma	sp|P15327|PMGE_MOUSE	6	0	0.0546854	5.91428e+06	1.01222e+07	0.584291	0.158404	6vs0	-0.775242	None
Plasma	sp|P15327|PMGE_MOUSE	12	0	0.00746479	3.68884e+06	1.01222e+07	0.364432	0.0385893	12vs0	-1.45628	Down
Plasma	sp|P15327|PMGE_MOUSE	18	0	0.00215706	2.75851e+06	1.01222e+07	0.272522	0.0164882	18vs0	-1.87556	Down
Plasma	sp|P15379|CD44_MOUSE	6	0	0.146016	1.01686e+06	743166	1.36827	0.308201	6vs0	0.452358	None	Spleen
Plasma	sp|P15379|CD44_MOUSE	12	0	0.238429	971279	743166	1.30695	0.426918	12vs0	0.386201	None	Spleen
Plasma	sp|P15379|CD44_MOUSE	18	0	0.631711	830851	743166	1.11799	0.801953	18vs0	0.160905	None	Spleen
Plasma	sp|P15508|SPTB1_MOUSE	6	0	0.731604	1075.83	16541.9	0.0650366	0.878671	6vs0	-3.94261	None	Leukocytes
Plasma	sp|P15508|SPTB1_MOUSE	12	0	0.0757395	103725	16541.9	6.27042	0.19884	12vs0	2.64856	None	Leukocytes
Plasma	sp|P15508|SPTB1_MOUSE	18	0	0.772114	3489.56	16541.9	0.210952	0.905299	18vs0	-2.24501	None	Leukocytes
Plasma	sp|P15532|NDKA_MOUSE	6	0	0.744719	24102	126.638	190.322	0.886384	6vs0	7.5723	None
Plasma	sp|P15532|NDKA_MOUSE	12	0	0.203309	99737.9	126.638	787.581	0.384209	12vs0	9.62129	None
Plasma	sp|P15532|NDKA_MOUSE	18	0	0.0298147	171895	126.638	1357.37	0.103784	18vs0	10.4066	None
Plasma	sp|P15535|B4GT1_MOUSE	6	0	0.194614	84550.8	111942	0.755312	0.372712	6vs0	-0.404855	None
Plasma	sp|P15535|B4GT1_MOUSE	12	0	0.0894187	73969.6	111942	0.660788	0.223656	12vs0	-0.597741	None
Plasma	sp|P15535|B4GT1_MOUSE	18	0	0.0635591	71683.1	111942	0.640362	0.176208	18vs0	-0.643041	None
Plasma	sp|P15626|GSTM2_MOUSE	6	0	0.91049	11087.5	113.397	97.7754	0.999568	6vs0	6.6114	None
Plasma	sp|P15626|GSTM2_MOUSE	12	0	0.479597	72360.5	113.397	638.115	0.670841	12vs0	9.31767	None
Plasma	sp|P15626|GSTM2_MOUSE	18	0	0.144144	147364	113.397	1299.54	0.3053	18vs0	10.3438	None
Plasma	sp|P15947|KLK1_MOUSE	6	0	0.491245	24444.2	84.0157	290.948	0.682031	6vs0	8.18462	None	Kidney, Spleen
Plasma	sp|P15947|KLK1_MOUSE	12	0	0.998359	159.132	84.0157	1.89407	1	12vs0	0.921489	None	Kidney, Spleen
Plasma	sp|P15947|KLK1_MOUSE	18	0	0.218204	44357.2	84.0157	527.963	0.402924	18vs0	9.04429	None	Kidney, Spleen
Plasma	sp|P16015|CAH3_MOUSE	6	0	0.840304	149947	353068	0.424696	0.950078	6vs0	-1.2355	None	Liver
Plasma	sp|P16015|CAH3_MOUSE	12	0	0.963652	400779	353068	1.13513	1	12vs0	0.182861	None	Liver
Plasma	sp|P16015|CAH3_MOUSE	18	0	0.377158	1.25332e+06	353068	3.54978	0.577017	18vs0	1.82773	None	Liver
Plasma	sp|P16045|LEG1_MOUSE	6	0	0.186002	109.398	56144.1	0.00194853	0.362287	6vs0	-9.0034	None
Plasma	sp|P16045|LEG1_MOUSE	12	0	0.431555	22102.6	56144.1	0.393677	0.626509	12vs0	-1.34492	None
Plasma	sp|P16045|LEG1_MOUSE	18	0	0.658166	37835.2	56144.1	0.673895	0.823781	18vs0	-0.569403	None
Plasma	sp|P16056|MET_MOUSE	6	0	0.49118	23693.8	11168.8	2.12142	0.682031	6vs0	1.08503	None	Kidney
Plasma	sp|P16056|MET_MOUSE	12	0	0.00028159	95402.9	11168.8	8.5419	0.00372981	12vs0	3.09456	Up	Kidney
Plasma	sp|P16056|MET_MOUSE	18	0	0.00475113	68950.5	11168.8	6.17348	0.0282442	18vs0	2.62608	Up	Kidney
Plasma	sp|P16125|LDHB_MOUSE	6	0	0.241687	903488	224418	4.02592	0.430492	6vs0	2.00932	None	Heart, Kidney
Plasma	sp|P16125|LDHB_MOUSE	12	0	0.832064	349692	224418	1.55822	0.944381	12vs0	0.639899	None	Heart, Kidney
Plasma	sp|P16125|LDHB_MOUSE	18	0	0.843463	336660	224418	1.50015	0.951222	18vs0	0.585105	None	Heart, Kidney
Plasma	sp|P16294|FA9_MOUSE	6	0	0.0134845	3.74781e+06	1.86631e+06	2.00814	0.0589096	6vs0	1.00586	None
Plasma	sp|P16294|FA9_MOUSE	12	0	0.0224696	3.64701e+06	1.86631e+06	1.95413	0.0840967	12vs0	0.966524	None
Plasma	sp|P16294|FA9_MOUSE	18	0	0.0421549	3.36609e+06	1.86631e+06	1.80361	0.132192	18vs0	0.850886	None
Plasma	sp|P16301|LCAT_MOUSE	6	0	0.697623	3.08638e+07	3.20344e+07	0.963458	0.853802	6vs0	-0.0537061	None
Plasma	sp|P16301|LCAT_MOUSE	12	0	0.348768	3.50007e+07	3.20344e+07	1.0926	0.548237	12vs0	0.127759	None
Plasma	sp|P16301|LCAT_MOUSE	18	0	0.00129396	4.34279e+07	3.20344e+07	1.35566	0.0114402	18vs0	0.438999	None
Plasma	sp|P16331|PH4H_MOUSE	6	0	0.999974	130.807	110	1.18915	1	6vs0	0.249936	None	Liver
Plasma	sp|P16331|PH4H_MOUSE	12	0	0.436163	528730	110	4806.64	0.630961	12vs0	12.2308	None	Liver
Plasma	sp|P16331|PH4H_MOUSE	18	0	0.118461	1.04895e+06	110	9535.89	0.270101	18vs0	13.2192	None	Liver
Plasma	sp|P16382|IL4RA_MOUSE	6	0	2.63156e-06	154481	2.01601e+06	0.0766271	0.000122367	6vs0	-3.706	Down
Plasma	sp|P16382|IL4RA_MOUSE	12	0	1.54878e-06	114.744	2.01601e+06	5.69165e-05	8.13306e-05	12vs0	-14.1008	Down
Plasma	sp|P16382|IL4RA_MOUSE	18	0	1.00328e-06	10823.3	2.01601e+06	0.00536867	5.97876e-05	18vs0	-7.54122	Down
Plasma	sp|P16406|AMPE_MOUSE	6	0	0.00313554	6960.97	40883.9	0.170262	0.0215279	6vs0	-2.55417	Down	Kidney
[truncated: 2,414 more rows]

## Sheet: Fig2E_1_Allproteinintensities
Organ	ProteinName	Intensity
Heart	sp|A2AAJ9|OBSCN_MOUSE	4.2764e+07
[truncated: 6,895 more rows]

[truncated: 34 more sheets: Fig2E_2_tissueleakageproteins, Fig3A, Fig3B, Fig3C, Fig3D_1_shared_regulated, Fig3D_2_Unique_organ_regulated, Fig3E, Fig3F, Fig3G, Fig3H, Fig3I, Fig3J, Fig3K, Fig4B, Fig4C, Fig4D, Fig4F, Fig5A, Fig5B, Fig5C …]
